# Supplementary material for: Fine mapping of Rcr1 and analyses of its effect on transcriptome patterns during infection by Plasmodiophora brassicae
Source: BMC Genomics. 2014 Dec 23;15(1):1166. doi: 10.1186/1471-2164-15-1166 (PMC4326500; doi:10.1186/1471-2164-15-1166)
Supplement: Supplementary file 1 — Additional file 1: Figure S1: Statistics of GO term mapping by Blast2GO. Table S1. Sequences of the primers used for qPCR validation of selected gene expression. Table S2. GO annotations of genes residing in the fine mapped region. Table S3. Summary of identified DEGs. Table S4. Annotation of identified DEGs using Blast2GO. Table S5. Statistics of enrichment analysis for data presented in Figure 8. (ZIP 984 KB) [file 12864_2014_6989_MOESM1_ESM.zip › Table S3_v2.xlsx]

## Sheet: sheet1
Gene ID	Gene Length	R-Expression	S-Expression	R-RPKM	S-RPKM	log2 Ratio (R/S)		P-value	FDR	R: resistant
Bra000010	1134	33	43	0.347144	1.03356	-1.57401	Down	2.15536e-06	1.02895e-05	S: susceptible
Bra000027	1755	376	788	2.024	4.46562	-1.14165	Down	4.84394e-39	9.71745e-38
Bra000041	753	62	87	0.982212	3.14922	-1.68089	Down	1.65495e-12	1.42437e-11
Bra000044	3876	36	10	0.0877441	0.0256596	1.77381	Up	0.0001975	0.000641488
Bra000059	1047	20	27	0.227872	0.702905	-1.6251	Down	0.000114562	0.000422841
Bra000073	495	13	51	0.371573	1.07508	-1.53273	Down	0.000233828	0.000794096
Bra000079	591	684	263	10.9337	4.4259	1.30474	Up	2.01204e-39	4.08486e-38
Bra000099	765	86	14	1.34105	0.498822	1.42677	Up	0.000177857	0.000633662
Bra000129	1365	429	174	4.44662	1.33013	1.74114	Up	5.3961e-46	1.5582e-44
Bra000137	648	7	593	0.152837	9.54897	-5.96528	Down	8.31204e-130	6.7217e-128
Bra000142	498	744	699	17.8218	38.2584	-1.10213	Down	2.67932e-46	7.31893e-45
Bra000144	1428	46	223	0.455759	1.6295	-1.83808	Down	8.16964e-19	1.03353e-17
Bra000179	1293	114	114	1.05176	2.40318	-1.19214	Down	6.68042e-10	4.69257e-09
Bra000184	639	122	31	1.80367	0.482496	1.90235	Up	3.7038e-13	2.75557e-12
Bra000202	903	58	19	0.606791	0.209266	1.53586	Up	1.78876e-05	6.74667e-05
Bra000235	720	103	18	1.70653	0.681427	1.32443	Up	9.74418e-05	0.000364628
Bra000250	1005	163	77	1.53222	0.762005	1.00775	Up	1.94466e-07	9.18323e-07
Bra000263	429	291	102	6.40818	2.3647	1.43826	Up	2.98224e-20	3.19643e-19
Bra000269	534	871	2690	23.0772	52.5639	-1.18761	Down	2.6669e-111	1.82937e-109
Bra000289	888	990	215	13.2994	6.59941	1.01095	Up	2.0259e-23	2.96931e-22
Bra000291	612	2905	854	44.8429	13.8784	1.69204	Up	1.14534e-236	1.70066e-234
Bra000301	543	91	93	1.99917	4.66834	-1.22351	Down	1.20365e-08	7.50973e-08
Bra000310	849	3479	14403	57.9765	177.02	-1.61037	Down	0	0
Bra000311	807	1077	6181	18.882	79.9212	-2.08157	Down	0	0
Bra000313	366	88	21	2.27144	0.570652	1.99292	Up	2.1187e-10	1.30242e-09
Bra000315	837	2142	2256	30.5283	73.4671	-1.26695	Down	5.02788e-182	5.0837e-180
Bra000327	1425	13	37	0.0861842	0.258238	-1.58321	Down	0.000314116	0.000986578
Bra000352	729	82	49	1.59145	0.701367	1.1821	Up	3.6383e-06	1.63413e-05
Bra000354	1431	20	70	0.197741	0.510429	-1.3681	Down	6.83278e-05	0.00025351
Bra000391	1539	366	1255	3.36471	8.50906	-1.33852	Down	2.9539e-63	1.15721e-61
Bra000412	852	180	207	2.52024	6.62232	-1.39378	Down	4.55954e-21	6.12675e-20
Bra000440	1239	52	19	0.396489	0.152516	1.37832	Up	0.000181543	0.00059275
Bra000449	921	13	25	0.168381	0.739877	-2.13556	Down	6.77982e-06	3.03595e-05
Bra000478	1443	36	38	0.297608	0.717789	-1.27015	Down	0.000160198	0.000576103
Bra000482	306	2	17	0.0617458	0.552536	-3.16165	Down	0.000263572	0.000838215
Bra000489	1098	91	16	0.988661	0.397189	1.31565	Up	0.000278444	0.000959494
Bra000502	828	33	8	0.376515	0.0960932	1.9702	Up	0.000134241	0.000446146
Bra000535	3696	16	0	0.0612482	0.001	5.9366	Up	9.42654e-07	4.55539e-06
Bra000546	1227	41	168	0.315674	1.36175	-2.10896	Down	4.0449e-21	4.50975e-20
Bra000548	1320	8693	2078	93.1754	16.4266	2.50391	Up	0	0
Bra000557	1047	31	9	0.41891	0.0896959	2.22353	Up	7.43378e-06	3.19167e-05
Bra000626	1026	5	51	0.068949	0.51868	-2.91124	Down	4.39986e-08	2.51182e-07
Bra000629	489	781	139	19.0524	7.74792	1.29809	Up	5.29804e-27	8.81314e-26
Bra000637	1395	1107	188	9.46633	3.67336	1.36571	Up	1.8522e-40	4.45896e-39
Bra000649	1440	48	218	0.471611	1.57969	-1.74397	Down	2.93592e-17	3.4265e-16
Bra000663	1047	11	60	0.148645	0.597972	-2.0082	Down	1.46995e-06	6.94645e-06
Bra000665	1104	5	22	0.0540268	0.543166	-3.32965	Down	4.63146e-08	2.71574e-07
Bra000673	1020	60	165	0.832255	1.68795	-1.02018	Down	1.01169e-06	4.87629e-06
Bra000687	705	66	6	1.11677	0.231975	2.26729	Up	9.19316e-06	4.03225e-05
Bra000706	315	118	41	5.30001	1.35816	1.96435	Up	5.06486e-16	5.48118e-15
Bra000707	1758	132	46	0.70934	0.260239	1.44664	Up	4.87752e-10	2.92141e-09
Bra000708	843	29	1113	0.486716	13.7767	-4.823	Down	6.67886e-221	9.8118e-219
Bra000716	933	72	73	0.920575	2.13265	-1.21204	Down	5.26816e-07	2.72009e-06
Bra000725	537	0	52	0.001	1.01043	-9.98075	Down	3.84422e-13	3.44009e-12
Bra000727	1530	283	21	2.61698	0.14322	4.1916	Up	5.62318e-79	2.74221e-77
Bra000734	1119	83	285	1.04943	2.65761	-1.34052	Down	1.35096e-15	1.42696e-14
Bra000735	1545	62	23	0.567765	0.155337	1.86989	Up	1.38668e-08	8.42234e-08
Bra000738	3078	24	3	0.110318	0.0101702	3.43925	Up	6.7612e-07	3.32942e-06
Bra000746	1938	975	444	4.7528	2.27857	1.06065	Up	2.1079e-40	4.40549e-39
Bra000752	1581	627	249	3.74658	1.56639	1.25813	Up	2.24154e-34	3.9109e-33
Bra000753	2385	452	145	1.7904	0.604662	1.56608	Up	1.78805e-34	3.132e-33
Bra000772	498	119	18	2.85053	0.985196	1.53275	Up	2.93204e-06	1.37342e-05
Bra000777	402	4801	3010	168.971	78.1299	1.11283	Up	6.85414e-250	1.19046e-247
Bra000795	1194	94	52	1.11386	0.454439	1.2934	Up	1.00609e-07	5.49622e-07
Bra000797	1827	116	484	0.898307	2.76429	-1.62163	Down	3.89694e-33	8.2176e-32
Bra000799	1971	74	367	0.531191	1.94293	-1.87093	Down	1.07533e-30	2.12404e-29
Bra000825	921	1043	696	16.0225	7.88545	1.02283	Up	8.65986e-49	2.62536e-47
Bra000837	696	9	97	0.182953	1.45425	-2.99073	Down	1.12017e-14	1.11821e-13
Bra000847	960	4690	947	58.2787	26.888	1.11601	Up	2.25108e-122	1.44879e-120
Bra000875	642	3037	8619	66.9291	140.087	-1.06562	Down	1.05968e-296	2.30631e-294
Bra000881	2028	39	42	0.229406	0.564496	-1.29906	Down	5.4213e-05	0.000211368
Bra000892	1089	565	1264	4.90139	11.5439	-1.23587	Down	1.30047e-69	4.69491e-68
Bra000903	1563	7250	1438	55.3334	25.0772	1.14177	Up	6.60412e-195	7.24439e-193
Bra000917	318	13	0	0.578391	0.001	9.1759	Up	1.23261e-05	5.12915e-05
Bra000942	966	15	91	0.219695	0.982971	-2.16165	Down	4.23994e-10	2.9538e-09
Bra000951	1374	78	225	0.803181	1.70873	-1.08912	Down	1.64569e-09	1.08801e-08
Bra000985	426	2456	520	68.7744	33.2715	1.04758	Up	6.54026e-59	2.22362e-57
Bra001014	600	17	0	0.40087	0.001	8.64699	Up	4.00124e-07	2.03279e-06
Bra001025	1593	393	1080	3.49046	7.07432	-1.01918	Down	3.5298e-36	8.10245e-35
Bra001032	1617	102	600	0.892474	3.87184	-2.11714	Down	2.0694e-57	7.31825e-56
Bra001051	492	670	46	19.267	0.975595	4.30371	Up	3.48166e-188	4.27723e-186
Bra001080	972	190	83	1.84666	0.849268	1.12062	Up	8.83774e-10	5.18489e-09
Bra001084	972	3455	1330	33.58	13.6088	1.30307	Up	1.88846e-191	2.12081e-189
Bra001086	501	9	153	0.254162	3.18662	-3.64821	Down	1.95047e-26	3.36282e-25
Bra001089	2391	302	899	1.78703	3.92335	-1.13452	Down	8.39322e-36	1.91045e-34
Bra001093	2442	417	497	2.03704	5.54741	-1.44534	Down	6.81288e-51	2.03123e-49
Bra001101	291	89	38	4.32716	1.3626	1.66706	Up	3.48452e-10	2.44541e-09
Bra001112	1731	2	14	0.0137829	0.22045	-3.9995	Down	2.48372e-06	1.17477e-05
Bra001122	423	201	297	5.66845	19.1379	-1.75541	Down	3.11374e-41	7.61687e-40
Bra001158	783	10	22	0.152351	0.765844	-2.32965	Down	7.86292e-06	3.48472e-05
Bra001168	567	48	17	0.799756	0.298194	1.42331	Up	0.000231726	0.000743804
Bra001202	915	1151	237	15.0059	7.06003	1.08779	Up	3.98136e-30	7.30572e-29
Bra001230	582	15	71	0.364648	1.27295	-1.8036	Down	1.00291e-06	4.83532e-06
Bra001254	462	179	98	5.48172	2.2134	1.30836	Up	1.18204e-13	1.09848e-12
Bra001261	396	367	99	8.75528	2.48641	1.81609	Up	1.68165e-34	2.95145e-33
Bra001290	1251	276	47	2.63184	1.02405	1.36179	Up	4.18276e-11	3.24022e-10
Bra001293	1188	930	219	11.0757	1.92355	2.52555	Up	9.77306e-158	9.70644e-156
Bra001308	2055	580	261	2.66634	1.26317	1.07781	Up	2.6193e-25	3.39495e-24
Bra001311	1419	16	87	0.15953	0.639755	-2.00369	Down	5.95552e-09	3.74696e-08
Bra001341	1377	29	89	0.297968	0.674423	-1.1785	Down	6.0033e-05	0.000224959
Bra001392	1290	3147	659	29.1015	13.9244	1.06348	Up	8.94772e-77	3.80175e-75
Bra001402	1503	110	210	0.691405	1.38961	-1.00708	Down	1.1703e-09	6.78289e-09
Bra001449	798	87	255	1.54249	3.33437	-1.11216	Down	6.55172e-11	4.93485e-10
Bra001453	729	356	88	6.9092	1.2596	2.45556	Up	1.5592e-59	5.70272e-58
Bra001476	1074	427	113	3.75598	1.04642	1.84372	Up	1.12954e-40	2.38035e-39
Bra001512	1590	304	59	2.28079	1.01143	1.17314	Up	6.18356e-10	4.35848e-09
Bra001513	1086	230	104	2.00077	0.952438	1.07086	Up	7.86582e-11	4.99628e-10
Bra001517	1275	5	37	0.0554837	0.302809	-2.44827	Down	2.42964e-05	9.68067e-05
Bra001544	627	44	151	0.992866	2.51296	-1.33972	Down	6.76556e-09	4.23093e-08
Bra001597	1053	15	62	0.201543	0.614384	-1.60805	Down	2.52762e-05	0.000100348
Bra001598	585	1447	892	34.996	15.9106	1.1372	Up	2.18524e-79	1.07909e-77
Bra001602	807	574	299	10.0634	3.86611	1.38016	Up	1.20418e-43	3.3352e-42
Bra001608	810	35	0	0.515456	0.001	9.0097	Up	4.22176e-06	1.94156e-05
Bra001623	429	259	20	8.54177	0.486462	4.13413	Up	1.05179e-71	4.62394e-70
Bra001648	900	28	2	0.29391	0.0221014	3.73316	Up	9.20524e-07	4.04502e-06
Bra001673	1191	105	103	1.05169	2.35725	-1.1644	Down	8.50622e-09	5.38614e-08
Bra001676	2043	44	51	0.256917	0.680426	-1.40514	Down	2.29564e-06	1.09159e-05
Bra001677	714	64	15	1.2682	0.219215	2.53236	Up	2.58272e-12	2.18793e-11
Bra001678	1965	131	25	0.629808	0.126535	2.31538	Up	1.36868e-17	1.29009e-16
Bra001685	324	70	375	3.05674	12.0771	-1.98221	Down	1.12905e-33	2.41553e-32
Bra001696	1857	49	18	0.249278	0.0964037	1.37059	Up	0.000298996	0.000943431
Bra001712	558	6	39	0.152133	0.729301	-2.26119	Down	3.42104e-05	0.000132811
Bra001718	1596	360	157	2.13093	0.978362	1.12304	Up	2.63598e-17	2.44692e-16
Bra001723	2103	17	1	0.0763675	0.00472927	4.01327	Up	0.000117691	0.000394618
Bra001728	1380	378	256	3.87541	1.9357	1.0015	Up	3.8328e-18	4.69715e-17
Bra001759	660	15	0	0.321553	0.001	8.32891	Up	2.2208e-06	1.02408e-05
Bra001769	1320	1406	235	12.7063	4.85259	1.38872	Up	3.52598e-52	1.07892e-50
Bra001785	849	2143	827	23.8459	9.68793	1.29948	Up	5.38048e-119	3.47168e-117
Bra001809	321	72	10	2.67569	0.84913	1.65585	Up	0.000146227	0.000529901
Bra001816	1716	626	1421	3.44632	8.23588	-1.25686	Down	4.46626e-80	1.83873e-78
Bra001831	309	2	26	0.0611464	0.83685	-3.77463	Down	8.42872e-07	3.71945e-06
Bra001835	1026	38	7	0.349893	0.0678553	2.36638	Up	4.15024e-06	1.68942e-05
Bra001843	1617	42	4	0.367489	0.0258123	3.83157	Up	4.16312e-12	3.46923e-11
Bra001845	1467	147	557	1.41773	3.96188	-1.48261	Down	1.68887e-33	3.59361e-32
Bra001846	1434	35	149	0.345322	1.08421	-1.65063	Down	1.95468e-11	1.54042e-10
Bra001847	1401	62	64	0.527912	1.24515	-1.23795	Down	1.7423e-06	8.41082e-06
Bra001852	786	20024	18018	303.904	624.832	-1.03985	Down	0	0
Bra001867	1698	9	113	0.0749912	0.694412	-3.211	Down	5.84782e-18	7.08774e-17
Bra001872	327	59	205	2.55276	6.54158	-1.35758	Down	8.31378e-12	6.77125e-11
Bra001878	393	65	25	1.5625	0.632675	1.30432	Up	5.81478e-05	0.000204453
Bra001905	312	662	1317	20.0448	41.9821	-1.06654	Down	1.41819e-57	4.21514e-56
Bra001911	318	1721	4191	51.1273	131.076	-1.35824	Down	7.44034e-262	1.33355e-259
Bra001914	2631	14699	6619	52.7796	25.021	1.07684	Up	0	0
Bra001932	813	0	18	0.001	0.231025	-7.8519	Down	5.52566e-05	0.000208167
Bra001944	3201	16	73	0.0707196	0.237965	-1.75057	Down	1.16661e-06	5.575e-06
Bra001958	483	45613	17644	892.156	363.315	1.29608	Up	0	0
Bra001976	1335	11	55	0.0778414	0.409746	-2.39612	Down	6.5248e-09	3.54489e-08
Bra001988	1056	6204	1106	70.0836	28.5477	1.2957	Up	2.00696e-202	2.32587e-200
Bra002000	912	101	101	1.3211	3.0186	-1.19214	Down	6.12582e-09	3.92518e-08
Bra002002	1074	27	0	0.299894	0.001	8.22831	Up	7.70412e-05	0.000293195
Bra002004	1704	59	122	0.327101	0.712071	-1.12229	Down	4.18286e-07	1.91143e-06
Bra002033	729	19	28	0.31091	1.04691	-1.75157	Down	3.34842e-05	0.000134783
Bra002068	1182	63	25	0.503526	0.210356	1.25923	Up	0.000117908	0.00039523
Bra002076	210	151	15	8.5776	1.94693	2.13937	Up	4.36878e-11	3.37832e-10
Bra002088	345	57	22	1.56083	0.634215	1.29927	Up	0.000177314	0.000579904
Bra002097	837	164	9	2.33737	0.293087	2.99548	Up	1.62076e-16	1.78632e-15
Bra002103	1536	889	2956	8.18872	20.0812	-1.29414	Down	2.8774e-139	2.52996e-137
Bra002107	975	93	293	1.34953	3.13574	-1.21634	Down	5.5887e-14	5.31552e-13
Bra002168	954	52	183	0.771188	2.00161	-1.37601	Down	7.10116e-11	5.33844e-10
Bra002211	1251	19145	1525	182.56	33.2271	2.45794	Up	0	0
Bra002212	1083	9795	1385	107.891	34.8579	1.63002	Up	0	0
Bra002246	1554	128	56	0.778141	0.358402	1.11845	Up	5.2616e-07	2.37683e-06
Bra002247	1695	0	7	0.001	0.112566	-6.81463	Down	0.000147514	0.000534065
Bra002269	993	3455	1541	32.8699	15.4343	1.09063	Up	6.59642e-145	5.13363e-143
Bra002280	855	2312	470	32.2575	14.9834	1.10627	Up	2.052e-60	7.15084e-59
Bra002283	534	14183	2510	316.836	128.118	1.30626	Up	0	0
Bra002284	612	111	19	2.16361	0.846216	1.35434	Up	3.79058e-05	0.000151393
Bra002302	3741	14	53	0.0529475	0.147831	-1.48131	Down	0.000251224	0.000847785
Bra002319	459	31	41	0.80567	2.43473	-1.5955	Down	2.93354e-06	1.37393e-05
Bra002358	1533	130	53	0.801125	0.343848	1.22026	Up	6.00012e-08	2.98057e-07
Bra002401	2004	11	35	0.0518554	0.173701	-1.74404	Down	0.000175798	0.000575209
Bra002491	903	255	29	3.36869	0.875366	1.94423	Up	4.9382e-16	5.3298e-15
Bra002492	915	3567	417	46.504	12.4221	1.90445	Up	8.11278e-200	9.15851e-198
Bra002495	2640	1207	213	5.45396	2.19915	1.31036	Up	1.92469e-41	4.74144e-40
Bra002497	2076	23364	4998	134.254	65.6218	1.03272	Up	0	0
Bra002543	1794	24	96	0.159587	1.45857	-3.19214	Down	3.94174e-29	6.96201e-28
Bra002562	792	20469	3015	308.304	103.763	1.57107	Up	0	0
Bra002563	852	240	51	3.36031	1.63159	1.04232	Up	5.86908e-07	3.01208e-06
Bra002574	822	39	52	0.56598	1.72429	-1.60718	Down	1.2366e-07	6.87211e-07
Bra002584	741	38	138	0.725556	1.94329	-1.42134	Down	7.02448e-09	4.38585e-08
Bra002595	570	33	68	0.546938	1.1865	-1.11726	Down	0.000172673	0.000565716
Bra002597	2100	53	9	0.238427	0.0426242	2.4838	Up	1.92152e-08	1.00001e-07
Bra002601	426	41	12	1.36169	0.293933	2.21184	Up	2.65358e-07	1.37872e-06
Bra002625	1770	22596	3623	152.288	55.7923	1.44867	Up	0	0
Bra002635	1476	185	33	1.49518	0.609406	1.29484	Up	2.20152e-07	1.19266e-06
Bra002636	945	30	35	0.378702	1.00952	-1.41454	Down	7.974e-05	0.000302838
Bra002717	594	66	7	1.32546	0.321211	2.0449	Up	3.07986e-05	0.000124576
Bra002718	645	12056	2523	222.973	106.62	1.0644	Up	3.5169e-289	6.45684e-287
Bra002719	852	29139	5519	407.984	176.563	1.20833	Up	0	0
Bra002721	1353	163	99	1.70449	0.763509	1.15863	Up	1.30361e-10	9.56958e-10
Bra002775	1122	1097	430	13.8331	3.99901	1.79041	Up	2.36532e-119	1.75942e-117
Bra002787	366	36	17	1.39164	0.484668	1.52172	Up	0.000195955	0.000673454
Bra002907	309	304	891	11.7361	78.5957	-2.7435	Down	3.75566e-216	4.83427e-214
Bra002914	309	1107	1176	42.7364	103.736	-1.27938	Down	2.33162e-97	1.22491e-95
Bra002962	1413	66	40	0.660857	0.295389	1.16172	Up	4.1938e-05	0.000160636
Bra002988	675	63	124	0.881731	1.82705	-1.05111	Down	1.31479e-06	5.6846e-06
Bra002992	1125	750	97	7.95275	2.35017	1.75869	Up	3.48054e-39	8.11033e-38
Bra002997	954	239	102	2.36673	1.06337	1.15425	Up	1.88489e-12	1.34535e-11
Bra002999	798	35	322	0.620541	4.21046	-2.76238	Down	2.96776e-42	7.9754e-41
Bra003006	1350	10882	2226	96.1575	44.9439	1.09727	Up	5.06306e-274	8.57353e-272
Bra003031	492	99	0	1.90094	0.001	10.8925	Up	1.99696e-29	2.99781e-28
Bra003038	582	27	82	0.656366	1.47017	-1.16341	Down	0.000139378	0.000491518
Bra003039	642	203	186	3.77198	7.89691	-1.06597	Down	7.03446e-13	6.24702e-12
Bra003060	1176	114	76	1.37152	0.674346	1.02422	Up	1.18274e-06	5.64826e-06
Bra003123	2433	42	131	0.244238	0.561831	-1.20185	Down	7.0361e-07	3.45514e-06
Bra003135	504	594	72	14.0593	3.89387	1.85225	Up	1.85986e-33	3.73718e-32
Bra003148	507	3508	746	82.5391	40.1061	1.04126	Up	1.30862e-82	5.92069e-81
Bra003175	903	171	83	2.67925	0.959107	1.48207	Up	1.45557e-15	1.53287e-14
Bra003195	2142	520	83	2.89596	1.05618	1.45518	Up	1.41057e-21	1.93949e-20
Bra003198	726	51	215	0.993892	3.09014	-1.63651	Down	1.00847e-15	1.07228e-14
Bra003221	951	2	24	0.0198677	0.250994	-3.65915	Down	3.08658e-06	1.2762e-05
Bra003263	1113	808	109	8.66013	2.66938	1.69788	Up	3.20354e-40	7.66455e-39
Bra003268	1389	36	80	0.24485	0.572823	-1.22619	Down	1.12905e-05	4.37183e-05
Bra003273	1020	75	1238	1.04032	12.6648	-3.60572	Down	5.2444e-202	7.00406e-200
Bra003394	339	32	134	1.33554	4.1246	-1.62683	Down	3.10588e-10	2.18883e-09
Bra003402	4485	1055	2885	3.32809	6.71212	-1.01207	Down	1.07778e-92	6.10937e-91
Bra003410	768	6	74	0.110534	1.00542	-3.18524	Down	4.29354e-12	3.57454e-11
Bra003420	663	41	131	0.874935	2.06174	-1.23662	Down	3.93486e-07	2.00224e-06
Bra003463	564	61	21	1.02176	0.370317	1.46423	Up	2.14756e-05	8.01732e-05
Bra003478	1011	51	22	0.713714	0.227064	1.65225	Up	2.43442e-06	1.11863e-05
Bra003483	924	233	654	3.56771	7.38554	-1.04971	Down	1.44583e-23	2.26264e-22
Bra003486	1386	24	3	0.163586	0.0215274	2.92581	Up	4.81688e-05	0.000171233
Bra003499	390	30	0	0.917624	0.001	9.84176	Up	2.59276e-05	0.000106017
Bra003526	2715	106	2	0.465741	0.0200789	4.53578	Up	1.5389e-14	1.51728e-13
Bra003529	531	41	13	1.09243	0.255461	2.09637	Up	6.5977e-07	3.25527e-06
Bra003588	894	13344	2414	178.056	73.6002	1.27455	Up	0	0
Bra003598	2376	9	68	0.0535922	0.298634	-2.47828	Down	5.47552e-09	3.45174e-08
Bra003613	1113	2652	398	28.4241	9.74692	1.5441	Up	1.22036e-112	7.31443e-111
Bra003636	1359	107	68	1.11396	0.522115	1.09326	Up	6.81734e-07	3.35566e-06
Bra003654	2796	35	96	0.177107	0.35827	-1.01642	Down	0.000213036	0.000727761
Bra003696	480	19	28	0.472194	1.59	-1.75157	Down	3.34842e-05	0.000134767
Bra003697	309	70	70	2.70239	6.17474	-1.19214	Down	1.25e-06	6.15005e-06
Bra003707	1077	2592	169	28.7096	4.27711	2.74683	Up	8.6975e-222	1.158e-219
Bra003712	540	22702	3894	501.509	196.554	1.35135	Up	0	0
Bra003714	633	4986	954	93.963	41.0794	1.19368	Up	3.98696e-144	3.06337e-142
Bra003728	1254	58	7	0.551745	0.152153	1.85848	Up	0.000252396	0.000875878
Bra003746	327	24	76	0.693366	2.31153	-1.73716	Down	2.8627e-08	1.46449e-07
Bra003755	540	495	1401	12.9693	27.072	-1.0617	Down	1.68776e-49	5.21533e-48
Bra003768	1191	82	25	0.650431	0.208767	1.6395	Up	8.24646e-08	4.03823e-07
Bra003774	327	31	71	1.13089	5.9182	-2.38769	Down	4.0367e-16	4.37169e-15
Bra003778	669	1303	245	23.2341	9.98204	1.21884	Up	3.79838e-40	9.07527e-39
Bra003811	741	3	46	0.0382474	0.617409	-4.01279	Down	1.17293e-11	7.9225e-11
Bra003833	1896	85	45	0.634287	0.247657	1.35679	Up	1.47262e-07	7.91008e-07
Bra003835	702	50	4	0.849652	0.155311	2.45171	Up	6.40874e-05	0.000247215
Bra003858	2649	13226	2429	59.56	24.9934	1.2528	Up	0	0
Bra003874	624	3	47	0.0680209	0.785941	-3.53037	Down	1.05451e-08	6.47844e-08
Bra003895	807	2679	425	39.6011	14.3547	1.46402	Up	1.45902e-105	8.22211e-104
Bra003947	663	1486	172	26.7371	7.07122	1.91881	Up	4.51786e-85	2.08737e-83
Bra003959	1122	31	90	0.390908	0.837002	-1.0984	Down	0.000135788	0.00047977
Bra003970	705	473	182	9.49243	2.69376	1.81716	Up	1.42323e-53	4.71176e-52
Bra003974	534	3	26	0.079485	0.508053	-2.67622	Down	0.00023948	0.000811025
Bra004001	966	27	67	0.26405	0.689812	-1.38539	Down	1.0215e-05	3.97662e-05
Bra004013	654	74	9	1.06894	0.136867	2.96534	Up	2.30288e-13	1.73182e-12
Bra004026	987	10758	2250	130.024	62.1362	1.06527	Up	1.33472e-258	2.11631e-256
Bra004040	801	139	396	2.4552	5.15869	-1.07116	Down	2.64578e-15	2.74287e-14
Bra004046	981	75	29	1.08168	0.308465	1.81009	Up	1.02242e-09	6.89e-09
Bra004057	2676	189	38	0.999266	0.148175	2.75357	Up	1.01423e-36	2.36194e-35
Bra004058	3177	180	32	0.801606	0.105102	2.93111	Up	2.2158e-37	5.23624e-36
Bra004073	1224	3521	3241	34.3157	72.1734	-1.0726	Down	1.82596e-198	2.04807e-196
Bra004101	2232	17	170	0.107761	0.794751	-2.88267	Down	6.226e-24	9.85262e-23
Bra004117	528	9	18	0.203337	0.929219	-2.19214	Down	9.97926e-05	0.000372825
Bra004128	3048	32	121	0.148539	0.414235	-1.47961	Down	2.39966e-08	1.41484e-07
Bra004132	1704	0	8	0.001	0.127967	-6.99963	Down	4.49062e-05	0.000177503
Bra004175	1062	467	46	5.24567	1.18063	2.15157	Up	8.52074e-32	1.64579e-30
Bra004192	5385	4876	883	10.8016	4.46945	1.27307	Up	2.27392e-155	1.8886e-153
Bra004204	2358	50	48	0.25295	0.554851	-1.13325	Down	0.000112813	0.000417136
Bra004212	1026	9	19	0.104641	0.504761	-2.27015	Down	4.35838e-05	0.00017255
Bra004220	1119	550	534	5.86328	13.0074	-1.14955	Down	2.919e-38	6.65513e-37
Bra004262	1185	29	105	0.346246	0.924587	-1.41701	Down	4.93306e-07	2.47446e-06
Bra004294	882	100	208	1.0711	2.34546	-1.13078	Down	2.82196e-11	1.84975e-10
Bra004300	711	277	264	4.64749	10.1208	-1.1228	Down	4.45966e-19	5.5342e-18
Bra004314	243	105	67	6.11348	2.87704	1.08741	Up	9.66626e-07	4.66739e-06
Bra004321	765	2393	477	37.3155	16.9956	1.13462	Up	6.2553e-65	2.2993e-63
Bra004345	1056	758	420	10.1557	4.15013	1.29106	Up	1.32257e-51	4.24693e-50
Bra004350	2238	75	67	0.399769	0.816007	-1.02941	Down	2.6416e-05	0.000107938
Bra004358	288	1290	280	53.4325	26.4999	1.01173	Up	4.37212e-30	8.01433e-29
Bra004381	2148	6733	1426	37.3923	18.0952	1.04713	Up	2.98148e-158	2.56165e-156
Bra004392	747	291	1302	5.5116	18.1872	-1.72238	Down	8.827e-94	5.07704e-92
Bra004425	1377	535	1498	3.67045	10.8196	-1.55962	Down	2.63828e-116	1.66597e-114
Bra004481	1779	166	570	0.881518	3.18663	-1.85397	Down	1.75998e-57	5.2179e-56
Bra004509	1080	61	74	0.673774	1.86761	-1.47086	Down	3.9128e-09	2.55839e-08
Bra004532	1461	6928	1317	56.5674	24.5705	1.20304	Up	6.64306e-202	7.67317e-200
Bra004539	258	132	137	6.10327	14.4737	-1.24578	Down	2.37486e-12	2.01808e-11
Bra004605	1590	20	48	0.118832	0.300246	-1.33723	Down	0.000286526	0.000906745
Bra004634	990	112	99	1.34956	2.72571	-1.01415	Down	4.8185e-07	2.49901e-06
Bra004645	393	142	63	3.41346	1.59434	1.09828	Up	1.90151e-07	8.98664e-07
Bra004677	672	154	136	2.73376	5.51631	-1.01282	Down	3.96978e-09	2.59322e-08
Bra004770	306	66	290	3.0516	9.88902	-1.69626	Down	1.07532e-21	1.55448e-20
Bra004771	849	95	479	1.58315	5.88714	-1.89477	Down	3.1281e-40	7.96897e-39
Bra004772	852	1678	2498	23.4942	79.9157	-1.76617	Down	0	0
Bra004773	708	13	24	0.219037	0.923969	-2.07667	Down	1.499e-05	6.36204e-05
Bra004775	912	77	257	0.797618	2.80267	-1.81303	Down	4.74134e-26	6.30899e-25
Bra004793	618	50	5	0.965139	0.220527	2.12978	Up	0.00022985	0.000803715
Bra004798	609	162	32	3.17326	1.43223	1.14771	Up	1.03078e-05	4.48616e-05
Bra004825	543	756	349	13.1529	6.39232	1.04097	Up	8.48796e-31	1.33284e-29
Bra004826	729	3339	1513	43.2701	20.6416	1.06781	Up	1.90239e-135	1.392e-133
Bra004833	1623	338	62	2.48431	1.04124	1.25454	Up	6.27234e-12	5.16886e-11
Bra004834	798	56	157	0.992866	2.05293	-1.04801	Down	1.09569e-06	5.25101e-06
Bra004838	1461	1078	157	10.4394	1.12131	3.21878	Up	1.00957e-236	1.58202e-234
Bra004861	816	143	31	2.09052	1.0355	1.01353	Up	0.000180328	0.000641548
Bra004864	648	76	92	1.39909	3.86983	-1.46778	Down	5.76696e-11	4.40773e-10
Bra004878	849	154	187	2.16382	6.00362	-1.47225	Down	9.10984e-21	1.20645e-19
Bra004885	1020	51	51	0.596456	1.36285	-1.19214	Down	3.38484e-05	0.00013617
Bra004889	828	132	278	1.50606	3.33924	-1.14874	Down	6.3988e-15	5.23952e-14
Bra004974	1080	82	178	0.717281	1.63919	-1.19237	Down	1.34482e-10	8.38753e-10
Bra004980	918	95	12	1.23449	0.356302	1.79275	Up	3.5645e-06	1.65258e-05
Bra004981	255	13	0	0.481618	0.001	8.91174	Up	0.000174156	0.000569993
Bra004989	831	119	8	1.70826	0.262403	2.70267	Up	2.98558e-11	2.34036e-10
Bra005008	459	16	42	0.329311	0.910059	-1.46651	Down	0.000279136	0.00088462
Bra005019	1428	2	128	0.0198156	0.935316	-5.56075	Down	3.50878e-28	6.40334e-27
Bra005025	771	1204	1364	18.6286	48.2213	-1.37215	Down	9.827e-126	6.56696e-124
Bra005046	2019	225	59	1.0528	0.290636	1.85695	Up	2.27106e-22	2.65291e-21
Bra005076	6870	16	67	0.022002	0.0969954	-2.14028	Down	2.15106e-09	1.21808e-08
Bra005092	588	586	834	11.8885	38.6605	-1.70129	Down	2.2331e-107	1.27283e-105
Bra005104	1374	21065	3731	182.887	74.0147	1.30507	Up	0	0
Bra005105	258	135	27	6.24198	2.85248	1.12978	Up	7.31534e-05	0.000279405
Bra005113	744	142	19	2.27679	0.696081	1.70968	Up	3.25614e-08	1.94293e-07
Bra005152	258	32	7	1.17173	0.269843	2.11845	Up	8.2436e-05	0.000282711
Bra005156	339	57	20	1.58845	0.586764	1.43677	Up	5.1815e-05	0.000183331
Bra005173	1149	129	271	1.06064	2.34575	-1.14511	Down	1.62481e-14	1.30367e-13
Bra005175	969	33	189	0.481832	2.03524	-2.07859	Down	1.04967e-18	1.3227e-17
Bra005197	504	667	95	15.7871	5.13774	1.61954	Up	1.81945e-31	3.48151e-30
Bra005238	900	602	1978	9.46367	22.933	-1.27695	Down	6.07994e-92	3.40805e-90
Bra005255	1215	2736	1678	31.86	14.4109	1.14458	Up	6.39496e-150	5.96491e-148
Bra005274	1122	13	64	0.163929	0.595201	-1.86031	Down	2.1938e-06	1.01269e-05
Bra005293	393	50	7	1.20192	0.177149	2.76231	Up	7.36224e-09	3.98401e-08
Bra005300	909	133	123	1.7454	3.68825	-1.07938	Down	3.50344e-09	2.30238e-08
Bra005312	1485	6425	1315	51.6125	24.1367	1.09649	Up	2.0251e-162	1.80669e-160
Bra005378	2715	30997	4129	136.194	41.4528	1.71612	Up	0	0
Bra005382	888	495	103	6.64968	3.16158	1.07264	Up	1.62186e-13	1.50067e-12
Bra005384	1866	70	24	0.530752	0.134207	1.98358	Up	3.39962e-10	2.38868e-09
Bra005387	1365	5985	1101	52.3046	21.9854	1.25039	Up	3.33978e-185	3.43662e-183
Bra005396	1887	76	229	0.569832	1.26631	-1.15202	Down	1.99024e-10	1.43062e-09
Bra005401	798	119	22	1.7789	0.751448	1.24324	Up	6.25756e-05	0.000241757
Bra005407	351	13	52	0.349893	1.47343	-2.07419	Down	2.49472e-07	1.16536e-06
Bra005424	486	99	8	2.43001	0.448676	2.43721	Up	1.08168e-08	6.78148e-08
Bra005425	801	57	6	0.848889	0.204173	2.05578	Up	0.000110014	0.000407606
Bra005430	864	63	21	0.688852	0.241734	1.51077	Up	9.85356e-06	3.84225e-05
Bra005432	1416	160	888	1.59868	6.54374	-2.03323	Down	4.73588e-80	2.35844e-78
Bra005501	720	26	0	0.430774	0.001	8.75079	Up	0.000110758	0.000410104
Bra005524	2790	191	14	0.816653	0.136774	2.57793	Up	1.36504e-16	1.50925e-15
Bra005525	2367	8	18	0.0403181	0.207278	-2.36207	Down	4.49582e-05	0.000177648
Bra005528	2205	49	137	0.314408	0.648319	-1.04407	Down	5.7667e-06	2.51792e-05
Bra005534	2043	52	5	0.303629	0.0667085	2.18637	Up	0.000132194	0.000482507
Bra005567	2970	159	252	0.63863	2.31272	-1.85654	Down	4.20306e-38	9.52048e-37
Bra005623	294	850	173	34.4889	16.039	1.10455	Up	3.668e-23	5.3202e-22
Bra005688	861	373	125	6.1293	1.5149	2.0165	Up	6.98678e-49	2.12545e-47
Bra005699	1623	103	55	0.897892	0.353607	1.3444	Up	9.1426e-09	5.65724e-08
Bra005703	1713	81	239	0.669011	1.45585	-1.12176	Down	1.96021e-10	1.40961e-09
Bra005739	453	141	14	3.71304	0.842382	2.14005	Up	1.96121e-10	1.43755e-09
Bra005751	852	11	51	0.182666	0.624608	-1.77374	Down	4.54564e-05	0.00017334
Bra005755	1074	51	8	0.448606	0.074083	2.59823	Up	1.59616e-08	8.38063e-08
Bra005758	1242	161	27	1.54637	0.592545	1.38389	Up	3.94026e-07	2.06596e-06
Bra005777	1722	109	100	0.755095	1.58287	-1.06782	Down	1.27791e-07	7.09038e-07
Bra005802	1482	225	132	2.14803	0.929399	1.20864	Up	5.61472e-15	5.7215e-14
Bra005860	1119	1368	115	14.5836	2.80122	2.38022	Up	2.77946e-101	1.51257e-99
Bra005869	1290	2857	359	26.4198	7.5855	1.8003	Up	3.58882e-149	2.86473e-147
Bra005896	1002	43	43	0.511928	1.16971	-1.19214	Down	0.000137831	0.000501455
Bra005919	996	260	101	3.69334	1.05813	1.80341	Up	6.63334e-30	1.27872e-28
Bra005921	1083	636	51	8.30872	0.491381	4.07971	Up	5.34274e-172	5.90515e-170
Bra005938	555	26	67	0.442567	1.20065	-1.43984	Down	5.54684e-06	2.22778e-05
Bra005939	558	16	87	0.270885	1.55067	-2.51714	Down	4.77382e-14	3.72337e-13
Bra005940	555	15	80	0.255327	1.43361	-2.48923	Down	7.07082e-13	5.1738e-12
Bra006003	1986	1593	918	11.3486	4.82325	1.23443	Up	3.00956e-99	1.83583e-97
Bra006047	843	11861	1684	167.843	54.4495	1.62412	Up	0	0
Bra006074	1158	131	60	1.06871	0.515318	1.05234	Up	1.35913e-06	5.86701e-06
Bra006130	738	23	105	0.440937	1.4846	-1.75143	Down	4.78592e-09	3.03766e-08
Bra006171	2574	206	753	1.13231	3.05255	-1.43075	Down	1.62945e-42	4.40576e-41
Bra006178	444	69	195	2.19873	4.58277	-1.05955	Down	4.10468e-08	2.3513e-07
Bra006190	588	1056	85	21.4237	3.94022	2.44286	Up	8.00824e-81	3.54957e-79
Bra006194	1722	3887	684	26.9271	10.8269	1.31445	Up	2.8382e-130	2.00821e-128
Bra006210	1416	6499	4382	64.9365	32.2913	1.00788	Up	6.59294e-287	1.36738e-284
Bra006237	1041	42	11	0.381152	0.105093	1.85869	Up	3.18538e-05	0.000116215
Bra006288	348	103	207	2.79613	5.91594	-1.08118	Down	1.52629e-10	9.47435e-10
Bra006381	1302	28	10	0.304265	0.080143	1.92468	Up	0.000107079	0.00038489
Bra006386	684	41	118	0.848073	1.80012	-1.08584	Down	1.42802e-05	5.86888e-05
Bra006397	1509	17753	3883	140.343	70.1387	1.00068	Up	0	0
Bra006417	975	40	14	0.580445	0.14983	1.95383	Up	2.7607e-06	1.2597e-05
Bra006477	4128	32	90	0.109677	0.227499	-1.0526	Down	0.00022718	0.000773008
Bra006613	1101	1025	177	11.1057	4.38193	1.34166	Up	1.2075e-36	2.63257e-35
Bra006625	1473	49	2	0.470651	0.0141678	5.05396	Up	2.23046e-16	2.46835e-15
Bra006627	1029	113	669	1.5537	6.78402	-2.12643	Down	3.65218e-64	1.44847e-62
Bra006642	726	188	282	3.08908	10.5875	-1.77711	Down	6.35856e-40	1.51094e-38
Bra006711	1080	1	9	0.0110455	0.227142	-4.36207	Down	0.000108759	0.000403471
Bra006716	852	496	952	5.49973	11.113	-1.01481	Down	6.15834e-39	1.22987e-37
Bra006728	2214	77	16	0.328558	0.0718746	2.19259	Up	2.79718e-10	1.7021e-09
Bra006782	2709	132	83	0.689399	0.319702	1.10861	Up	2.4094e-08	1.41987e-07
Bra006810	618	606	275	9.26367	4.42565	1.06569	Up	6.39508e-26	8.47456e-25
Bra006820	996	24	29	0.287449	0.79363	-1.46516	Down	0.000219302	0.000769686
Bra006830	1482	49	15	0.312354	0.100664	1.63363	Up	3.86092e-05	0.000139329
Bra006840	516	160	102	4.38708	2.06266	1.08876	Up	1.41943e-09	9.44623e-09
Bra006882	1977	84	283	0.401395	1.42368	-1.82653	Down	8.35868e-29	1.23084e-27
Bra006917	1224	28	84	0.21611	0.682544	-1.65915	Down	1.59728e-08	8.384e-08
Bra006919	267	139	66	4.91816	2.45847	1.00036	Up	1.80059e-06	7.67006e-06
Bra006943	417	152	71	3.44355	1.69338	1.02399	Up	3.5563e-07	1.63755e-06
Bra006971	1509	140	152	1.10674	2.74558	-1.31079	Down	1.45917e-14	1.4403e-13
Bra006977	738	54	9	0.691252	0.121288	2.51077	Up	1.14272e-08	6.08261e-08
Bra006978	2436	18	0	0.104544	0.001	6.70797	Up	1.69839e-07	9.05927e-07
Bra007035	1749	449	940	2.42525	5.34529	-1.14014	Down	3.80236e-46	9.00188e-45
Bra007041	1245	38	2	0.364102	0.0437865	3.05578	Up	0.00012099	0.000444404
Bra007071	822	212	44	3.07661	1.45902	1.07635	Up	1.4995e-06	7.29221e-06
Bra007109	726	175	4	2.87548	0.150177	4.25907	Up	1.37049e-22	1.95368e-21
Bra007145	900	184	118	2.89255	1.36809	1.08017	Up	1.1218e-10	8.28148e-10
Bra007146	1890	713	137	4.50024	1.97578	1.18758	Up	7.752e-22	1.07392e-20
Bra007162	1353	8108	1199	71.4865	24.1546	1.56537	Up	0	0
Bra007228	474	62	89	1.56035	5.11789	-1.71368	Down	4.35416e-13	3.9156e-12
Bra007232	615	59	35	1.35732	0.59384	1.19261	Up	7.6488e-05	0.000281534
Bra007234	531	89	34	1.58341	0.636821	1.31408	Up	2.12348e-06	8.9616e-06
Bra007256	2880	0	10	0.001	0.0946426	-6.56442	Down	4.16158e-06	1.91591e-05
Bra007280	477	315	62	7.87772	3.54285	1.15287	Up	5.19364e-10	3.68231e-09
Bra007293	1110	256	48	2.75122	1.17868	1.22289	Up	4.8031e-09	3.11599e-08
Bra007315	990	42	189	0.506084	5.20362	-3.36207	Down	1.17215e-58	3.97358e-57
Bra007331	393	117	363	4.2121	9.63808	-1.19421	Down	1.5473e-16	1.7286e-15
Bra007346	924	151	149	1.94946	4.39535	-1.17291	Down	3.4268e-12	2.87902e-11
Bra007350	1017	151	141	1.77119	3.779	-1.09329	Down	1.67535e-10	1.23554e-09
Bra007396	2481	33	58	0.15867	0.637207	-2.00573	Down	5.69138e-11	4.35187e-10
Bra007437	591	286	55	5.77281	2.53661	1.18637	Up	1.45297e-09	9.88375e-09
Bra007472	879	153	58	2.46268	0.688519	1.83866	Up	1.06124e-18	1.33586e-17
Bra007485	378	1134	462	28.3413	12.1558	1.22126	Up	4.16796e-58	1.24192e-56
Bra007510	1749	144	817	1.16487	4.87426	-2.06501	Down	3.17176e-75	1.46951e-73
Bra007537	1056	71	35	0.951261	0.345844	1.45972	Up	3.8031e-07	1.93939e-06
Bra007543	471	23	1	0.690896	0.0221542	4.96282	Up	3.46646e-08	2.00165e-07
Bra007574	804	9	33	0.105751	0.408217	-1.94866	Down	8.68506e-05	0.000296703
Bra007606	522	1452	622	26.2782	11.8509	1.14886	Up	3.08486e-67	1.07329e-65
Bra007607	1101	66	62	0.715097	1.53491	-1.10195	Down	1.86707e-05	7.80547e-05
Bra007611	1422	23	65	0.152801	0.454618	-1.573	Down	1.78559e-06	7.6089e-06
Bra007631	798	34	106	0.602811	1.38605	-1.2012	Down	8.47704e-06	3.60753e-05
Bra007655	774	83	4	1.27922	0.140863	3.1829	Up	2.55624e-09	1.69911e-08
Bra007727	312	31	101	1.40576	3.37787	-1.26476	Down	6.1077e-06	2.65596e-05
Bra007739	858	102	46	1.12308	0.533216	1.07467	Up	1.4797e-05	5.64337e-05
Bra007855	954	329	59	4.11392	1.68571	1.28716	Up	4.72806e-12	3.93625e-11
Bra007864	750	27	255	0.50934	3.54777	-2.80021	Down	3.17868e-34	6.90961e-33
Bra007869	693	256	151	5.22651	2.27363	1.20085	Up	1.12895e-16	1.27293e-15
Bra007887	828	6141	1175	88.4743	38.68	1.19367	Up	4.56508e-177	4.46061e-175
Bra007889	627	72	74	1.36985	3.21694	-1.23167	Down	3.11558e-07	1.65395e-06
Bra007890	693	861	184	14.821	7.23709	1.03416	Up	2.8649e-21	3.8916e-20
Bra007904	1128	33	163	0.413914	1.50784	-1.86508	Down	2.24722e-14	2.19846e-13
Bra007927	447	106	64	3.35509	1.49399	1.16718	Up	1.86208e-07	9.87414e-07
Bra007936	822	6421	3003	73.7955	36.3343	1.0222	Up	6.3699e-241	9.8714e-239
Bra007937	753	1596	871	29.9877	12.0698	1.31297	Up	2.0416e-109	1.37634e-107
Bra007939	606	55	27	1.28409	0.464909	1.46573	Up	7.41248e-06	3.18369e-05
Bra007940	1245	12194	2472	116.838	54.1201	1.11028	Up	0	0
Bra007943	396	165	26	4.97047	1.78961	1.47374	Up	7.5262e-08	4.29683e-07
Bra007975	549	65	30	1.67512	0.570198	1.55473	Up	3.52414e-07	1.80392e-06
Bra007982	1455	77	25	0.49995	0.170887	1.54874	Up	6.22176e-07	2.78469e-06
Bra007983	1452	14	528	0.136416	3.79441	-4.79778	Down	2.86904e-105	1.84592e-103
Bra008037	2760	40912	7958	176.828	78.5912	1.1699	Up	0	0
Bra008066	879	4207	575	57.0942	17.8303	1.67901	Up	2.45714e-199	2.76492e-197
Bra008071	333	37	41	1.32546	3.35598	-1.34024	Down	4.33796e-05	0.000171819
Bra008076	240	222	70	8.73858	2.90081	1.59094	Up	4.3407e-18	4.18936e-17
Bra008100	249	415	63	19.8819	6.89637	1.52754	Up	1.17072e-18	1.43142e-17
Bra008106	882	88	34	0.942569	0.383392	1.29778	Up	3.02528e-06	1.25261e-05
Bra008113	789	103	39	1.84699	0.51578	1.84035	Up	4.36478e-13	3.89406e-12
Bra008122	639	82	29	1.21231	0.451367	1.42538	Up	1.30518e-06	5.64582e-06
Bra008124	978	55	21	0.531279	0.213557	1.31485	Up	0.000202606	0.000657229
Bra008131	1005	475	206	4.46505	2.03861	1.13109	Up	1.38767e-22	1.63228e-21
Bra008152	1401	146	31	1.24315	0.603119	1.04348	Up	0.000106317	0.000395168
Bra008172	723	16232	3045	267.819	114.796	1.22218	Up	0	0
Bra008187	939	5651	2376	85.1462	26.4033	1.68923	Up	0	0
Bra008264	1197	141	392	1.6666	3.41719	-1.0359	Down	1.91926e-14	1.88704e-13
Bra008268	513	2638	198	61.3431	10.5203	2.54373	Up	2.3661e-208	2.87584e-206
Bra008269	510	2896	157	67.7387	8.3909	3.01308	Up	6.6689e-271	1.10252e-268
Bra008271	1125	15880	3191	168.386	77.3132	1.12299	Up	0	0
Bra008305	669	4	15	0.0713251	0.611145	-3.09903	Down	1.37077e-05	5.85055e-05
Bra008311	1536	5	53	0.0460558	0.360049	-2.96674	Down	1.73393e-08	1.04077e-07
Bra008326	915	152	30	1.98167	0.893675	1.14889	Up	1.93791e-05	8.08515e-05
Bra008340	1959	1691	642	8.15471	3.25937	1.32304	Up	6.78512e-97	3.44972e-95
Bra008366	2787	89	91	0.380944	0.889987	-1.2242	Down	1.69382e-08	1.03987e-07
Bra008392	417	65	502	2.20538	12.5616	-2.50992	Down	9.37274e-59	3.38244e-57
Bra008408	1560	135	282	0.817539	1.79787	-1.13693	Down	6.86654e-15	5.61474e-14
Bra008435	873	47765	9536	652.685	297.736	1.13235	Up	0	0
Bra008438	996	16251	3297	194.639	90.2275	1.10916	Up	0	0
Bra008445	654	40	50	0.72961	2.08387	-1.51407	Down	7.15462e-07	3.62807e-06
Bra008454	597	10	0	0.236991	0.001	7.88869	Up	0.000161175	0.000562699
Bra008460	795	2	10	0.0300104	0.342856	-3.51407	Down	0.000168894	0.000604879
Bra008487	882	56	152	0.898307	1.79826	-1.00132	Down	3.84834e-06	1.72211e-05
Bra008491	504	5	45	0.140361	0.931662	-2.73067	Down	6.91214e-07	3.39805e-06
Bra008496	240	18	0	0.708533	0.001	9.46869	Up	6.1788e-06	2.46874e-05
Bra008497	633	1962	399	36.9746	17.181	1.10572	Up	1.73829e-51	5.23632e-50
Bra008539	234	44	13	1.77638	0.552536	1.6848	Up	6.85636e-05	0.000238244
Bra008583	3432	41942	8335	145.784	66.1969	1.139	Up	0	0
Bra008591	1125	147	24	1.84872	0.222605	3.05396	Up	4.4357e-32	9.12983e-31
Bra008593	1452	110	72	1.07184	0.517419	1.05069	Up	1.09254e-06	5.23735e-06
Bra008656	1947	43	105	0.208642	0.53636	-1.36217	Down	4.6438e-08	2.32998e-07
Bra008664	1353	245	133	2.56197	1.02572	1.32061	Up	2.24854e-18	2.79348e-17
Bra008670	552	188	519	4.81864	9.81081	-1.02575	Down	2.25052e-18	2.79496e-17
Bra008671	864	11	34	0.120276	0.39138	-1.70222	Down	0.000279126	0.000884668
Bra008684	1164	44	52	0.450929	1.21767	-1.43315	Down	1.26657e-06	6.22367e-06
Bra008716	285	18	101	0.893579	3.69788	-2.04903	Down	1.9076e-10	1.3729e-09
Bra008718	1503	288	63	2.28582	1.14251	1.0005	Up	1.14021e-07	6.35975e-07
Bra008720	924	730	338	7.46363	3.63813	1.03668	Up	1.32186e-29	1.99617e-28
Bra008729	1581	1978	613	11.8193	3.85622	1.61589	Up	1.29552e-151	1.05934e-149
Bra008782	405	57	181	1.99125	4.66337	-1.2277	Down	2.85146e-09	1.84641e-08
Bra008795	549	264	109	4.54287	1.97464	1.20202	Up	2.07606e-14	1.65339e-13
Bra008806	864	696	421	11.3973	5.08446	1.16452	Up	1.39632e-40	3.58829e-39
Bra008846	591	3186	1468	76.2718	25.9188	1.55715	Up	2.71148e-280	5.37086e-278
Bra008847	2001	69	12	0.325763	0.0596441	2.44937	Up	1.79477e-10	1.10847e-09
Bra008896	420	906	143	25.7328	9.28039	1.47135	Up	4.7784e-37	1.05031e-35
Bra008897	477	1444	226	36.1125	12.9143	1.48353	Up	9.10356e-59	3.09211e-57
Bra008921	2097	450	50	2.5599	0.649906	1.97778	Up	8.10002e-28	1.37629e-26
Bra008930	1890	33	100	0.247034	0.552096	-1.16021	Down	2.59982e-05	0.000103028
Bra008988	2046	1079	233	6.29106	3.10406	1.01915	Up	1.06319e-25	1.68808e-24
Bra009009	714	233	133	4.61703	1.9437	1.24816	Up	3.44994e-16	3.7764e-15
Bra009035	630	10	33	0.149954	0.520962	-1.79666	Down	0.000202752	0.000657582
Bra009042	363	20	35	0.657252	2.62809	-1.9995	Down	3.65252e-07	1.92376e-06
Bra009050	384	844	853	26.2192	60.5476	-1.20745	Down	6.26912e-65	2.30195e-63
Bra009069	297	137	57	4.35776	1.90876	1.19095	Up	4.81218e-08	2.41105e-07
Bra009105	834	809	2204	13.7242	27.5754	-1.00666	Down	1.22166e-70	5.30457e-69
Bra009115	1845	60	192	0.460109	1.08588	-1.23882	Down	7.1553e-10	4.89297e-09
Bra009122	1476	712	446	6.82494	3.15301	1.11409	Up	1.02259e-38	2.50206e-37
Bra009197	729	102	48	1.32182	0.654857	1.01327	Up	3.6542e-05	0.000132259
Bra009213	1323	125	278	0.892584	2.08986	-1.22735	Down	2.07714e-16	1.8433e-15
Bra009237	1011	445	131	6.22751	1.35206	2.20349	Up	6.66828e-65	2.67171e-63
Bra009300	1056	724	140	9.70019	1.38338	2.80982	Up	7.00172e-139	6.14096e-137
Bra009307	2424	558	112	2.17471	0.459535	2.24257	Up	2.17954e-67	7.59799e-66
Bra009313	639	119	204	2.22154	8.70179	-1.96975	Down	9.07182e-34	1.83664e-32
Bra009370	837	10268	1933	146.342	62.9485	1.2171	Up	1.2e-303	2.49164e-301
Bra009391	447	60	175	1.89911	4.08514	-1.10507	Down	7.72322e-08	4.27146e-07
Bra009397	1077	6	73	0.0788208	0.707268	-3.16561	Down	6.91806e-12	5.66853e-11
Bra009427	534	126	13	2.81474	0.663562	2.0847	Up	3.40106e-09	2.23763e-08
Bra009463	414	7	27	0.159734	0.648629	-2.02172	Down	0.000288702	0.000913224
Bra009483	4863	43	150	0.125104	0.321857	-1.3633	Down	4.79792e-09	3.04418e-08
Bra009484	711	45	14	0.597919	0.195836	1.61031	Up	9.62326e-05	0.000326679
Bra009508	537	8	54	0.210776	1.04929	-2.31563	Down	6.39738e-07	3.1613e-06
Bra009541	384	0	7	0.001	0.496874	-8.95674	Down	0.000147514	0.000533954
Bra009546	894	6	45	0.0949553	0.525233	-2.46764	Down	2.62704e-06	1.20197e-05
Bra009552	783	32	35	0.487525	1.21839	-1.32143	Down	0.000183441	0.000651428
Bra009569	1092	218	102	1.88596	0.928989	1.02157	Up	1.12007e-09	6.51088e-09
Bra009592	1302	10	34	0.0725585	0.259717	-1.83973	Down	0.000125829	0.000420155
Bra009605	843	6737	1171	95.3339	37.8624	1.33222	Up	6.63052e-229	9.106e-227
Bra009619	600	214	22	4.25472	0.999426	2.08989	Up	8.16652e-15	8.19778e-14
Bra009643	1086	6	47	0.0781676	0.45159	-2.53037	Down	1.09533e-06	5.25001e-06
Bra009734	942	1163	185	14.7278	5.35304	1.46011	Up	1.31531e-46	3.63276e-45
Bra009762	972	24	2	0.233262	0.0204643	3.51077	Up	1.01526e-05	3.9532e-05
Bra009763	777	502	1302	6.10354	16.6657	-1.44916	Down	4.70016e-91	2.22399e-89
Bra009783	282	184	214	7.78354	20.6844	-1.41005	Down	4.27504e-22	5.9842e-21
Bra009804	303	5	34	0.233471	1.17088	-2.32628	Down	8.85128e-05	0.000322229
Bra009817	1491	945	425	5.98761	2.83494	1.07866	Up	2.97774e-40	6.17977e-39
Bra009824	579	60	272	1.46615	4.90193	-1.74132	Down	3.88428e-21	5.50893e-20
Bra009880	378	96	33	2.39927	0.868271	1.46638	Up	8.6549e-08	4.23007e-07
Bra009896	945	60	27	0.898307	0.298132	1.59126	Up	6.46736e-07	3.19409e-06
Bra009911	1095	114	65	1.47298	0.619407	1.24978	Up	1.13454e-08	6.95316e-08
Bra009974	1377	30	104	0.308243	0.78809	-1.35429	Down	1.3174e-06	6.25994e-06
Bra009997	579	428	1186	10.4585	21.3738	-1.03117	Down	2.70274e-40	6.89033e-39
Bra010000	1608	211	44	1.56533	0.74584	1.06952	Up	1.79354e-06	8.64262e-06
Bra010004	717	1007	489	19.8708	7.1165	1.48141	Up	1.3232e-83	6.78104e-82
Bra010040	534	56	53	1.25099	2.70529	-1.11271	Down	6.50424e-05	0.000250511
Bra010041	1743	5357	863	36.6634	13.4956	1.44185	Up	1.06134e-204	1.25076e-202
Bra010080	951	145	314	1.44041	3.28384	-1.1889	Down	1.63493e-17	1.53656e-16
Bra010088	705	28	4	0.375204	0.0564292	2.73316	Up	2.07126e-05	7.74469e-05
Bra010096	942	14393	3017	182.267	87.2979	1.06204	Up	0	0
Bra010111	1839	55863	9316	362.369	138.079	1.39197	Up	0	0
Bra010126	879	28	69	0.300932	0.780716	-1.37536	Down	8.42906e-06	3.31667e-05
Bra010173	531	29	94	0.772696	1.84718	-1.25735	Down	1.42236e-05	5.84834e-05
Bra010183	927	20	36	0.25737	1.05853	-2.04014	Down	1.6999e-07	9.31618e-07
Bra010194	264	334	642	11.952	24.186	-1.01692	Down	6.95852e-27	9.57147e-26
Bra010225	2424	291	257	1.43208	2.88988	-1.01289	Down	6.5864e-16	7.05631e-15
Bra010275	1338	49	104	0.345971	0.773055	-1.15992	Down	1.62456e-06	6.95279e-06
Bra010287	543	55	153	1.43307	2.94014	-1.03677	Down	1.85672e-06	8.66158e-06
Bra010306	1053	84	31	0.753616	0.292797	1.36393	Up	2.16036e-06	9.10857e-06
Bra010321	1254	36	273	0.406172	2.27165	-2.48358	Down	2.80068e-32	5.80178e-31
Bra010334	1059	12	20	0.135174	0.51477	-1.92911	Down	0.00016824	0.000603094
Bra010352	438	31	7	0.668631	0.158949	2.07265	Up	0.000133613	0.000444393
Bra010360	1260	7273	1452	68.8575	31.4105	1.13237	Up	4.96434e-193	5.39474e-191
Bra010367	219	471	51	25.6558	6.34754	2.01501	Up	1.06143e-29	1.91446e-28
Bra010379	213	58	23	2.57245	1.07394	1.26023	Up	0.000220568	0.000710494
Bra010393	2121	18	0	0.0801735	0.001	6.32505	Up	6.1788e-06	2.46902e-05
Bra010403	495	13	27	0.31329	1.48675	-2.24659	Down	1.34001e-06	6.56049e-06
Bra010447	558	229	656	5.8064	12.2672	-1.07909	Down	1.22559e-24	1.9822e-23
Bra010460	828	201	122	3.43456	1.53747	1.15957	Up	9.21462e-13	8.0438e-12
Bra010461	777	235	47	3.60791	1.64876	1.12978	Up	1.36914e-07	7.56887e-07
Bra010463	675	302	55	5.33718	2.22095	1.2649	Up	6.45186e-11	4.91398e-10
Bra010467	663	83	31	1.18267	0.46503	1.34665	Up	3.10728e-06	1.28327e-05
Bra010472	1077	1684	339	18.6524	8.57953	1.12039	Up	2.54414e-45	6.84778e-44
Bra010482	1221	959	962	9.36939	21.4753	-1.19665	Down	6.07074e-72	2.43689e-70
Bra010484	2049	1740	482	8.02244	2.33958	1.77779	Up	1.25958e-152	1.04195e-150
Bra010524	966	183	296	2.25986	8.35207	-1.8859	Down	2.04278e-45	5.51108e-44
Bra010529	1104	150	18	1.6208	0.444409	1.86675	Up	1.65787e-09	1.11968e-08
Bra010543	2475	9931	3501	37.9068	14.0686	1.42998	Up	0	0
Bra010556	1080	175	22	1.93296	0.555237	1.79964	Up	1.91434e-10	1.40467e-09
Bra010557	363	1999	366	65.6923	27.4823	1.25722	Up	1.44549e-63	5.21978e-62
Bra010576	1101	451	211	5.79555	1.99973	1.53514	Up	1.91382e-40	4.88967e-39
Bra010597	1491	1429	258	11.4331	4.71652	1.27742	Up	5.36482e-47	1.48761e-45
Bra010598	1506	2274	204	18.0125	3.69219	2.28645	Up	8.8258e-160	7.63946e-158
Bra010608	345	5253	861	181.634	68.0242	1.41691	Up	8.9473e-196	9.90821e-194
Bra010616	1482	133	54	0.847818	0.362392	1.2262	Up	3.7457e-08	1.89815e-07
Bra010619	2355	770	155	3.90039	1.79399	1.12045	Up	1.44404e-21	1.98395e-20
Bra010622	1554	81	483	0.737462	3.24319	-2.13677	Down	4.74796e-47	1.38579e-45
Bra010625	774	6	28	0.0732334	0.359791	-2.29658	Down	6.32196e-05	0.000221016
Bra010627	1014	55	6	0.767415	0.0617433	3.63565	Up	6.98056e-15	7.07853e-14
Bra010630	2703	9	39	0.0314554	0.1435	-2.18967	Down	4.05478e-06	1.65189e-05
Bra010644	1557	1641	277	12.5727	4.8492	1.37447	Up	9.80236e-60	3.39222e-58
Bra010663	3000	12	22	0.0477165	0.199885	-2.06661	Down	3.58144e-05	0.000143599
Bra010664	618	26	4	0.397451	0.0643731	2.62625	Up	6.11994e-05	0.000214524
Bra010717	1182	113	16	1.14043	0.368962	1.62804	Up	2.03636e-06	9.74675e-06
Bra010739	732	146	60	1.88426	0.815217	1.20874	Up	1.18229e-08	6.28666e-08
Bra010760	318	4792	10771	142.36	336.87	-1.24264	Down	0	0
Bra010774	393	62	2	1.88195	0.138713	3.76205	Up	4.83976e-08	2.82364e-07
Bra010775	2172	16542	10843	107.754	52.0914	1.04862	Up	0	0
Bra010791	1071	10	36	0.0882083	0.334307	-1.92219	Down	4.76604e-05	0.000169595
Bra010794	393	2037	971	73.3338	25.7812	1.50816	Up	1.19449e-171	1.31611e-169
Bra010827	420	83	7	2.35742	0.454285	2.37554	Up	2.74072e-07	1.46633e-06
Bra010875	792	156	363	1.86079	4.55842	-1.29262	Down	1.34087e-22	1.57879e-21
Bra010879	1830	16405	3556	106.938	52.9651	1.01366	Up	0	0
Bra010958	1761	3229	1155	17.3224	6.52312	1.409	Up	1.57619e-201	1.94222e-199
Bra011002	1080	1955	1309	25.6111	12.6471	1.01796	Up	3.80002e-89	2.05492e-87
Bra011003	1611	112	64	0.983621	0.414535	1.24661	Up	1.62746e-08	9.80366e-08
Bra011005	1824	44	2	0.287764	0.0298871	3.26729	Up	1.78001e-05	7.46119e-05
Bra011019	1155	12177	4944	99.5996	42.5725	1.22622	Up	0	0
Bra011026	1365	3102	1240	21.4688	9.03487	1.24867	Up	3.56226e-161	3.11373e-159
Bra011033	2262	136	470	0.850652	2.16811	-1.3498	Down	5.3093e-25	8.71081e-24
Bra011057	432	77	11	2.12625	0.694046	1.61521	Up	0.000110324	0.000408713
Bra011091	690	321	48	5.54963	1.89614	1.54932	Up	5.20008e-15	5.28847e-14
Bra011121	330	1	17	0.0286276	0.512351	-4.16165	Down	4.88466e-05	0.000173468
Bra011152	747	708	203	13.4097	2.83565	2.24152	Up	2.11612e-104	1.34433e-102
Bra011156	2637	8767	3295	31.408	12.4273	1.33761	Up	0	0
Bra011163	1104	141	373	1.20656	3.36026	-1.47767	Down	4.6527e-28	6.66862e-27
Bra011174	2019	16354	3008	96.6264	40.6089	1.25062	Up	0	0
Bra011179	849	20427	3878	287.015	124.503	1.20495	Up	0	0
Bra011180	849	37505	6941	526.975	222.84	1.24172	Up	0	0
Bra011190	543	212	197	4.65741	9.88885	-1.08627	Down	6.16738e-14	5.86523e-13
Bra011201	753	5743	3679	107.907	50.9814	1.08175	Up	4.6848e-285	9.49291e-283
Bra011205	828	271	953	3.09199	11.4471	-1.88837	Down	2.84448e-97	1.45664e-95
Bra011226	990	73	29	0.696605	0.291337	1.25765	Up	3.39436e-05	0.000123396
Bra011241	1638	1367	732	11.8076	4.66309	1.34035	Up	5.16912e-97	3.0838e-95
Bra011265	582	56	50	1.14782	2.34167	-1.02864	Down	0.000276514	0.000953409
Bra011266	204	52	171	2.40809	8.33679	-1.7916	Down	1.42716e-17	1.34413e-16
Bra011297	1584	2880	528	21.6893	9.08569	1.25532	Up	1.30925e-90	6.45066e-89
Bra011299	954	890	176	11.1288	5.02856	1.14609	Up	1.58029e-25	2.49322e-24
Bra011389	567	1119	503	18.6443	8.82303	1.07939	Up	2.12682e-47	5.14847e-46
Bra011403	1401	33	109	0.222523	0.773787	-1.79798	Down	9.14806e-12	6.2169e-11
Bra011406	1017	136	61	1.26333	0.596543	1.08253	Up	4.71656e-07	2.14262e-06
Bra011409	1419	3768	707	31.6765	13.5805	1.22187	Up	2.66076e-113	1.6058e-111
Bra011443	294	94	15	3.81407	1.39067	1.45555	Up	6.74854e-05	0.000259261
Bra011510	1074	180	118	2.37123	1.14645	1.04846	Up	4.83054e-10	3.352e-09
Bra011522	1389	652	355	6.64126	2.66688	1.31631	Up	5.8551e-46	1.68935e-44
Bra011542	633	36	63	0.678433	2.71279	-1.9995	Down	9.60966e-12	7.80474e-11
Bra011549	1257	584	91	5.54225	1.97326	1.48989	Up	7.86848e-25	1.21128e-23
Bra011560	324	29	136	1.26636	4.37996	-1.79023	Down	1.22734e-11	9.86181e-11
Bra011618	582	54	212	1.31273	3.80093	-1.53378	Down	2.7954e-14	2.71441e-13
Bra011739	1065	4617	591	51.7152	15.1258	1.77358	Up	3.14656e-235	4.46185e-233
Bra011752	258	172	34	7.95275	3.59202	1.14666	Up	5.49166e-06	2.49045e-05
Bra011762	1518	445	87	3.49701	1.56216	1.16257	Up	9.44296e-14	8.85957e-13
Bra011775	1176	39	9	0.313297	0.0761146	2.04129	Up	2.05052e-05	7.67361e-05
Bra011782	1638	1379	1221	10.0429	20.318	-1.01658	Down	1.2971e-69	5.0386e-68
Bra011784	1410	48	229	0.481646	1.6947	-1.81499	Down	5.54762e-19	7.10232e-18
Bra011787	369	11	27	0.355611	1.99442	-2.4876	Down	2.54284e-07	1.36654e-06
Bra011790	1011	144	23	1.6991	0.620092	1.45422	Up	6.80694e-07	3.46334e-06
Bra011850	279	153	18	6.54177	1.75852	1.89532	Up	7.7371e-10	5.39679e-09
Bra011884	1230	4	29	0.0460109	0.246019	-2.41873	Down	0.000228922	0.00077826
Bra011903	696	44	12	0.597231	0.171477	1.80028	Up	3.06172e-05	0.000111969
Bra011936	1314	146	31	1.32546	0.643051	1.04348	Up	0.000106317	0.000395126
Bra011942	702	58	201	1.16895	2.98769	-1.35382	Down	1.46588e-11	1.17064e-10
Bra011969	819	367	242	6.33998	3.08325	1.04003	Up	1.05516e-18	1.32915e-17
Bra011974	483	219	635	6.41509	13.7184	-1.09657	Down	1.75506e-24	2.82299e-23
Bra011976	1719	193	296	1.33934	4.69348	-1.80914	Down	7.10622e-43	1.82002e-41
Bra012006	1494	4503	1758	42.6439	12.2785	1.79621	Up	0	0
Bra012021	1038	196	30	2.25251	0.787777	1.51568	Up	2.0605e-09	1.37959e-08
Bra012058	1596	15010	3006	112.191	51.3376	1.12786	Up	0	0
Bra012117	1638	6545	1257	47.6655	20.9171	1.18827	Up	2.76324e-187	2.87732e-185
Bra012131	1041	815	165	9.33932	4.32029	1.11219	Up	1.70083e-22	2.41474e-21
Bra012150	1503	4123	2516	38.8114	17.4674	1.15182	Up	3.63114e-227	5.51839e-225
Bra012151	1428	1126	446	11.1562	3.25899	1.77535	Up	5.03544e-121	3.79358e-119
Bra012171	2574	3765	1456	13.8183	5.62582	1.29645	Up	7.96634e-207	1.00252e-204
Bra012203	1104	34	177	0.435728	1.67294	-1.94089	Down	3.007e-16	3.30592e-15
Bra012216	483	26	5	0.50854	0.102957	2.30432	Up	0.000199038	0.000646126
Bra012225	732	3692	667	60.1671	24.8367	1.2765	Up	1.43341e-118	8.97698e-117
Bra012268	1110	9797	4197	83.3814	37.6053	1.14879	Up	0	0
Bra012274	966	261212	93064	2554.55	958.159	1.41473	Up	0	0
Bra012283	168	79	12	5.60953	1.94693	1.52667	Up	0.000166069	0.00059574
Bra012285	210	11	27	0.624859	3.50448	-2.4876	Down	2.54284e-07	1.36633e-06
Bra012295	678	462	170	6.43741	2.49375	1.36817	Up	4.38498e-29	6.52744e-28
Bra012326	1599	14	2	0.123875	0.0130514	3.24661	Up	0.000258366	0.000870636
Bra012345	447	339	47	9.04692	2.86596	1.65841	Up	3.38146e-17	3.86106e-16
Bra012364	480	10	37	0.196815	0.766644	-1.96172	Down	2.91026e-05	0.000106671
Bra012371	1371	26	125	0.268313	0.951369	-1.82609	Down	4.6697e-11	3.56065e-10
Bra012384	777	384	81	5.89547	2.84147	1.05297	Up	1.62192e-10	1.19791e-09
Bra012408	1647	125	63	1.0738	0.399138	1.42776	Up	3.3343e-11	2.57301e-10
Bra012409	321	588	309	25.9166	10.0445	1.36746	Up	4.65486e-44	1.30048e-42
Bra012416	1641	17	64	0.0978677	0.387886	-1.98673	Down	2.4956e-08	1.28316e-07
Bra012422	597	14086	2674	281.463	122.086	1.20505	Up	0	0
Bra012431	768	2	19	0.0246019	0.246051	-3.32212	Down	7.53326e-05	0.000259983
Bra012432	933	1732	111	22.1449	3.2428	2.77166	Up	4.04624e-150	3.2597e-148
Bra012467	432	82	22	1.7932	0.506491	1.82393	Up	7.63596e-09	4.12646e-08
Bra012477	342	133	53	5.50213	1.61706	1.76662	Up	1.22588e-15	1.29913e-14
Bra012480	1878	8076	1291	51.299	18.7374	1.45301	Up	0	0
Bra012498	207	138	27	7.95275	3.55527	1.16149	Up	4.14328e-05	0.000164463
Bra012500	852	96	40	1.59418	0.489888	1.70229	Up	3.65406e-11	2.81053e-10
Bra012509	1323	309	125	2.20647	0.939687	1.23149	Up	3.3533e-17	3.09739e-16
Bra012528	1986	1420	320	6.75473	1.60252	2.07556	Up	3.22666e-153	2.68797e-151
Bra012535	861	26	2	0.285279	0.0231025	3.62625	Up	3.07104e-06	1.27067e-05
Bra012540	3831	2361	41	7.35177	0.29171	4.65549	Up	4e-305	8.45648e-303
Bra012544	1530	529	788	4.12451	14.0383	-1.76707	Down	2.58064e-107	1.46852e-105
Bra012554	2073	255	0	1.16209	0.001	10.1825	Up	1.14641e-74	4.40776e-73
Bra012583	1359	119	141	1.04457	2.828	-1.43688	Down	1.62674e-15	1.70305e-14
Bra012584	576	148	408	3.63534	7.39119	-1.02372	Down	1.02254e-14	1.02422e-13
Bra012588	1644	384	70	2.78636	1.16058	1.26354	Up	1.68462e-13	1.55667e-12
Bra012609	1869	165	148	1.05313	2.1584	-1.03527	Down	4.04274e-10	2.89041e-09
Bra012613	2385	2183	1296	12.95	5.67013	1.1915	Up	6.14608e-128	4.8806e-126
Bra012619	627	1125	2815	16.9506	44.6523	-1.3974	Down	2.6354e-184	2.76701e-182
Bra012628	1338	0	26	0.001	0.202765	-7.66367	Down	6.65204e-07	3.27933e-06
Bra012640	633	147	49	2.19388	0.769884	1.51077	Up	1.16261e-11	7.85581e-11
Bra012650	1050	73	75	0.829358	1.94693	-1.23114	Down	2.6239e-07	1.40706e-06
Bra012655	642	1302	267	24.1927	11.3359	1.09367	Up	3.78304e-34	7.7489e-33
Bra012675	1284	3340	6914	24.5743	53.5547	-1.12386	Down	0	0
Bra012677	174	44	16	3.57774	0.959505	1.89869	Up	1.40274e-06	6.64396e-06
Bra012678	1899	366	0	1.82077	0.001	10.8303	Up	7.38934e-107	4.22956e-105
Bra012680	1740	334	766	1.81341	4.37837	-1.27169	Down	9.1217e-45	2.11162e-43
Bra012684	753	756	0	9.48475	0.001	13.2114	Up	5.83484e-220	7.87326e-218
Bra012689	3885	762	2331	2.77504	6.26077	-1.17383	Down	5.69238e-95	3.31739e-93
Bra012698	1692	22	1	0.122835	0.00587804	4.38524	Up	5.21666e-06	2.10159e-05
Bra012707	741	19	128	0.362778	1.80247	-2.31282	Down	9.98618e-15	1.0014e-13
Bra012708	753	21	1	0.263465	0.013208	4.31813	Up	9.76584e-06	3.81098e-05
Bra012764	336	4163	7923	117.049	234.522	-1.00261	Down	2e-304	4.38123e-302
Bra012770	1227	110	334	1.26839	2.84039	-1.16309	Down	9.07302e-15	9.11386e-14
Bra012781	2625	73	455	0.393459	1.80867	-2.20064	Down	5.37076e-46	1.55215e-44
Bra012784	1473	4	62	0.0384205	0.439203	-3.51494	Down	4.1584e-11	3.18386e-10
Bra012786	771	772	3578	14.1667	48.4242	-1.77323	Down	9.71838e-265	1.79398e-262
Bra012788	1470	461	191	4.437	1.35579	1.71045	Up	4.23126e-48	1.27075e-46
Bra012789	855	2954	1377	32.6395	16.0177	1.02695	Up	9.3421e-113	5.67693e-111
Bra012792	1326	67	130	0.477343	0.975063	-1.03047	Down	1.09444e-06	4.772e-06
Bra012803	1272	7639	1450	71.6404	31.0714	1.20519	Up	4.99376e-223	6.72577e-221
Bra012817	1374	71	42	0.7311	0.318962	1.19668	Up	1.35343e-05	5.58577e-05
Bra012828	810	1831	867	21.3551	10.6455	1.00434	Up	3.9703e-68	1.40197e-66
Bra012829	747	2136	835	27.0134	11.1173	1.28087	Up	4.94854e-116	3.10272e-114
Bra012845	339	886	175	31.1776	14.0708	1.14781	Up	1.78153e-25	2.8006e-24
Bra012887	471	83	33	1.66478	0.696829	1.25645	Up	9.8494e-06	3.84105e-05
Bra012924	1413	135	10	1.13972	0.192902	2.56274	Up	5.23906e-12	4.34715e-11
Bra012973	1365	260	55	2.27221	1.09827	1.04886	Up	1.69968e-07	9.31648e-07
Bra012977	264	323	207	17.3103	8.18169	1.08116	Up	1.20891e-17	1.44096e-16
Bra012998	3840	0	39	0.001	0.105977	-6.7276	Down	5.05688e-10	3.50492e-09
Bra013000	951	5783	1044	72.5406	29.9226	1.27755	Up	6.9519e-185	7.07006e-183
Bra013021	606	23	4	0.536983	0.0688754	2.96282	Up	5.93338e-06	2.58462e-05
Bra013031	774	320	64	4.93194	2.25382	1.12978	Up	7.07432e-10	4.9533e-09
Bra013036	5127	8	31	0.014741	0.0601356	-2.02839	Down	9.56098e-05	0.000324689
Bra013042	1131	298	150	3.72786	1.3839	1.4296	Up	1.13525e-24	1.8403e-23
Bra013061	327	23	107	0.995143	3.41439	-1.77865	Down	2.31972e-09	1.51432e-08
Bra013088	222	443	1900	28.2329	89.3053	-1.66137	Down	1.98264e-129	1.59598e-127
Bra013105	1455	372	111	2.41534	0.75874	1.67055	Up	2.76582e-31	4.41139e-30
Bra013107	987	86	98	1.03942	2.70638	-1.38059	Down	1.17375e-10	8.77307e-10
Bra013111	642	248	586	3.64935	9.07811	-1.31475	Down	2.13996e-36	3.98441e-35
Bra013123	486	125	3	2.42981	0.0613929	5.30663	Up	2.3849e-32	3.96233e-31
Bra013146	2079	894	2683	6.08399	13.4661	-1.14625	Down	4.45332e-105	2.85482e-103
Bra013183	798	155	10	2.31706	0.341567	2.76205	Up	1.34925e-14	1.33369e-13
Bra013190	1755	22	76	0.177358	0.45187	-1.34924	Down	3.95554e-05	0.000152055
Bra013199	2022	5	103	0.034986	0.531536	-3.92532	Down	3.8351e-19	4.94941e-18
Bra013203	1059	160	146	1.80232	3.75782	-1.06004	Down	2.37876e-10	1.73232e-09
Bra013213	2916	66	263	0.32023	0.94112	-1.55527	Down	1.07059e-17	1.27955e-16
Bra013214	1431	148	61	0.97706	0.423958	1.20452	Up	1.03051e-08	5.50348e-08
Bra013216	813	10	113	0.174026	1.45032	-3.059	Down	3.11832e-17	3.62977e-16
Bra013221	1551	5	70	0.0456104	0.470937	-3.3681	Down	5.17478e-12	4.28695e-11
Bra013230	1086	105	297	1.36793	2.85367	-1.06082	Down	1.13308e-11	9.13353e-11
Bra013272	879	101	127	1.3707	3.93817	-1.52262	Down	2.574e-15	2.66199e-14
Bra013276	1227	38	9	0.292576	0.0729509	2.00381	Up	3.28626e-05	0.00011965
Bra013281	915	63	161	0.650457	1.75	-1.42783	Down	2.18882e-12	1.5554e-11
Bra013296	2064	44	84	0.201392	0.404765	-1.00708	Down	0.000123497	0.000412718
Bra013335	1428	484	473	4.0432	9.02843	-1.15898	Down	1.56451e-34	3.23886e-33
Bra013363	1380	27262	5248	235.661	103.656	1.18491	Up	0	0
Bra013391	1527	42	48	0.328109	0.856804	-1.38479	Down	5.78558e-06	2.61626e-05
Bra013419	1038	1783	712	16.2276	6.82206	1.25017	Up	1.24376e-93	6.04638e-92
Bra013422	1050	30	6	0.269918	0.0568323	2.24774	Up	7.83758e-05	0.000269803
Bra013434	1119	30	7	0.253274	0.0622158	2.02534	Up	0.000215492	0.000695722
Bra013478	1569	32882	6331	250.002	109.984	1.18465	Up	0	0
Bra013505	1578	1	23	0.00598676	0.144962	-4.59775	Down	8.49154e-07	3.74485e-06
Bra013516	1191	56	6	0.560899	0.137315	2.03025	Up	0.000143996	0.000522359
Bra013532	624	212	189	4.05284	8.25575	-1.02647	Down	2.3801e-12	2.02204e-11
Bra013538	1218	58	1	0.568053	0.0223786	4.66584	Up	1.89371e-08	1.15547e-07
Bra013547	1752	2036	413	13.8628	6.42533	1.10938	Up	1.23695e-53	3.88027e-52
Bra013577	462	48	17	0.981518	0.365965	1.42331	Up	0.000231726	0.000743736
Bra013584	1617	9687	1873	71.464	31.5724	1.17856	Up	8.83668e-273	1.48197e-270
Bra013647	1779	723	156	4.84809	2.39017	1.02031	Up	9.67526e-18	1.13446e-16
Bra013659	1794	127	401	1.00158	2.33238	-1.21952	Down	1.14752e-18	1.4424e-17
Bra013671	1533	28	40	0.217883	0.711209	-1.70672	Down	1.20177e-06	5.92777e-06
Bra013674	696	163	2047	3.31348	30.6892	-3.21131	Down	3.32288e-301	7.55859e-299
Bra013676	1935	74	67	0.456204	0.943785	-1.04878	Down	1.9696e-05	8.21148e-05
Bra013708	891	188	50	1.99333	0.558117	1.83654	Up	1.1247e-18	1.1218e-17
Bra013712	1275	2089	330	19.545	7.05477	1.47013	Up	3.43842e-83	1.56175e-81
Bra013714	1278	1056	3085	11.6906	25.1884	-1.10741	Down	3.35162e-114	2.3354e-112
Bra013771	3552	38	10	0.101067	0.0280001	1.85181	Up	8.10566e-05	0.000278383
Bra013793	1038	4854	861	55.7841	22.6092	1.30295	Up	4.08084e-160	3.54992e-158
Bra013795	369	147	300	3.76348	8.08589	-1.10334	Down	4.50478e-15	3.72821e-14
Bra013878	453	209	139	6.5276	3.20179	1.02767	Up	4.19518e-11	3.21063e-10
Bra013922	864	2728	515	37.6651	16.247	1.21306	Up	1.2366e-81	5.5374e-80
Bra013943	939	5182	2106	52.1352	22.3062	1.22481	Up	5.91694e-260	1.04468e-257
Bra013944	1197	2896	1261	22.8562	10.4774	1.1253	Up	5.50072e-128	3.82015e-126
Bra014037	357	262	814	10.3834	23.7921	-1.19621	Down	2.88986e-35	6.47336e-34
Bra014162	1746	27	115	0.146089	0.655068	-2.16479	Down	2.31046e-15	1.94344e-14
Bra014170	222	155	22	8.32889	2.70115	1.62455	Up	2.38338e-08	1.43865e-07
Bra014174	672	11	53	0.231595	0.822969	-1.82923	Down	2.16086e-05	8.65178e-05
Bra014175	681	19	26	0.332824	1.04065	-1.64466	Down	0.000133378	0.000486016
Bra014247	909	116	317	1.80551	3.63892	-1.0111	Down	1.51833e-11	1.21007e-10
Bra014254	1500	2064	819	19.4681	5.6973	1.77276	Up	9.95074e-220	1.4438e-217
Bra014308	2202	139	302	0.596344	1.36403	-1.19366	Down	5.33768e-17	4.87326e-16
Bra014317	438	124	23	3.37719	1.43131	1.23849	Up	4.56028e-05	0.000180012
Bra014380	312	106	131	4.05284	11.4445	-1.49765	Down	2.16598e-15	2.24802e-14
Bra014410	1728	5	25	0.0273354	0.14389	-2.39612	Down	0.000109741	0.00036932
Bra014433	771	175	809	3.21136	10.9489	-1.76953	Down	4.29384e-61	1.61917e-59
Bra014462	1503	134	194	1.06354	3.51821	-1.72597	Down	6.69552e-27	1.10955e-25
Bra014478	747	38	107	0.719728	1.49465	-1.05428	Down	5.5373e-05	0.000208561
Bra014490	795	140	302	2.10073	10.3543	-2.30127	Down	2.83008e-60	9.85246e-59
Bra014491	801	48	62	0.714854	2.10979	-1.56138	Down	1.64809e-08	1.01233e-07
Bra014501	621	270	80	4.10744	1.28124	1.6807	Up	2.55578e-23	3.08187e-22
Bra014510	1737	97	645	0.790091	3.87469	-2.29399	Down	9.14786e-68	3.81699e-66
Bra014531	234	90	7	4.58812	0.815383	2.49235	Up	3.63126e-08	2.15754e-07
Bra014532	1974	2722	567	16.4494	7.82916	1.0711	Up	2.20318e-67	8.36273e-66
Bra014583	645	44	12	0.644454	0.185035	1.80028	Up	3.06172e-05	0.00011198
Bra014612	1095	68	64	0.740804	1.59311	-1.10468	Down	1.32031e-05	5.64969e-05
Bra014627	1353	92	255	0.962045	1.96661	-1.03154	Down	7.95958e-10	5.41983e-09
Bra014635	1041	34	9	0.308551	0.0859854	1.84335	Up	0.00020722	0.000670602
Bra014638	882	79	30	0.84617	0.338287	1.3227	Up	7.24792e-06	2.87519e-05
Bra014640	960	326	122	3.20808	1.26393	1.3438	Up	1.85786e-20	2.01256e-19
Bra014651	447	76	45	2.40553	1.05047	1.19533	Up	6.85778e-06	2.95951e-05
Bra014657	756	22	110	0.411724	1.51826	-1.88267	Down	3.07934e-10	2.1723e-09
Bra014674	465	3	37	0.0912796	0.830282	-3.18524	Down	1.38349e-06	6.55631e-06
Bra014693	795	282	55	5.01866	0.721892	2.79745	Up	6.57656e-55	2.24469e-53
Bra014716	1101	95	13	1.02931	0.321837	1.67727	Up	9.3877e-06	4.11086e-05
Bra014725	1293	233	41	2.14964	0.8643	1.31449	Up	3.73956e-09	2.44971e-08
Bra014737	267	10	51	0.5299	1.99313	-1.91124	Down	1.80973e-05	7.33671e-05
Bra014774	1902	3963	398	24.8555	5.70364	2.12361	Up	5.9261e-254	9.22858e-252
Bra014832	918	133	50	1.3687	0.541702	1.33723	Up	3.96856e-09	2.20263e-08
Bra014841	1239	80	35	0.609983	0.28095	1.11845	Up	7.59658e-05	0.00026199
Bra014842	552	1188	474	20.3318	8.54028	1.25138	Up	4.35154e-63	1.42988e-61
Bra014843	549	1464	612	25.1923	11.0869	1.18412	Up	4.95062e-71	1.81495e-69
Bra014848	909	13290	2882	174.409	86.419	1.01306	Up	1.72851e-294	3.34975e-292
Bra014897	1242	56	81	0.537867	1.77764	-1.72464	Down	3.78694e-12	3.17395e-11
Bra014901	1911	39	85	0.192798	0.442376	-1.19818	Down	8.77878e-06	3.44587e-05
Bra014907	519	347	470	7.97573	24.6837	-1.62987	Down	1.19021e-57	3.98828e-56
Bra014971	741	7	45	0.089244	0.603987	-2.75869	Down	1.43124e-08	7.54822e-08
Bra015005	462	22	72	0.67373	1.62617	-1.27124	Down	0.000133609	0.0004724
Bra015038	822	1192	488	13.6995	5.90447	1.21424	Up	1.87977e-60	5.88785e-59
Bra015048	555	572	256	9.73648	4.58754	1.08568	Up	2.93798e-25	3.79967e-24
Bra015049	2682	1439	635	5.06875	2.35477	1.10605	Up	8.192e-63	2.6819e-61
Bra015094	1416	23	65	0.153449	0.456544	-1.573	Down	1.78559e-06	7.60982e-06
Bra015142	399	396	182	14.042	4.75965	1.56082	Up	1.43185e-36	3.32132e-35
Bra015211	324	14	21	0.515456	1.76666	-1.77711	Down	0.000274568	0.000946886
Bra015220	1737	0	17	0.001	0.102124	-6.67417	Down	9.60094e-05	0.00034751
Bra015257	648	43	55	0.791593	2.31349	-1.54724	Down	1.26944e-07	7.04789e-07
Bra015270	447	13	22	0.346932	1.34151	-1.95114	Down	7.05398e-05	0.000269925
Bra015293	1263	37	102	0.41448	0.842701	-1.02372	Down	0.000122242	0.000435136
Bra015297	561	437	207	11.0211	3.85021	1.51726	Up	1.3702e-38	3.34329e-37
Bra015388	1014	460	92	5.41163	2.47303	1.12978	Up	1.29629e-13	1.20582e-12
Bra015398	2856	173	175	0.722597	1.67016	-1.20873	Down	1.10264e-14	1.09551e-13
Bra015402	966	1725	734	16.8698	7.55704	1.15855	Up	1.38289e-80	5.73317e-79
Bra015403	963	4	53	0.0587678	0.574283	-3.28867	Down	3.37052e-09	2.16897e-08
Bra015429	978	40	82	0.386385	0.833888	-1.10982	Down	4.02812e-05	0.000144877
Bra015449	3684	346	138	0.88727	0.372557	1.25191	Up	1.54433e-19	1.60531e-18
Bra015454	1422	132	69	1.31335	0.506321	1.37512	Up	3.5712e-11	2.7498e-10
Bra015460	1563	930	185	7.09794	3.22621	1.13756	Up	2.56806e-26	4.17241e-25
Bra015468	891	32	7	0.33929	0.0781364	2.11845	Up	8.2436e-05	0.000282765
Bra015475	213	3	21	0.133058	0.980557	-2.88155	Down	9.45996e-05	0.000321505
Bra015478	711	64	199	1.27355	2.92052	-1.19737	Down	9.9368e-10	6.70273e-09
Bra015511	1332	6777	2433	48.0654	18.1665	1.40372	Up	0	0
Bra015514	756	41	18	0.767304	0.248443	1.62688	Up	2.96638e-05	0.000116417
Bra015520	792	111	317	1.98291	4.17648	-1.07467	Down	1.35468e-12	1.16952e-11
Bra015530	396	939	179	28.2865	12.3207	1.19902	Up	1.11337e-28	1.93511e-27
Bra015532	438	118	19	3.21378	1.18238	1.44257	Up	8.36348e-06	3.69015e-05
Bra015540	510	178	83	3.29723	1.61861	1.0265	Up	3.32838e-08	1.69417e-07
Bra015551	597	715	641	14.287	29.266	-1.03452	Down	1.73324e-38	3.97768e-37
Bra015558	567	510	96	10.7299	4.61495	1.21725	Up	1.36384e-16	1.5084e-15
Bra015577	375	37	4	1.39597	0.111303	3.64871	Up	1.9129e-10	1.37643e-09
Bra015582	1077	129	26	1.42884	0.658017	1.11864	Up	0.000121332	0.000445284
Bra015585	1797	16	84	0.0841145	0.464905	-2.46651	Down	2.50572e-13	1.87998e-12
Bra015587	2541	701	150	2.60623	0.58711	2.15026	Up	5.27688e-80	2.16994e-78
Bra015590	651	78	19	1.13191	0.290272	1.96328	Up	3.27882e-09	1.83184e-08
Bra015595	1620	1673	678	9.75619	4.16244	1.22889	Up	1.10434e-85	4.89275e-84
Bra015685	1446	63	57	0.519733	1.07445	-1.04775	Down	8.20712e-05	0.000310981
Bra015707	321	71	29	2.08955	0.898516	1.21757	Up	6.75016e-05	0.000234853
Bra015712	654	34	14	0.735541	0.223371	1.71936	Up	7.70456e-05	0.000283409
Bra015728	474	2479	308	62.3888	17.7113	1.81661	Up	3.30344e-131	2.35171e-129
Bra015742	741	72	140	0.917938	1.87907	-1.03355	Down	3.95374e-07	1.81186e-06
Bra015743	1419	271	19	2.27822	0.364964	2.64208	Up	1.40499e-23	2.07319e-22
Bra015757	1221	1046	166	10.2194	3.70571	1.46348	Up	3.25212e-42	8.16729e-41
Bra015764	993	31	6	0.294925	0.0600945	2.29504	Up	4.74142e-05	0.000168753
Bra015818	771	0	26	0.001	0.335391	-8.3897	Down	7.37628e-09	3.99039e-08
Bra015831	438	41	116	1.32439	2.76351	-1.06117	Down	2.4116e-05	9.61096e-05
Bra015836	1632	107	48	0.619388	0.292519	1.08231	Up	8.07594e-06	3.18408e-05
Bra015854	939	4420	2546	66.5981	28.2924	1.23507	Up	5.12014e-272	9.81119e-270
Bra015876	828	4608	826	66.3881	27.1912	1.28778	Up	1.7883e-149	1.43076e-147
Bra015877	399	137	17	4.09596	1.16133	1.81843	Up	1.55405e-08	9.57433e-08
Bra015880	738	7908	1487	127.826	54.9204	1.21876	Up	8.76938e-235	1.23348e-232
Bra015900	2391	68	60	0.339264	0.683992	-1.01157	Down	8.77918e-05	0.000331075
Bra015935	561	1997	368	42.4643	17.8799	1.24791	Up	8.23404e-63	2.93689e-61
Bra015939	981	4538	663	55.1828	18.4214	1.58283	Up	3.65338e-198	4.08464e-196
Bra015960	789	66	210	1.18351	2.77728	-1.2306	Down	1.41436e-10	1.03374e-09
Bra015985	414	648	264	22.1452	6.65396	1.73471	Up	3.21712e-68	1.34874e-66
Bra015988	858	270	177	4.45227	2.1526	1.04846	Up	2.46618e-14	2.402e-13
Bra015998	1452	2923	480	24.0143	9.0106	1.4142	Up	1.84137e-109	1.07412e-107
Bra016056	825	4270	632	61.7422	20.8806	1.5641	Up	1.64827e-183	1.67141e-181
Bra016070	957	85	11	1.25664	0.119938	3.38921	Up	4.96606e-21	7.01215e-20
Bra016072	642	78	11	1.44933	0.467022	1.63383	Up	8.69754e-05	0.000328138
Bra016141	4449	90	108	0.241317	0.661669	-1.45518	Down	1.84212e-12	1.58039e-11
Bra016182	627	489	435	9.30357	18.9104	-1.02332	Down	3.20962e-26	5.19541e-25
Bra016184	1842	34	0	0.22019	0.001	7.78261	Up	6.06942e-06	2.73787e-05
Bra016228	1083	765	2108	9.99398	20.3104	-1.02309	Down	2.10214e-69	9.0167e-68
Bra016234	1953	5121	843	31.2796	11.7653	1.41068	Up	1.0905e-189	1.14925e-187
Bra016254	1167	1006	176	10.2834	4.11075	1.32284	Up	2.806e-35	5.92146e-34
Bra016258	456	331	899	10.27	20.5718	-1.00224	Down	1.30003e-29	2.48166e-28
Bra016259	1869	82	187	0.41448	0.995097	-1.26353	Down	5.54068e-12	3.81801e-11
Bra016271	3144	2391	5147	7.18449	16.2819	-1.18031	Down	3.8255e-258	6.62241e-256
Bra016306	804	3038	1570	53.461	20.3761	1.39161	Up	8.12792e-226	1.22468e-223
Bra016389	1107	142	26	1.5302	0.640184	1.25716	Up	9.7285e-06	4.24996e-05
Bra016391	990	346	164	3.30172	1.64756	1.00288	Up	3.89594e-14	3.04804e-13
Bra016417	216	33	8	1.44331	0.368357	1.9702	Up	0.000134241	0.000446104
Bra016427	2214	123	218	0.662729	2.68385	-2.01781	Down	3.85236e-37	8.50518e-36
Bra016430	3108	106	17	0.406849	0.14909	1.44831	Up	2.36956e-05	9.74388e-05
Bra016437	753	287	107	3.60069	1.41326	1.34925	Up	2.70532e-18	2.64262e-17
Bra016440	939	104	3	1.04633	0.0317752	5.04129	Up	1.72297e-26	2.33377e-25
Bra016462	696	87	50	1.76854	0.749613	1.23834	Up	7.4049e-07	3.62715e-06
Bra016463	1662	37200	6631	267.006	108.75	1.29586	Up	0	0
Bra016464	1686	55	9	0.461541	0.0557008	3.05069	Up	7.21776e-13	6.35892e-12
Bra016485	186	6	17	0.38481	2.49124	-2.69464	Down	1.7748e-05	7.44653e-05
Bra016493	441	29	87	0.93039	2.05853	-1.14571	Down	0.000104989	0.000377841
Bra016498	1179	21	71	0.168269	0.598932	-1.83162	Down	2.6634e-08	1.36627e-07
Bra016499	1266	95	315	1.06168	2.59629	-1.2901	Down	3.35146e-16	3.67431e-15
Bra016510	744	307	1770	5.83809	24.8243	-2.08818	Down	3.6635e-163	3.84428e-161
Bra016511	744	1042	3439	19.8153	48.2321	-1.28338	Down	1.13377e-159	1.1454e-157
Bra016518	372	180	31	5.77215	2.27142	1.34551	Up	1.44862e-07	7.98551e-07
Bra016520	780	48505	9446	741.823	330.09	1.16821	Up	0	0
Bra016535	1425	865	405	5.73456	2.82666	1.02059	Up	6.15918e-34	1.06363e-32
Bra016591	837	72	7	1.02616	0.227956	2.17043	Up	6.02268e-06	2.71819e-05
Bra016602	2760	2337	5364	7.99924	19.3291	-1.27284	Down	9.97638e-303	2.17204e-300
Bra016604	813	11206	2053	164.425	68.83	1.25632	Up	0	0
Bra016619	285	414	71	17.3286	6.79036	1.3516	Up	7.91152e-16	8.43194e-15
Bra016635	906	110	36	1.147	0.395191	1.53724	Up	2.89828e-09	1.62641e-08
Bra016655	582	3162	407	64.8108	19.0612	1.76559	Up	9.9208e-161	8.67337e-159
Bra016683	1005	408	799	3.83525	7.90704	-1.04382	Down	1.95998e-34	3.42471e-33
Bra016728	1161	255	54	2.62009	1.26777	1.04732	Up	2.31644e-07	1.25123e-06
Bra016733	2244	2774	512	14.7466	6.21908	1.24561	Up	2.45878e-86	1.15748e-84
Bra016763	609	1047	689	24.324	11.8053	1.04294	Up	1.61411e-50	5.0677e-49
Bra016777	1488	37	114	0.351807	0.799427	-1.18418	Down	4.90032e-06	2.16321e-05
Bra016787	1428	4	45	0.0396312	0.328822	-3.0526	Down	1.54671e-07	8.29286e-07
Bra016797	888	42	137	0.669178	1.60985	-1.26646	Down	1.25477e-07	6.78851e-07
Bra016823	951	5381	3522	80.0549	38.6443	1.05073	Up	8.28486e-255	1.45327e-252
Bra016824	1038	5235	993	60.1627	26.0754	1.20618	Up	1.20798e-153	9.79953e-152
Bra016831	162	35	99	3.05674	6.37671	-1.06082	Down	9.8286e-05	0.000355167
Bra016840	1662	33	63	0.23686	1.03321	-2.12503	Down	1.22887e-12	1.07033e-11
Bra016842	2568	9	18	0.0418077	0.191054	-2.19214	Down	9.97926e-05	0.000372705
Bra016877	741	92	329	1.75661	4.63291	-1.39913	Down	7.3304e-19	9.32378e-18
Bra016904	510	109	42	2.01909	0.819053	1.30168	Up	1.84529e-07	8.74075e-07
Bra016930	981	15454	1984	187.923	55.1254	1.76935	Up	0	0
Bra016933	1473	55	2	0.445419	0.0370089	3.58922	Up	4.92494e-07	2.54929e-06
Bra016942	1473	182	86	1.16726	0.580669	1.00734	Up	3.81138e-08	1.92978e-07
Bra016950	1479	664	114	5.3556	2.10095	1.35001	Up	1.74467e-24	2.6611e-23
Bra016975	855	193	32	2.69277	1.02015	1.40031	Up	1.98036e-08	1.20602e-07
Bra016993	1749	4	38	0.0216057	0.216086	-3.32212	Down	1.23941e-08	6.57953e-08
Bra017024	762	81	90	1.26806	3.21934	-1.34415	Down	1.47943e-09	1.0054e-08
Bra017051	2154	59	170	0.387536	0.823531	-1.08749	Down	1.71712e-07	9.15089e-07
Bra017055	1332	716	55	6.41235	1.12548	2.51031	Up	6.26696e-57	2.07805e-55
Bra017077	936	9737	1747	124.096	50.8741	1.28645	Up	0	0
Bra017078	1671	359	54	2.56287	0.880839	1.54081	Up	1.64784e-16	1.8156e-15
Bra017101	1236	50	2	0.48257	0.0441053	3.45171	Up	2.54084e-06	1.20049e-05
Bra017120	1053	76090	27673	682.65	261.373	1.38504	Up	0	0
Bra017132	1065	516	40	6.85497	0.391911	4.12855	Up	4.201e-141	3.72158e-139
Bra017154	369	125	39	3.20024	1.05117	1.60619	Up	6.237e-11	3.99889e-10
Bra017164	2562	219	141	1.2094	0.574271	1.07449	Up	2.45218e-12	2.07834e-11
Bra017185	1125	325	962	4.0873	8.92276	-1.12634	Down	8.87096e-38	2.12193e-36
Bra017186	1113	152	49	1.29017	0.437859	1.55903	Up	1.65429e-12	1.18458e-11
Bra017188	543	5204	1095	114.326	54.9659	1.05655	Up	1.74627e-124	1.15588e-122
Bra017235	540	25	6	0.655016	0.11594	2.49815	Up	1.64946e-05	6.72175e-05
Bra017243	2274	112	335	0.69684	1.5372	-1.14141	Down	2.03568e-14	1.99761e-13
Bra017261	951	230	248	2.88507	7.10805	-1.30085	Down	1.73664e-22	2.46457e-21
Bra017283	1548	162	60	0.988651	0.38549	1.35877	Up	4.70618e-11	3.04324e-10
Bra017287	1269	214	583	2.38593	4.79384	-1.00663	Down	6.98078e-20	9.33011e-19
Bra017299	339	169	74	4.70962	2.17103	1.11723	Up	8.18808e-09	4.41273e-08
Bra017327	885	30	117	0.479605	1.37949	-1.52422	Down	2.06612e-08	1.22762e-07
Bra017350	762	48173	8897	754.149	318.25	1.24469	Up	0	0
Bra017351	762	395	12	7.33411	0.164325	5.48	Up	4.30468e-128	3.43381e-126
Bra017370	987	149	31	1.80085	0.856099	1.07283	Up	6.20756e-05	0.000239932
Bra017386	510	41	49	0.959008	2.61882	-1.4493	Down	2.07834e-06	9.93678e-06
Bra017388	1362	102	44	0.707493	0.321298	1.1388	Up	5.65316e-06	2.26868e-05
Bra017394	2421	499	325	2.91616	1.40076	1.05785	Up	1.61177e-25	2.69199e-24
Bra017396	1368	7	36	0.0483405	0.261728	-2.43676	Down	2.39002e-06	1.00138e-05
Bra017416	1197	9	18	0.0896926	0.409881	-2.19214	Down	9.97926e-05	0.000372745
Bra017429	1482	1192	232	9.59481	4.26696	1.16904	Up	1.14104e-34	2.37063e-33
Bra017451	483	6	34	0.117355	0.700108	-2.57669	Down	2.26006e-06	9.50296e-06
Bra017457	1716	15	43	0.0825797	0.249221	-1.59357	Down	9.26956e-05	0.000315336
Bra017474	480	69	61	1.71481	3.46392	-1.01436	Down	7.39382e-05	0.000282218
Bra017536	1062	74	142	0.658273	1.32983	-1.01449	Down	4.91112e-07	2.22644e-06
Bra017599	345	129	25	4.46045	1.97515	1.17523	Up	6.4541e-05	0.000248689
Bra017617	2301	6	23	0.0311059	0.272452	-3.13074	Down	6.0146e-08	3.47191e-07
Bra017618	1182	0	332	0.001	2.79353	-11.4479	Down	1.95726e-104	1.0887e-102
Bra017621	897	25	85	0.263297	0.942452	-1.83973	Down	9.91694e-10	5.79027e-09
Bra017645	1137	1777	345	18.6438	8.27062	1.17263	Up	4.01594e-51	1.20454e-49
Bra017646	1470	20	2	0.128532	0.0135315	3.24774	Up	0.000107339	0.000361511
Bra017654	1470	96	16	0.923973	0.113574	3.02422	Up	2.90278e-21	4.14022e-20
Bra017656	813	11148	2358	163.574	79.0556	1.04901	Up	1.83488e-261	2.94958e-259
Bra017668	732	1	65	0.0129059	0.883152	-6.09656	Down	1.69332e-19	1.75761e-18
Bra017702	1359	2835	398	24.8852	7.98257	1.64036	Up	9.67848e-131	6.87606e-129
Bra017704	750	14	32	0.222677	1.16297	-2.38479	Down	4.63976e-08	2.71878e-07
Bra017705	2685	81	246	0.426821	0.956021	-1.16341	Down	2.98286e-11	2.30888e-10
Bra017725	1170	3451	711	35.1858	16.5639	1.08695	Up	6.47646e-87	3.06538e-85
Bra017741	1314	24891	5255	225.972	109.008	1.05172	Up	0	0
Bra017744	486	5139	2265	99.8945	46.3516	1.10779	Up	5.5229e-220	7.48079e-218
Bra017788	900	190	82	1.99439	0.906159	1.13811	Up	5.44284e-10	3.24904e-09
Bra017798	1227	420	1523	3.23373	12.3449	-1.93265	Down	3.6032e-159	3.10365e-157
Bra017825	678	22	61	0.306543	0.894815	-1.5455	Down	4.97364e-06	2.00916e-05
Bra017835	1212	28	33	0.27559	0.742148	-1.42918	Down	0.000111855	0.000413857
Bra017871	1626	13521	1590	99.1966	26.6536	1.89596	Up	0	0
Bra017876	531	134	274	2.38402	5.13203	-1.10613	Down	6.04272e-14	4.6914e-13
Bra017879	783	433	172	5.22427	2.18474	1.25777	Up	3.16242e-24	3.95447e-23
Bra017882	1386	121	130	1.04143	2.55658	-1.29565	Down	1.79667e-12	1.5433e-11
Bra017887	651	23	336	0.333769	5.13324	-3.94295	Down	2.96308e-76	1.16192e-74
Bra017893	495	77	209	1.46955	4.19927	-1.51476	Down	5.92962e-17	5.40674e-16
Bra017898	387	2	75	0.0488223	1.92745	-5.30301	Down	2.96078e-21	3.31353e-20
Bra017955	390	24	54	0.581361	1.37709	-1.24412	Down	0.000271666	0.000862179
Bra017957	936	18	72	0.181675	0.76505	-2.07419	Down	1.16401e-09	6.74974e-09
Bra017962	1413	113	18	0.953992	0.347224	1.45811	Up	1.12815e-05	4.87828e-05
Bra017974	261	19	39	0.868403	4.0729	-2.22962	Down	7.69742e-09	4.89355e-08
Bra018007	1062	17	75	0.22648	0.736908	-1.7021	Down	1.33629e-06	6.34375e-06
Bra018027	777	51	147	0.928655	1.97412	-1.08799	Down	1.18116e-06	5.64149e-06
Bra018051	1521	3396	2008	31.5896	13.7756	1.19733	Up	1.92086e-199	2.50835e-197
Bra018070	1806	14	133	0.109677	0.768441	-2.80867	Down	1.48943e-18	1.86222e-17
Bra018076	918	6267	1017	81.4377	30.1966	1.43131	Up	1.2632e-236	1.8059e-234
Bra018092	630	49	96	0.734775	1.51553	-1.04444	Down	2.32632e-05	8.64556e-05
Bra018096	1848	4418	2560	33.8243	14.4549	1.2265	Up	6.44112e-269	1.22097e-266
Bra018128	3123	401	1679	1.81668	5.6099	-1.62667	Down	2.7828e-111	1.90516e-109
Bra018144	759	496	76	7.79558	2.7293	1.51413	Up	9.0813e-22	1.25508e-20
Bra018167	402	11	35	0.258503	0.865914	-1.74404	Down	0.000175798	0.000575156
Bra018172	1830	502	442	3.27236	6.5834	-1.0085	Down	5.26108e-26	8.44169e-25
Bra018186	399	50	102	1.18385	2.5425	-1.10276	Down	5.12874e-06	2.06805e-05
Bra018199	1869	41	126	0.20724	0.670493	-1.69392	Down	1.98428e-12	1.41345e-11
Bra018243	1290	332	187	3.64128	1.51262	1.2674	Up	6.463e-23	9.85608e-22
Bra018249	732	151	52	2.91858	0.741257	1.97722	Up	3.01374e-20	4.11217e-19
Bra018254	219	305	62	16.6136	7.71662	1.10633	Up	3.2702e-09	2.15601e-08
Bra018263	648	59	58	1.08614	2.43968	-1.16748	Down	1.40649e-05	5.99053e-05
Bra018279	249	214	454	8.11921	18.1338	-1.15927	Down	1.01085e-23	1.23956e-22
Bra018302	672	86	131	1.52664	5.31351	-1.7993	Down	8.86588e-20	1.13285e-18
Bra018307	309	61	131	1.86496	4.21644	-1.17688	Down	5.08372e-08	2.54136e-07
Bra018317	612	180	80	2.77856	1.30008	1.09573	Up	4.6937e-09	2.58489e-08
Bra018392	1119	20	255	0.252875	2.37786	-3.23317	Down	4.07406e-39	1.01371e-37
Bra018402	660	21	86	0.450174	1.35966	-1.59469	Down	7.35078e-07	3.60314e-06
Bra018405	789	52	265	0.932463	3.50466	-1.91015	Down	3.64602e-23	5.62588e-22
Bra018406	1872	268	121	1.35247	0.642854	1.07303	Up	2.0135e-12	1.43369e-11
Bra018419	2196	98	274	0.631392	1.30195	-1.04407	Down	1.23414e-10	9.07851e-10
Bra018429	1596	93	763	0.824433	4.98848	-2.59713	Down	8.2494e-92	4.60947e-90
Bra018448	2913	588	378	2.8559	1.35403	1.07668	Up	1.32068e-30	2.59557e-29
Bra018461	969	681	123	8.38362	3.45988	1.27685	Up	3.42702e-23	4.97896e-22
Bra018462	2286	11116	2052	58.007	24.467	1.24539	Up	0	0
Bra018538	1551	2207	413	16.9746	7.25801	1.22573	Up	2.055e-67	7.81729e-66
Bra018556	282	89	8	3.76486	0.77325	2.28359	Up	1.86592e-07	1.01749e-06
Bra018568	555	21	68	0.357458	1.21857	-1.76934	Down	1.07511e-07	5.20368e-07
Bra018573	972	5	28	0.0485963	0.2865	-2.55962	Down	2.03836e-05	7.63052e-05
Bra018592	1023	2790	263	32.534	7.00744	2.21499	Up	1.52988e-188	1.6026e-186
Bra018594	1386	499	75	4.29483	1.47495	1.54193	Up	2.00668e-22	2.83857e-21
Bra018655	1506	2349	504	14.7352	3.32842	2.14636	Up	3.97988e-263	7.20602e-261
Bra018656	1464	3583	698	23.1209	4.74184	2.28568	Up	0	0
Bra018693	3003	4152	769	16.4934	6.97992	1.24061	Up	1.50312e-127	1.0281e-125
Bra018698	780	10624	1356	162.481	47.3854	1.77775	Up	0	0
Bra018707	1419	220	627	2.19354	4.61065	-1.07171	Down	2.24404e-23	3.48548e-22
Bra018725	1038	32	7	0.29124	0.0670708	2.11845	Up	8.2436e-05	0.000282738
Bra018751	1614	1579	672	13.8415	4.34453	1.67173	Up	3.9902e-155	3.87566e-153
Bra018777	678	34	8	0.473749	0.117353	2.01327	Up	8.39218e-05	0.000287473
Bra018812	498	58	56	1.38934	3.06505	-1.14152	Down	2.78256e-05	0.000113326
Bra018829	489	271	738	5.23552	15.01	-1.51952	Down	4.2506e-56	1.22938e-54
Bra018850	1497	8367	1683	66.674	30.6437	1.12153	Up	1.75811e-218	2.28837e-216
Bra018879	2229	19	27	0.101684	0.330166	-1.6991	Down	6.72668e-05	0.000258478
Bra018891	846	16	46	0.178669	0.54078	-1.59775	Down	5.05184e-05	0.000179029
Bra018932	1329	3255	2096	34.6523	16.4567	1.07427	Up	1.18749e-160	1.22781e-158
Bra018933	2622	253	36	1.15106	0.374239	1.62093	Up	8.30866e-13	7.33007e-12
Bra018934	2619	2898	1328	10.4535	5.04308	1.05161	Up	5.8065e-115	3.60878e-113
Bra018941	1302	128	29	1.39093	0.232415	2.58127	Up	1.08844e-23	1.70865e-22
Bra018969	1587	575	1868	3.42287	11.7067	-1.77405	Down	1.92532e-173	1.83179e-171
Bra018987	1356	21	31	0.184743	0.623134	-1.75402	Down	1.2625e-05	5.41763e-05
Bra019005	417	48	28	1.62859	0.700646	1.21686	Up	0.000289842	0.000967091
Bra019014	846	383	66	5.40053	2.12644	1.34466	Up	1.20702e-14	1.19615e-13
Bra019025	570	67	27	1.11045	0.47111	1.23701	Up	8.93562e-05	0.000304676
Bra019028	1221	104	365	0.804668	2.9731	-1.8855	Down	3.0618e-38	5.99984e-37
Bra019031	1104	1444	618	12.3565	5.5674	1.1502	Up	5.35356e-67	1.85534e-65
Bra019034	189	647	140	40.8367	20.1904	1.0162	Up	6.21662e-16	6.66629e-15
Bra019043	2361	18	1	0.107865	0.00441958	4.60918	Up	2.02706e-06	9.40396e-06
Bra019044	2142	6695	1013	37.2855	12.8905	1.53231	Up	1.77643e-278	3.08295e-276
Bra019056	801	2	32	0.0353267	0.416864	-3.56075	Down	2.80642e-06	1.27907e-05
Bra019073	1503	99	259	0.622265	1.71385	-1.46164	Down	1.16069e-19	1.21399e-18
Bra019074	2478	85	156	0.409191	1.71594	-2.06815	Down	5.9986e-28	1.02674e-26
Bra019087	450	184	77	5.7851	1.78548	1.69603	Up	5.95918e-20	7.99501e-19
Bra019098	2259	7	43	0.0438417	0.198623	-2.17966	Down	2.00018e-05	8.05878e-05
Bra019102	609	346	667	5.36733	10.8929	-1.02111	Down	4.79104e-28	6.86136e-27
Bra019117	1356	756	129	6.65075	2.59304	1.35887	Up	6.33606e-28	1.0829e-26
Bra019123	585	1658	948	40.0991	16.9094	1.24574	Up	1.06462e-104	6.78778e-103
Bra019141	861	1815	844	19.9146	9.74927	1.03046	Up	2.2024e-70	8.00807e-69
Bra019146	546	872	189	19.0516	9.43514	1.0138	Up	6.79176e-21	9.05646e-20
Bra019147	1467	110	395	1.06088	2.80959	-1.40509	Down	1.76819e-22	2.64614e-21
Bra019154	1386	1060	252	7.22506	1.8083	1.99838	Up	2.04066e-109	1.20698e-107
Bra019185	2427	16	2	0.0932729	0.00859878	3.43925	Up	5.7939e-05	0.000217575
Bra019189	2502	409	137	1.54431	0.544586	1.50373	Up	1.2474e-29	1.88614e-28
Bra019191	2502	14416	2663	68.7331	29.011	1.2444	Up	0	0
Bra019197	717	36	42	0.598952	1.59665	-1.41454	Down	1.58993e-05	6.71611e-05
Bra019203	939	29	33	0.368418	0.957916	-1.37856	Down	0.000172097	0.000615089
Bra019209	1251	868	1252	8.27696	27.2789	-1.72061	Down	7.57526e-163	6.793e-161
Bra019217	417	37	101	0.838233	2.4089	-1.52295	Down	5.63202e-09	3.08012e-08
Bra019240	1089	5859	2169	50.827	19.8091	1.35943	Up	0	0
Bra019256	591	49	48	0.989047	2.21377	-1.1624	Down	8.07498e-05	0.00030644
Bra019261	603	44	43	0.87045	1.94371	-1.15898	Down	0.000194748	0.000688219
Bra019267	270	21	104	1.10043	4.01926	-1.86887	Down	1.14491e-09	7.68317e-09
Bra019273	3093	3645	1422	11.1331	4.57249	1.28381	Up	2.62512e-197	3.14731e-195
Bra019274	951	98	99	1.22929	2.83749	-1.20679	Down	6.12026e-09	3.92234e-08
Bra019276	2472	1747	4834	9.99885	20.4049	-1.02908	Down	3.26696e-158	3.26307e-156
Bra019298	1062	108	46	0.960723	0.430791	1.15713	Up	2.22516e-06	9.36509e-06
Bra019304	1539	52	420	0.478047	2.84765	-2.57455	Down	8.70474e-51	2.74028e-49
Bra019310	558	402	429	8.5941	20.9557	-1.28593	Down	5.49154e-37	1.20479e-35
Bra019312	2538	394	126	1.46657	0.493755	1.57058	Up	2.23872e-30	3.4663e-29
Bra019313	1794	169	557	1.33281	3.23973	-1.2814	Down	3.15266e-27	5.59137e-26
Bra019316	1869	74	340	0.374043	1.80927	-2.27413	Down	4.344e-45	1.01288e-43
Bra019317	2679	577	1177	2.03471	4.36955	-1.10266	Down	2.02484e-54	5.69394e-53
Bra019320	2022	173	193	1.02064	2.60169	-1.34997	Down	7.40754e-19	9.12742e-18
Bra019323	1848	28	230	0.180744	3.39239	-4.23028	Down	1.05616e-86	4.98539e-85
Bra019324	1911	2	40	0.0148073	0.218412	-3.88267	Down	5.05044e-08	2.86284e-07
Bra019329	1974	8	68	0.0573388	0.35945	-2.64821	Down	1.45551e-09	9.67542e-09
Bra019333	1476	255	487	1.63212	3.28152	-1.00762	Down	1.73217e-20	1.8787e-19
Bra019348	1017	162	445	2.25372	4.56579	-1.01856	Down	8.42268e-16	8.98538e-15
Bra019350	1074	77	11	0.855253	0.279169	1.61521	Up	0.000110324	0.000408669
Bra019369	459	37	0	0.961606	0.001	9.9093	Up	2.0426e-06	9.77126e-06
Bra019385	699	1725	607	23.3137	8.63663	1.43264	Up	2.82572e-111	1.6939e-109
Bra019389	3294	123	553	0.352761	1.66968	-2.24281	Down	4.37442e-71	1.60537e-69
Bra019391	594	31	34	0.622563	1.56017	-1.32541	Down	0.00021842	0.000766899
Bra019400	1500	51	392	0.321202	2.59913	-3.01648	Down	2.21952e-70	8.06206e-69
Bra019403	432	10	0	0.327508	0.001	8.35539	Up	0.000161175	0.000562755
Bra019409	4017	213	817	0.50093	2.0228	-2.01367	Down	5.46356e-91	2.57834e-89
Bra019412	669	218	85	4.61037	1.32577	1.79805	Up	3.10316e-25	5.12705e-24
Bra019413	2616	349	17	1.59146	0.177129	3.16748	Up	1.89083e-35	4.01937e-34
Bra019416	879	3015	3134	40.9173	97.1828	-1.24799	Down	5.49816e-246	8.3027e-244
Bra019442	825	77	100	1.11338	3.30389	-1.56921	Down	6.65546e-13	5.92251e-12
Bra019469	2019	38	2	0.22452	0.0270006	3.05578	Up	0.00012099	0.000444358
Bra019481	1053	4	30	0.0358865	0.283352	-2.98108	Down	1.69967e-06	7.25583e-06
Bra019503	558	12	29	0.25654	1.41659	-2.46516	Down	1.08602e-07	6.07013e-07
Bra019512	765	32	7	0.395173	0.0910059	2.11845	Up	8.2436e-05	0.000282683
Bra019560	858	567	120	7.88323	3.81218	1.04817	Up	8.80036e-15	8.81375e-14
Bra019587	1689	74	74	0.522649	1.19421	-1.19214	Down	6.27084e-07	3.20507e-06
Bra019589	1428	76	249	0.752993	1.81948	-1.27282	Down	7.25674e-13	6.39166e-12
Bra019605	630	35	10	0.52484	0.157867	1.73316	Up	0.000305972	0.000963472
Bra019659	591	352	757	5.62671	12.7392	-1.17891	Down	1.8294e-39	3.71619e-38
Bra019666	1308	110	101	1.00321	2.10471	-1.069	Down	1.07838e-07	6.03225e-07
Bra019677	765	1500	246	23.3904	8.76502	1.41609	Up	4.045e-57	1.34639e-55
Bra019678	912	1203	219	15.7354	6.54529	1.26549	Up	2.7837e-39	6.50394e-38
Bra019702	2523	63	57	0.297873	0.615796	-1.04775	Down	8.20712e-05	0.000311015
Bra019711	1065	41616	5140	466.143	131.551	1.82515	Up	0	0
Bra019718	1251	12443	1855	118.652	40.4172	1.5537	Up	0	0
Bra019731	2307	23383	4145	120.91	48.9729	1.30387	Up	0	0
Bra019736	882	4	24	0.042844	0.27063	-2.65915	Down	5.9377e-05	0.000208466
Bra019773	741	72	8	1.1591	0.294273	1.97778	Up	1.92757e-05	8.04492e-05
Bra019776	966	16985	3344	209.747	94.3558	1.15247	Up	0	0
Bra019777	621	9847	2071	189.156	90.9008	1.05721	Up	4.71882e-234	6.61071e-232
Bra019791	225	389	71	20.6241	8.60112	1.26174	Up	1.24382e-13	1.15856e-12
Bra019797	1200	142	11	1.41161	0.249857	2.49817	Up	2.878e-12	2.43083e-11
Bra019864	2523	31	154	0.17384	0.636913	-1.87334	Down	9.97164e-14	9.31585e-13
Bra019865	405	5	36	0.174671	0.927522	-2.40874	Down	3.74936e-05	0.000144681
Bra019912	1602	334	1746	2.94978	11.3726	-1.94688	Down	2.87812e-147	2.62214e-145
Bra019922	1680	62	145	0.348643	0.858404	-1.2999	Down	5.6407e-10	3.3598e-09
Bra019987	396	79	91	2.3798	6.26362	-1.39616	Down	3.73272e-10	2.67478e-09
Bra020019	981	217	34	2.63875	0.94469	1.48194	Up	5.26554e-10	3.73101e-09
Bra020033	408	593	232	13.7307	5.65537	1.27972	Up	1.97303e-33	3.37115e-32
Bra020044	2223	2692	308	14.4459	3.77651	1.93553	Up	2.1684e-154	1.77559e-152
Bra020050	1752	28	43	0.190648	0.668981	-1.81105	Down	1.48845e-07	8.19472e-07
Bra020059	1269	84	278	0.936533	2.28591	-1.28737	Down	2.00438e-14	1.96799e-13
Bra020114	660	970	54	20.7938	0.853742	4.60621	Up	3.95096e-284	7.96017e-282
Bra020147	912	239	36	3.12616	1.07594	1.5388	Up	2.05322e-11	1.62889e-10
Bra020160	1281	45	146	0.497014	1.18927	-1.25872	Down	5.55402e-08	3.13017e-07
Bra020178	489	181	114	5.23691	2.43261	1.10621	Up	6.90736e-11	5.19607e-10
Bra020180	267	181	37	8.08678	3.7772	1.09825	Up	6.50614e-06	2.9209e-05
Bra020230	1467	243	103	1.56486	0.698297	1.16412	Up	8.6722e-13	6.30912e-12
Bra020271	528	54	214	1.44699	4.22918	-1.54732	Down	1.44414e-14	1.43147e-13
Bra020284	339	1894	414	66.6482	33.2874	1.00159	Up	9.50896e-43	2.43004e-41
Bra020293	1500	50	19	0.471611	0.132172	1.83518	Up	4.98354e-07	2.49872e-06
Bra020298	2418	411	2063	2.40487	8.90266	-1.88828	Down	7.08018e-167	7.49649e-165
Bra020299	2667	8191	3650	29.0144	13.6114	1.09195	Up	0	0
Bra020302	270	73	39	3.82529	1.50722	1.34368	Up	1.3419e-06	6.3695e-06
Bra020303	2622	28	92	0.12739	0.956389	-2.90835	Down	1.8661e-25	2.93221e-24
Bra020306	1047	37	14	0.499989	0.139527	1.84135	Up	1.50145e-05	6.15203e-05
Bra020315	780	5085	717	77.7687	25.0555	1.63406	Up	8.5971e-232	1.18535e-229
Bra020338	2073	590	249	2.68876	1.19463	1.17038	Up	3.9679e-29	5.91402e-28
Bra020353	870	141	294	1.53108	3.36094	-1.13431	Down	2.07888e-15	1.75572e-14
Bra020359	1785	1903	410	12.7177	6.26073	1.02244	Up	2.4666e-44	6.52826e-43
Bra020375	1536	488	256	4.49505	1.7391	1.36999	Up	5.85616e-37	1.36921e-35
Bra020376	795	66	12	1.17458	0.157504	2.89869	Up	1.8044e-14	1.77758e-13
Bra020390	1872	10	21	0.0637239	0.305768	-2.26253	Down	1.81652e-05	7.60877e-05
Bra020406	1089	12	53	0.155905	0.507837	-1.7037	Down	5.20918e-05	0.000197002
Bra020421	447	313	279	8.35305	17.0128	-1.02625	Down	1.75349e-17	2.02808e-16
Bra020427	624	1635	775	24.7533	12.3524	1.00283	Up	6.99484e-61	2.20651e-59
Bra020432	852	123	20	2.04254	0.244944	3.05984	Up	3.88458e-27	6.86529e-26
Bra020437	453	24	3	0.500509	0.0658652	2.92581	Up	4.81688e-05	0.00017125
Bra020467	1485	0	7	0.001	0.128485	-7.00545	Down	0.000147514	0.00053401
Bra020493	1407	142	66	0.95344	0.466533	1.03116	Up	7.49348e-07	3.32411e-06
Bra020503	582	21	68	0.510507	1.21917	-1.25589	Down	0.00023819	0.000807432
Bra020516	1434	53	31	0.522916	0.225574	1.21298	Up	0.000145218	0.000510326
Bra020546	507	32	131	0.892992	2.69612	-1.59417	Down	8.65618e-10	5.87713e-09
Bra020588	1476	132	117	1.06683	2.16062	-1.01811	Down	4.11222e-08	2.42595e-07
Bra020598	2673	7	53	0.0370514	0.206897	-2.48131	Down	2.87772e-07	1.48925e-06
Bra020610	576	3	81	0.0736893	1.46737	-4.31563	Down	3.36104e-16	3.68367e-15
Bra020628	1179	1243	267	12.5767	6.17272	1.02677	Up	1.05079e-29	1.89626e-28
Bra020658	1713	0	15	0.001	0.0870897	-6.44443	Down	2.01178e-05	7.53499e-05
Bra020720	1680	217	73	1.22025	0.432162	1.49754	Up	2.41222e-16	2.13106e-15
Bra020734	411	198	28	5.74687	1.85693	1.62986	Up	2.28702e-10	1.6683e-09
Bra020747	1389	304	966	3.09654	7.25691	-1.2287	Down	3.02522e-43	8.32006e-42
Bra020768	2481	96	12	0.461586	0.131836	1.80786	Up	2.77596e-06	1.30504e-05
Bra020798	654	137	54	1.97898	0.8212	1.26895	Up	9.64098e-09	5.16436e-08
Bra020804	774	132	17	2.03442	0.59867	1.76479	Up	5.3685e-08	3.11856e-07
Bra020814	927	701	286	7.14393	3.06845	1.21921	Up	1.76191e-36	3.29087e-35
Bra020827	2046	2112	4048	9.75186	19.6774	-1.01279	Down	4.01094e-159	3.44649e-157
Bra020842	777	82	75	1.25893	2.63099	-1.06341	Down	4.98986e-06	2.27799e-05
Bra020863	1524	5574	996	43.6305	17.8137	1.29235	Up	2.3027e-181	2.32153e-179
Bra020866	300	73	15	2.2988	0.497282	2.20874	Up	6.87786e-10	4.07074e-09
Bra020872	2247	29	87	0.121925	0.385078	-1.65915	Down	8.83018e-09	4.74365e-08
Bra020890	1017	96	14	1.12605	0.37522	1.58546	Up	1.83752e-05	7.68932e-05
Bra020899	1017	92	182	0.854606	1.77985	-1.05842	Down	3.65568e-09	2.03375e-08
Bra020900	864	134	6	1.85012	0.189285	3.28898	Up	9.0163e-15	9.02225e-14
Bra020920	402	0	10	0.001	0.678037	-9.40522	Down	4.16158e-06	1.91566e-05
Bra020923	630	31	5	0.464858	0.0789337	2.55808	Up	1.48186e-05	5.6504e-05
Bra020938	1833	70	45	0.540308	0.256169	1.07668	Up	7.2875e-05	0.000269191
Bra020952	732	92	36	1.18734	0.48913	1.27945	Up	2.3251e-06	9.76025e-06
Bra020979	2175	0	14	0.001	0.175448	-7.4549	Down	3.57404e-08	2.12535e-07
Bra020998	2325	487	592	2.4987	6.9403	-1.47382	Down	4.5061e-62	1.59095e-60
Bra020999	2256	18	59	0.0951791	0.71284	-2.90486	Down	7.22214e-17	8.12677e-16
Bra021009	654	909	396	13.1306	6.02213	1.12459	Up	2.29098e-41	4.89773e-40
Bra021015	414	569	1118	12.9841	26.858	-1.04861	Down	7.60174e-48	1.86049e-46
Bra021064	1566	60	34	0.542082	0.22655	1.25868	Up	3.14306e-05	0.000122763
Bra021072	732	216	81	2.78767	1.10054	1.34085	Up	5.18888e-14	4.03911e-13
Bra021126	681	135	0	2.3648	0.001	11.2075	Up	7.24622e-22	1.00585e-20
Bra021127	501	417	929	7.86317	18.4421	-1.22982	Down	2.98498e-51	7.85838e-50
Bra021133	429	84	50	2.7703	1.21616	1.18772	Up	2.53748e-06	1.16341e-05
Bra021144	423	390	73	10.9985	4.70394	1.22536	Up	3.9417e-13	3.55201e-12
Bra021163	438	35	116	1.13057	2.76351	-1.28944	Down	8.4215e-07	4.09778e-06
Bra021172	615	0	20	0.001	0.339337	-8.40658	Down	1.83032e-05	7.41679e-05
Bra021185	1008	35	104	0.328025	1.02614	-1.64535	Down	3.94606e-10	2.37836e-09
Bra021216	1041	207	135	2.81336	1.35319	1.05593	Up	1.88978e-11	1.49161e-10
Bra021292	1545	1565	5321	14.3315	35.937	-1.32628	Down	1.52079e-258	2.70809e-256
Bra021311	672	16	78	0.336865	1.21116	-1.84615	Down	1.85036e-07	9.81645e-07
Bra021316	792	10	50	0.119282	0.627882	-2.39612	Down	3.25034e-08	1.65659e-07
Bra021324	870	10	50	0.162625	0.599691	-1.88267	Down	2.65312e-05	0.000104987
Bra021362	219	29	0	1.57965	0.001	10.6254	Up	3.72748e-05	0.000148975
Bra021364	1059	56	10	0.748165	0.0985328	2.92468	Up	1.38437e-12	1.19399e-11
Bra021405	444	110	73	3.50522	1.7156	1.03079	Up	1.60385e-06	7.54383e-06
Bra021451	399	359	59	10.7332	4.0305	1.41305	Up	9.48724e-15	9.48262e-14
Bra021563	1680	165	30	1.17161	0.486734	1.26729	Up	1.52958e-06	7.43331e-06
Bra021568	447	180	31	4.80367	1.89031	1.34551	Up	1.44862e-07	7.98677e-07
Bra021572	1539	707	77	5.48011	1.36374	2.00664	Up	1.26438e-43	3.29883e-42
Bra021644	621	90	119	1.72886	5.22318	-1.59511	Down	2.11654e-15	2.19867e-14
Bra021647	1149	139	150	1.44312	3.55837	-1.30202	Down	2.97138e-14	2.88479e-13
Bra021693	1191	241	40	2.41387	0.915435	1.39882	Up	3.3505e-10	2.40831e-09
Bra021695	249	53	78	2.53913	8.53836	-1.74963	Down	5.65538e-12	4.6748e-11
Bra021699	1308	8	41	0.0865342	0.327079	-1.9183	Down	0.000124912	0.000444056
Bra021718	1542	380	76	2.93973	1.34341	1.12978	Up	1.75706e-11	1.39999e-10
Bra021750	2562	43	218	0.237462	0.887879	-1.90266	Down	3.21254e-19	4.1612e-18
Bra021785	1149	105	48	0.863313	0.415484	1.05509	Up	1.48938e-05	5.67603e-05
Bra021793	237	52	4	2.61736	0.460035	2.5083	Up	3.56626e-05	0.000143024
Bra021805	2490	13	117	0.0738668	0.490301	-2.73067	Down	4.81912e-16	5.22165e-15
Bra021812	306	20	55	0.617458	1.78762	-1.53362	Down	1.64763e-05	6.24292e-05
Bra021815	1797	813	161	5.39698	2.44206	1.14405	Up	2.176e-23	3.18395e-22
Bra021824	2664	20	102	0.0895579	1.04363	-3.54264	Down	4.85768e-34	9.92099e-33
Bra021835	1656	370	54	2.66532	0.888818	1.58435	Up	1.36085e-17	1.58235e-16
Bra021841	2295	1	26	0.00616485	0.118214	-4.26119	Down	8.28882e-06	3.5334e-05
Bra021847	720	688	96	11.3989	3.63428	1.64916	Up	3.43198e-33	6.85669e-32
Bra021856	771	6	35	0.110104	0.473686	-2.10507	Down	0.000178898	0.000619422
Bra021868	2475	181	305	0.872392	3.35895	-1.94496	Down	9.26888e-49	2.65239e-47
Bra021877	1365	1168	203	10.2075	4.05362	1.33235	Up	4.00074e-41	9.75929e-40
Bra021884	444	72	76	1.93445	4.66563	-1.27015	Down	1.0698e-07	5.98904e-07
Bra021889	462	258	100	5.27566	2.15274	1.29318	Up	1.21253e-15	1.03563e-14
Bra021904	1578	409	83	3.09189	1.43367	1.10877	Up	6.10122e-12	5.0338e-11
Bra021909	486	135	21	3.31364	1.17777	1.49235	Up	9.80958e-07	4.89329e-06
Bra021913	2499	166	54	0.627539	0.214912	1.54596	Up	2.20242e-13	1.65908e-12
Bra021916	1506	567	111	4.49124	2.00899	1.16065	Up	4.24946e-17	4.82062e-16
Bra021954	1158	228	138	2.78568	1.2435	1.16362	Up	2.3845e-14	2.32759e-13
Bra021957	1206	24	0	0.237395	0.001	7.89115	Up	0.00022892	0.000800704
Bra021967	1743	94	43	0.509483	0.24536	1.05413	Up	4.27848e-05	0.000153306
Bra022042	1335	54	189	0.38213	1.40804	-1.88155	Down	1.69606e-20	1.8401e-19
Bra022053	1398	17	44	0.114879	0.313025	-1.44616	Down	0.00023103	0.000741771
Bra022069	1878	320	113	1.60973	0.598433	1.42756	Up	6.87166e-22	7.87158e-21
Bra022095	1965	273	55	1.65733	0.762921	1.11925	Up	1.65051e-08	1.01364e-07
Bra022099	549	39	121	1.00507	2.2998	-1.19421	Down	2.12962e-06	9.84736e-06
Bra022117	567	30	78	0.499847	1.36818	-1.4527	Down	7.8686e-07	3.48354e-06
Bra022125	591	0	22	0.001	0.370227	-8.53227	Down	1.30978e-07	6.29064e-07
Bra022142	1608	2065	5711	18.1694	37.0598	-1.02835	Down	2.43952e-186	2.96595e-184
Bra022154	1158	400	186	3.26325	1.59749	1.03051	Up	8.89194e-17	8.03763e-16
Bra022161	1353	798	533	8.3447	4.11061	1.02151	Up	1.16175e-37	2.76764e-36
Bra022189	837	23	5	0.388783	0.0623335	2.64089	Up	2.04568e-05	8.22893e-05
Bra022221	897	48	3	0.638347	0.0911608	2.80786	Up	2.70072e-05	0.000110225
Bra022225	351	3	26	0.120926	0.772935	-2.67622	Down	0.00023948	0.000811103
Bra022234	735	6	28	0.0771193	0.378882	-2.29658	Down	6.32196e-05	0.000220995
Bra022237	1119	25	73	0.211062	0.648822	-1.62016	Down	2.28186e-07	1.06987e-06
Bra022312	669	70	24	0.988487	0.356794	1.47013	Up	4.87e-06	1.96886e-05
Bra022332	399	247	97	5.84821	2.41786	1.27426	Up	9.86796e-15	8.0191e-14
Bra022373	1263	25	99	0.280054	0.817916	-1.54625	Down	1.95383e-07	1.03327e-06
Bra022379	867	255	104	2.77856	1.19302	1.21972	Up	2.93754e-14	2.31712e-13
Bra022509	1020	313	68	3.6606	1.81714	1.01041	Up	2.45932e-08	1.48243e-07
Bra022523	1050	104	25	0.935714	0.236801	1.98239	Up	5.6186e-12	3.87095e-11
Bra022575	1866	0	209	0.001	1.11395	-10.1215	Down	5.12304e-66	1.73811e-64
Bra022585	1746	38061	8181	260.042	127.715	1.02582	Up	0	0
Bra022587	1251	83	394	0.79146	8.58456	-3.43916	Down	5.4921e-123	3.55438e-121
Bra022588	1557	228	39	2.07182	0.261368	2.98674	Up	7.98644e-48	2.38027e-46
Bra022604	1551	175	79	1.06592	0.50658	1.07324	Up	1.3548e-08	7.16421e-08
Bra022609	354	39	106	1.31422	8.16172	-2.63466	Down	4.26922e-26	6.87549e-25
Bra022614	1770	278	995	2.22217	5.86579	-1.40036	Down	6.09662e-54	2.03363e-52
Bra022623	1947	56	20	0.27172	0.102164	1.41124	Up	7.57786e-05	0.000261446
Bra022668	642	82	75	1.52366	3.18424	-1.06341	Down	4.98986e-06	2.27769e-05
Bra022699	192	123	135	7.64209	19.1651	-1.32644	Down	2.49326e-13	2.27915e-12
Bra022707	399	0	20	0.001	0.523039	-9.03077	Down	1.83032e-05	7.41594e-05
Bra022759	828	108	45	1.23223	0.540524	1.18884	Up	1.33411e-06	5.76533e-06
Bra022761	870	0	15	0.001	0.179907	-7.49111	Down	0.000289848	0.000967019
Bra022766	1029	129	130	1.49549	3.44356	-1.20328	Down	3.13564e-11	2.45358e-10
Bra022796	927	45	191	0.686813	2.14996	-1.64632	Down	3.13608e-14	3.03686e-13
Bra022802	1512	353	86	3.30315	0.593503	2.47651	Up	1.24219e-59	4.55745e-58
Bra022824	1896	115	106	0.723549	1.52387	-1.07457	Down	4.61634e-08	2.70778e-07
Bra022835	219	506	94	27.5623	11.6994	1.23626	Up	7.84246e-17	8.80774e-16
Bra022850	2730	105	310	0.36335	1.12936	-1.63607	Down	3.99126e-27	5.53072e-26
Bra022862	1425	125	17	1.04641	0.325172	1.68618	Up	2.94376e-07	1.56918e-06
Bra022865	1566	225	39	1.71395	0.678816	1.33624	Up	4.5432e-09	2.95452e-08
Bra022894	2367	0	19	0.001	0.0837591	-6.38817	Down	3.18022e-05	0.000124063
Bra022930	1098	13	66	0.167512	0.627218	-1.9047	Down	1.02844e-06	4.9516e-06
Bra022951	903	89	54	1.39447	0.623997	1.1601	Up	2.00802e-06	9.32053e-06
Bra022968	3063	27	126	0.0832752	0.409125	-2.29658	Down	7.4737e-18	7.14127e-17
Bra022974	2748	292	895	1.50339	3.39847	-1.17666	Down	1.14314e-37	2.72514e-36
Bra022976	801	130	595	2.29623	7.75106	-1.75512	Down	6.94044e-45	1.97026e-43
Bra022981	342	3164	687	110.362	54.7533	1.01122	Up	2.43984e-71	9.70455e-70
Bra022997	2724	13936	2537	61.0294	25.3859	1.26548	Up	0	0
Bra023021	270	295	50	13.0337	5.04761	1.36857	Up	7.42098e-12	6.08238e-11
Bra023022	1317	54	120	0.387353	0.906209	-1.22619	Down	7.21452e-08	3.55448e-07
Bra023032	2412	21	55	0.082251	0.226787	-1.46323	Down	3.17248e-05	0.000115804
Bra023042	471	503	209	10.089	4.41325	1.19286	Up	8.68088e-26	1.14481e-24
Bra023073	810	250	102	2.91578	1.25241	1.21917	Up	5.34672e-14	4.15924e-13
Bra023081	1491	136	25	1.0881	0.457027	1.25146	Up	1.62709e-05	6.85893e-05
Bra023083	900	424	1443	6.66544	16.7302	-1.32768	Down	1.33602e-71	5.8589e-70
Bra023089	1209	2883	546	28.4464	12.3096	1.20845	Up	1.11064e-85	5.17256e-84
Bra023288	1095	32	55	0.348613	1.36908	-1.9735	Down	2.80118e-10	2.02767e-09
Bra023300	2325	389	48	1.99588	0.562727	1.82652	Up	5.0112e-22	7.00063e-21
Bra023329	510	66	70	1.54377	3.74117	-1.27703	Down	2.98346e-07	1.5884e-06
Bra023373	675	2028	255	35.8404	10.2971	1.79935	Up	2.49068e-106	1.41043e-104
Bra023399	555	2183	290	46.9212	14.2424	1.72004	Up	9.85966e-108	5.63827e-106
Bra023434	1842	163	34	1.05562	0.503117	1.06912	Up	2.88176e-05	0.000117134
Bra023461	462	24	34	0.619694	2.00593	-1.69464	Down	8.30508e-06	3.66717e-05
Bra023481	1104	6283	1202	67.8901	29.6766	1.19387	Up	3.65366e-181	3.67293e-179
Bra023484	651	163	25	2.98686	1.04674	1.51273	Up	5.14932e-08	2.99573e-07
Bra023540	567	494	542	10.3933	26.0553	-1.32593	Down	1.68249e-48	4.79495e-47
Bra023610	1116	31	92	0.393009	0.860202	-1.13011	Down	7.89216e-05	0.000289675
Bra023635	1410	772	827	6.5314	15.987	-1.29143	Down	4.56042e-70	1.78542e-68
Bra023647	2397	857	125	4.26502	1.42142	1.58522	Up	7.22762e-39	1.67411e-37
Bra023676	1167	125	243	1.27775	5.67564	-2.15117	Down	8.11652e-45	2.16791e-43
Bra023713	1551	0	25	0.001	0.168192	-7.39396	Down	1.1558e-06	5.52635e-06
Bra023741	1629	24	199	0.208447	1.2747	-2.61241	Down	3.29498e-25	5.43633e-24
Bra023748	417	93	54	3.15538	1.35125	1.22353	Up	3.9811e-07	2.02402e-06
Bra023754	654	1598	299	29.1479	12.4616	1.22591	Up	2.75152e-49	7.95865e-48
Bra023756	2343	1622	4856	9.79454	21.6263	-1.14274	Down	1.03671e-187	1.26479e-185
Bra023790	3054	8107	4734	37.5575	16.1747	1.21536	Up	0	0
Bra023803	1383	254	238	2.19089	4.69066	-1.09828	Down	8.69684e-17	9.73906e-16
Bra023841	1347	591	47	6.20762	0.364088	4.09168	Up	2.6664e-160	2.74087e-158
Bra023844	1926	29	127	0.213033	0.688056	-1.69145	Down	3.08158e-10	2.17301e-09
Bra023864	642	492	229	7.23984	3.54759	1.02912	Up	3.03224e-20	3.24806e-19
Bra023958	732	8	24	0.130373	0.893675	-2.77711	Down	2.14022e-07	1.1609e-06
Bra023962	2148	768	352	3.37774	1.62983	1.05134	Up	9.60542e-32	1.56294e-30
Bra023977	456	273	119	5.65584	2.59546	1.12375	Up	1.71754e-13	1.30101e-12
Bra023978	699	1498	169	25.5648	6.59005	1.9558	Up	8.08452e-88	3.8579e-86
Bra023981	516	245	316	5.66402	16.6923	-1.55929	Down	6.54796e-37	1.43205e-35
Bra023983	1038	5766	1113	66.2652	29.2265	1.18097	Up	1.11831e-163	1.01063e-161
Bra024002	1119	16	154	0.135079	1.36875	-3.34098	Down	2.42786e-31	3.88458e-30
Bra024011	375	42	80	1.05808	2.12174	-1.0038	Down	0.000187139	0.000609451
Bra024016	2310	14	45	0.0572552	0.193746	-1.75869	Down	1.78403e-05	6.73026e-05
Bra024028	885	422	175	6.74644	2.06334	1.70914	Up	3.94338e-44	1.10346e-42
Bra024031	252	42	255	2.35806	10.5588	-2.16278	Down	6.43348e-26	1.08949e-24
Bra024032	1314	8364	3175	60.1337	24.0315	1.32324	Up	0	0
Bra024033	1185	54	817	0.430501	6.85704	-3.9935	Down	7.43082e-185	7.84836e-183
Bra024038	1086	2223	430	24.4184	10.7924	1.17796	Up	5.77976e-64	2.09579e-62
Bra024043	3303	1635	4627	7.00349	14.6173	-1.06153	Down	3.03644e-159	3.05882e-157
Bra024053	228	226	470	9.36424	20.502	-1.13053	Down	1.34699e-23	1.64381e-22
Bra024054	837	753	289	8.49902	3.43404	1.30739	Up	2.32578e-43	5.22057e-42
Bra024055	915	238	108	2.45728	1.17391	1.06574	Up	4.39818e-11	2.85134e-10
Bra024057	840	43	128	0.72426	1.59004	-1.13448	Down	2.81402e-06	1.28204e-05
Bra024066	561	386	71	8.20791	3.44965	1.25057	Up	2.24692e-13	2.06044e-12
Bra024080	948	303	54	3.81279	1.55262	1.29614	Up	2.62894e-11	2.06916e-10
Bra024088	849	7854	1561	110.355	50.1158	1.13881	Up	3.91334e-210	4.77304e-208
Bra024091	792	442	281	7.89592	3.70218	1.09273	Up	5.98328e-24	9.48128e-23
Bra024115	735	4214	486	81.1171	6.89963	3.55542	Up	0	0
Bra024126	366	8892	1862	289.819	138.669	1.06351	Up	1.53999e-213	1.94636e-211
Bra024131	1374	4072	520	35.3533	10.3156	1.77701	Up	3.225e-208	3.89265e-206
Bra024134	1374	1093	447	7.51506	3.23559	1.21576	Up	1.10228e-55	3.1623e-54
Bra024151	1218	123	458	1.42877	3.92369	-1.45743	Down	3.58554e-27	6.34952e-26
Bra024156	420	4	32	0.0899725	0.757763	-3.07419	Down	5.05062e-07	2.28676e-06
Bra024175	930	797	2182	12.125	24.4821	-1.01374	Down	9.74008e-71	4.23447e-69
Bra024177	1185	1863	1668	18.7544	38.3669	-1.03264	Down	7.14664e-97	3.72084e-95
Bra024194	1056	37	106	0.495728	1.04741	-1.07921	Down	4.33128e-05	0.000165632
Bra024206	492	293	136	5.62602	2.7492	1.0331	Up	9.94824e-13	7.21527e-12
Bra024213	591	94	301	1.50259	5.06538	-1.75322	Down	6.1393e-29	9.09693e-28
Bra024215	798	1000	1227	14.9488	41.9103	-1.48728	Down	2.4855e-128	1.71347e-126
Bra024218	1050	412	384	4.68076	9.9683	-1.09061	Down	8.5299e-26	1.36053e-24
Bra024223	1380	35	119	0.358835	0.899797	-1.32628	Down	3.42674e-07	1.75713e-06
Bra024232	795	286	114	3.39858	1.42617	1.25279	Up	1.99621e-16	1.77281e-15
Bra024340	2418	33	148	0.193091	0.638678	-1.7258	Down	5.28196e-12	4.3706e-11
Bra024479	1545	527	182	3.22241	1.17159	1.45967	Up	3.7202e-36	6.85831e-35
Bra024499	210	562	107	31.9246	13.8881	1.20082	Up	8.53742e-18	1.0051e-16
Bra024517	537	26	74	0.457402	1.37054	-1.58321	Down	2.98786e-07	1.38624e-06
Bra024518	1431	86	170	0.716914	3.23809	-2.17527	Down	2.449e-32	4.79935e-31
Bra024563	264	2	24	0.107184	0.948602	-3.14571	Down	0.000140912	0.000496429
Bra024605	1014	58	36	0.809274	0.37046	1.12731	Up	0.00017831	0.000617631
Bra024615	780	1700	403	30.8361	5.39122	2.51594	Up	2.08788e-285	4.25517e-283
Bra024621	639	223	103	3.29688	1.60313	1.04021	Up	4.02414e-10	2.42254e-09
Bra024656	333	34	76	1.21799	6.22083	-2.35261	Down	7.47318e-17	8.40113e-16
Bra024660	1944	1346	846	9.79612	4.54099	1.1092	Up	4.18522e-71	1.82176e-69
Bra024686	750	228	442	3.62645	16.0635	-2.14716	Down	8.36632e-80	3.6756e-78
Bra024702	480	10030	9383	249.269	532.819	-1.09594	Down	0	0
Bra024736	1119	181	106	2.28852	0.988445	1.21118	Up	2.24712e-12	1.90913e-11
Bra024784	2331	2652	379	13.5719	4.43176	1.61467	Up	8.28002e-120	5.223e-118
Bra024790	708	286	305	4.81882	11.7421	-1.28494	Down	9.12908e-27	1.50496e-25
Bra024795	690	61	6	1.0546	0.237018	2.15363	Up	3.6967e-05	0.000147847
Bra024827	945	216	44	2.72666	1.26911	1.10331	Up	7.27188e-07	3.68324e-06
Bra024962	282	24	79	0.80401	2.78619	-1.79301	Down	7.23112e-09	3.91664e-08
Bra024972	789	22	5	0.394504	0.0661256	2.57676	Up	4.01494e-05	0.000154153
Bra024980	336	226	92	6.35431	2.72321	1.22243	Up	7.69648e-13	5.62001e-12
Bra024981	336	36	8	1.01219	0.236801	2.09573	Up	3.23434e-05	0.000117844
Bra025006	528	224	789	4.00787	14.862	-1.89072	Down	5.59316e-81	2.33243e-79
Bra025117	915	162	145	2.11204	4.31943	-1.0322	Down	6.6745e-10	4.69125e-09
Bra025128	327	19	5	0.822075	0.159551	2.36525	Up	0.000290616	0.000969031
Bra025144	513	5	79	0.137898	1.60689	-3.5426	Down	6.29612e-14	5.96904e-13
Bra025148	1188	194	174	1.94802	3.9922	-1.03517	Down	1.23808e-11	9.97415e-11
Bra025150	3612	7098	1541	23.4421	11.6288	1.0114	Up	8.4116e-158	7.15663e-156
Bra025169	519	630	564	14.4804	29.6204	-1.03249	Down	5.72642e-34	1.16611e-32
Bra025188	1503	2	10	0.0158737	0.181351	-3.51407	Down	0.000168894	0.000604755
Bra025190	1299	44	92	0.319995	0.704388	-1.13832	Down	8.96324e-06	3.51478e-05
Bra025261	846	76	155	0.848677	1.82219	-1.10239	Down	1.85037e-08	9.64116e-08
Bra025274	1239	18	91	0.205545	0.766384	-1.89862	Down	9.0656e-09	5.61255e-08
Bra025297	801	120	4	1.78713	0.136115	3.71475	Up	1.50774e-14	1.48698e-13
Bra025329	3663	35	287	0.0902673	0.779252	-3.10982	Down	1.68776e-53	4.63586e-52
Bra025340	1578	58	127	0.438459	2.19369	-2.32285	Down	1.15827e-26	1.90226e-25
Bra025343	1506	213	701	2.00106	4.85702	-1.27931	Down	8.9308e-34	1.91651e-32
Bra025352	1422	6	28	0.0398612	0.195836	-2.29658	Down	6.32196e-05	0.000221038
Bra025372	768	86	56	1.58432	0.760858	1.05816	Up	1.4587e-05	5.98799e-05
Bra025398	1011	275	83	2.56969	0.816507	1.65406	Up	3.16704e-23	3.81248e-22
Bra025407	264	263	34	9.41133	1.28088	2.87726	Up	9.6718e-43	2.13719e-41
Bra025414	630	292	48	5.52905	2.07673	1.41272	Up	3.05086e-12	2.56999e-11
Bra025424	4206	178	38	0.504846	0.24626	1.03566	Up	1.9932e-05	8.30095e-05
Bra025425	3726	10196	2074	32.6434	15.1721	1.10537	Up	7.55026e-260	1.20263e-257
Bra025493	3387	290	310	1.02139	2.49474	-1.28836	Down	2.7538e-27	4.62053e-26
Bra025596	693	379	163	5.1666	2.33931	1.14313	Up	1.28392e-18	1.27451e-17
Bra025601	1182	119	17	1.20099	0.392022	1.61521	Up	1.22335e-06	6.02827e-06
Bra025626	1413	1288	314	12.8967	2.3188	2.47555	Up	1.24281e-212	1.75277e-210
Bra025642	831	383	64	5.49802	2.09922	1.38906	Up	2.71384e-15	2.80245e-14
Bra025644	954	37	47	0.46266	1.34285	-1.53728	Down	1.15216e-06	5.69437e-06
Bra025681	657	23	3	0.4953	0.0476467	3.37785	Up	1.42716e-06	6.75146e-06
Bra025713	765	21804	3814	340.003	135.893	1.32307	Up	0	0
Bra025793	606	6	29	0.0935358	0.475947	-2.34721	Down	3.67058e-05	0.000132812
Bra025807	768	1150	714	21.1857	9.70094	1.12689	Up	1.44489e-62	5.60441e-61
Bra025812	408	48	0	1.40343	0.001	10.4547	Up	3.76698e-08	2.23361e-07
Bra025835	1146	139	317	1.14585	2.75111	-1.26359	Down	2.71878e-19	2.79664e-18
Bra025853	759	45	94	0.560106	1.23174	-1.13693	Down	7.3005e-06	2.89443e-05
Bra025860	615	28	5	0.430112	0.0808589	2.41124	Up	7.13534e-05	0.000247453
Bra025871	1047	127	352	1.14592	3.34371	-1.54494	Down	2.86702e-28	4.14946e-27
Bra025882	2214	242	274	1.30391	3.37328	-1.37131	Down	1.08176e-26	1.77827e-25
Bra025883	2217	64	70	0.344368	0.86062	-1.32143	Down	1.39284e-07	7.69257e-07
Bra025885	711	61	138	0.810512	1.93038	-1.25198	Down	4.27536e-09	2.36625e-08
Bra025919	540	104	60	2.72487	1.1594	1.2328	Up	6.89048e-08	3.84163e-07
Bra025935	3303	302	418	1.0907	3.44943	-1.6611	Down	6.44864e-53	2.00488e-51
Bra025998	297	1467	279	58.9226	25.6051	1.20239	Up	4.21644e-44	1.11089e-42
Bra026004	696	56	117	0.760113	1.6719	-1.1372	Down	5.49988e-07	2.48036e-06
Bra026008	1038	80	28	1.09043	0.281473	1.95383	Up	2.98006e-11	2.30773e-10
Bra026009	2019	55729	11640	329.271	157.143	1.06719	Up	0	0
Bra026099	777	115	12	1.76557	0.420959	2.06838	Up	2.00746e-08	1.22082e-07
Bra026122	1080	483	501	5.33497	12.6443	-1.24493	Down	8.60606e-41	2.09202e-39
Bra026124	4242	8691	1315	24.4404	8.44957	1.53232	Up	0	0
Bra026156	4335	193139	40060	531.483	251.884	1.07726	Up	0	0
Bra026163	1191	709	123	7.10138	2.81496	1.33498	Up	1.22145e-25	1.93584e-24
Bra026166	495	25	7	0.714563	0.14756	2.27576	Up	4.6179e-05	0.000176
Bra026202	603	7	46	0.164243	0.796007	-2.27695	Down	5.74582e-06	2.50943e-05
Bra026206	984	69	191	0.992109	2.02542	-1.02965	Down	1.13038e-07	6.14763e-07
Bra026207	954	976	192	12.2042	5.4857	1.15363	Up	4.07028e-28	6.99082e-27
Bra026215	1269	498	209	3.70738	1.63801	1.17845	Up	4.32578e-25	5.548e-24
Bra026220	1575	49	14	0.29391	0.0884057	1.73316	Up	1.77929e-05	6.71452e-05
Bra026249	447	1416	672	29.9264	14.9518	1.0011	Up	8.0842e-53	2.19336e-51
Bra026260	1173	54	79	0.549167	1.83573	-1.74104	Down	4.953e-12	4.11861e-11
Bra026280	882	158	58	1.69234	0.654022	1.37161	Up	5.97262e-11	3.83701e-10
Bra026284	243	3967	813	194.744	91.1934	1.09458	Up	9.97976e-101	5.36401e-99
Bra026320	891	16	2	0.254067	0.0234223	3.43925	Up	5.7939e-05	0.000217552
Bra026377	912	54	156	0.837731	1.78487	-1.09126	Down	5.18826e-07	2.59582e-06
Bra026429	792	75	207	1.3398	2.72723	-1.02541	Down	3.67746e-08	2.11655e-07
Bra026467	939	156	80	2.35052	0.888998	1.40273	Up	2.68188e-13	2.42954e-12
Bra026515	3609	12282	2412	40.5967	18.2167	1.1561	Up	0	0
Bra026529	1095	0	12	0.001	0.108993	-6.7681	Down	0.000174022	0.00056966
Bra026540	957	203	112	3.00116	1.22119	1.29724	Up	4.22022e-15	4.3167e-14
Bra026565	2445	6637	4067	38.4059	17.3569	1.14582	Up	0	0
Bra026606	1050	7921	1449	89.991	37.6148	1.25848	Up	7.29646e-247	1.10662e-244
Bra026622	594	85	106	1.70703	4.86406	-1.51067	Down	6.68428e-13	5.94512e-12
Bra026628	402	7	53	0.164502	1.31124	-2.99476	Down	1.25626e-10	7.85726e-10
Bra026629	483	134	120	3.30953	6.77194	-1.03294	Down	1.87325e-08	1.14339e-07
Bra026665	1785	35927	7351	240.099	112.25	1.09691	Up	0	0
Bra026679	660	304	157	6.51681	2.48217	1.39256	Up	3.30306e-24	5.27204e-23
Bra026682	2514	39	49	0.185058	0.531264	-1.52145	Down	8.39072e-07	4.22418e-06
Bra026701	453	322	177	10.0569	4.0771	1.30257	Up	3.4828e-23	5.38345e-22
Bra026718	729	14	2	0.27171	0.0286272	3.24661	Up	0.000258366	0.000870553
Bra026745	780	206	35	3.15051	1.22307	1.36507	Up	1.23215e-08	7.67519e-08
Bra026746	1188	100	98	1.00413	2.24848	-1.163	Down	1.9984e-08	1.21574e-07
Bra026755	471	43	1	1.08907	0.0578707	4.23412	Up	3.33012e-06	1.55114e-05
Bra026781	507	1428	429	26.6084	8.41555	1.66075	Up	2.60238e-114	1.60336e-112
Bra026804	1887	6212	1268	39.2706	18.3158	1.10036	Up	5.78282e-158	4.93208e-156
Bra026814	414	146	17	4.20689	1.11925	1.91022	Up	1.59317e-09	1.0787e-08
Bra026822	867	1546	251	21.2715	7.89103	1.43064	Up	1.1194e-59	3.86997e-58
Bra026839	360	62	28	2.43666	0.811582	1.5861	Up	4.4803e-07	2.2586e-06
Bra026863	2418	7852	1686	38.7376	19.0056	1.02731	Up	9.73652e-179	9.59432e-177
Bra026919	3621	25567	5187	84.2286	39.0451	1.10917	Up	0	0
Bra026926	4359	451	287	1.46385	0.687024	1.09133	Up	2.3445e-24	3.75567e-23
Bra026948	1200	204	25	2.02795	0.567856	1.83643	Up	2.96502e-12	2.50191e-11
Bra026949	666	21	71	0.446119	1.1124	-1.31818	Down	9.63958e-05	0.000348802
Bra026963	618	2637	1471	60.3708	24.8371	1.28135	Up	8.28092e-173	9.21037e-171
Bra026986	1395	85	277	0.862085	2.07196	-1.2651	Down	4.90294e-14	4.68223e-13
Bra026991	1770	23801	11137	127.034	62.5789	1.02147	Up	0	0
Bra026992	420	9659	9853	274.341	639.438	-1.22083	Down	0	0
Bra026996	1755	120	52	0.645956	0.294686	1.13226	Up	9.38712e-07	4.12188e-06
Bra027002	399	365	212	12.9427	5.54421	1.22309	Up	9.54204e-24	1.50059e-22
Bra027015	1212	940	434	7.32697	3.56139	1.04077	Up	7.05092e-38	1.36436e-36
Bra027020	615	75	27	1.15209	0.436638	1.39974	Up	5.0597e-06	2.04137e-05
Bra027035	1386	27	60	0.232385	1.17996	-2.34415	Down	1.42167e-13	1.32035e-12
Bra027040	921	5112	14117	78.5302	159.941	-1.02622	Down	0	0
Bra027053	2394	916	421	3.61468	1.749	1.04734	Up	2.55998e-37	4.89222e-36
Bra027071	597	31	37	0.619435	1.6893	-1.4474	Down	3.67282e-05	0.00014701
Bra027075	363	104	15	3.41771	1.12633	1.60141	Up	6.87602e-06	3.07508e-05
Bra027083	816	6863	2479	79.4553	30.2148	1.39489	Up	0	0
Bra027085	1788	80	27	0.42269	0.150186	1.49285	Up	7.5615e-07	3.35219e-06
Bra027098	2250	274	19	1.4527	0.230171	2.65796	Up	5.77022e-24	8.65732e-23
Bra027099	453	20	3	0.624651	0.0691034	3.17622	Up	1.30731e-05	5.41382e-05
Bra027156	1005	454	413	5.38888	11.2012	-1.05559	Down	3.11112e-26	5.03831e-25
Bra027162	486	97	48	2.82385	1.03058	1.4542	Up	3.18486e-09	2.05437e-08
Bra027188	438	62	7	1.6886	0.435615	1.9547	Up	8.91684e-05	0.000335903
Bra027201	735	4	86	0.0649204	3.18926	-5.61841	Down	1.47362e-39	3.46625e-38
Bra027219	690	476	75	8.22936	2.96273	1.47386	Up	3.2636e-20	4.23843e-19
Bra027236	321	1978	377	73.5072	32.0122	1.19926	Up	1.17504e-58	3.9795e-57
Bra027292	2205	12	62	0.0769978	0.2934	-1.92998	Down	1.81797e-06	8.49541e-06
Bra027323	1548	103	16	0.793733	0.281727	1.49436	Up	2.04472e-05	8.50333e-05
Bra027330	1077	358	168	3.14027	1.55141	1.01731	Up	6.92302e-15	5.65962e-14
Bra027354	309	75	32	2.29299	1.02997	1.15463	Up	8.54962e-05	0.000292414
Bra027363	687	138	28	2.39624	1.11091	1.10903	Up	7.73058e-05	0.000294042
Bra027384	1176	62	35	0.745916	0.310554	1.26417	Up	2.1729e-05	8.699e-05
Bra027389	1047	43	8	0.581068	0.0797297	2.86552	Up	8.7677e-10	5.94941e-09
Bra027411	1434	1967	220	16.363	4.1817	1.96828	Up	1.0773e-115	6.62778e-114
Bra027414	1731	3825	688	26.3598	10.8335	1.28284	Up	1.10561e-123	7.2223e-122
Bra027427	255	14	21	0.654932	2.2447	-1.77711	Down	0.000274568	0.00094698
Bra027440	834	30	0	0.429105	0.001	8.74519	Up	2.59276e-05	0.00010603
Bra027465	888	110	12	1.47771	0.368339	2.00425	Up	7.57044e-08	4.31856e-07
Bra027466	1410	9564	3347	95.9679	24.7693	1.954	Up	0	0
Bra027476	882	36	47	0.486903	1.45247	-1.57681	Down	7.11984e-07	3.61305e-06
Bra027480	987	43	142	0.616392	1.50123	-1.28423	Down	5.31918e-08	3.00695e-07
Bra027488	1542	294	113	1.8012	0.728831	1.3053	Up	7.48076e-18	7.14609e-17
Bra027491	1353	105	44	0.733146	0.323436	1.18062	Up	2.135e-06	9.007e-06
Bra027492	567	780	347	12.996	6.08667	1.09435	Up	2.85818e-34	4.96968e-33
Bra027501	738	2784	285	45.0009	10.5261	2.09598	Up	3.81446e-176	3.69611e-174
Bra027540	1920	20021	4086	124.392	58.0065	1.10061	Up	0	0
Bra027550	618	230	295	4.43964	13.0111	-1.55122	Down	2.58014e-34	5.30365e-33
Bra027553	1308	542	568	4.94311	11.8364	-1.25974	Down	7.31024e-47	2.02383e-45
Bra027595	2751	28	84	0.144003	0.318614	-1.14571	Down	0.000139047	0.000490398
Bra027596	729	127	384	2.4648	5.49643	-1.15702	Down	1.22911e-16	1.38144e-15
Bra027597	330	43	60	1.5544	4.95583	-1.67277	Down	4.9447e-09	3.20427e-08
Bra027598	6660	83	298	0.176323	0.466894	-1.40487	Down	2.56042e-17	2.99719e-16
Bra027599	3597	89	323	0.35007	0.936998	-1.4204	Down	6.23942e-19	7.96775e-18
Bra027612	558	659	98	14.0883	4.78709	1.55728	Up	1.56139e-29	2.79886e-28
Bra027650	882	2136	814	22.8787	9.17886	1.31762	Up	3.87356e-121	2.55037e-119
Bra027687	216	85	76	4.69433	9.59045	-1.03068	Down	7.57978e-06	3.36651e-05
Bra027706	1041	375	154	3.40314	1.47131	1.20977	Up	4.9992e-20	5.31013e-19
Bra027742	1998	56	4	0.33435	0.0545687	2.61521	Up	1.08922e-05	4.72165e-05
Bra027785	861	25	126	0.410811	1.52702	-1.89417	Down	1.27449e-11	1.02313e-10
Bra027830	657	2	14	0.0363139	0.580821	-3.9995	Down	2.48372e-06	1.17462e-05
Bra027834	2952	245	94	0.784059	0.316697	1.30786	Up	3.64718e-15	3.03188e-14
Bra027848	483	3	11	0.0740939	0.620762	-3.06661	Down	0.000214844	0.00075518
Bra027889	768	39	116	0.71847	1.57606	-1.13332	Down	8.50582e-06	3.61934e-05
Bra027922	993	1756	3691	16.7061	36.9682	-1.14591	Down	3.28602e-177	3.25738e-175
Bra027926	1308	14	66	0.151435	0.526518	-1.79778	Down	2.59176e-06	1.18676e-05
Bra027940	765	8546	9094	133.263	324.021	-1.28181	Down	0	0
Bra027959	1392	287	43	2.45952	0.841993	1.5465	Up	1.57071e-13	1.45488e-12
Bra027962	522	160	62	4.33666	1.23936	1.80699	Up	4.6797e-19	6.00863e-18
Bra027979	594	207	82	3.29218	1.37297	1.26174	Up	2.07424e-12	1.47546e-11
Bra027984	306	68	152	2.09936	4.94032	-1.23466	Down	1.07236e-09	6.24582e-09
Bra027990	2010	2339	452	13.8817	6.12945	1.17935	Up	2.47566e-67	9.38679e-66
Bra028009	552	195	32	4.21409	1.58012	1.41519	Up	1.29014e-08	8.0178e-08
Bra028091	381	188	1188	6.98133	32.5363	-2.22048	Down	1.0948e-118	8.10933e-117
Bra028099	663	6	46	0.128039	0.723971	-2.49934	Down	1.69817e-06	7.97045e-06
Bra028174	546	584	47	12.7593	2.34631	2.44309	Up	2.2059e-45	5.94196e-44
Bra028175	936	63	5	0.802921	0.145604	2.46321	Up	5.74714e-06	2.60023e-05
Bra028181	489	844	54	20.5893	3.00998	2.77407	Up	4.9398e-74	2.02724e-72
Bra028211	969	543	483	6.68474	13.5863	-1.02321	Down	6.3983e-29	1.12213e-27
Bra028219	2658	135	188	0.605881	1.92789	-1.66992	Down	5.99698e-25	9.26862e-24
Bra028220	2499	12	53	0.0572827	0.578081	-3.3351	Down	1.78724e-17	2.06643e-16
Bra028224	1275	21	68	0.233031	0.556513	-1.25589	Down	0.00023819	0.000807355
Bra028235	873	1030	202	14.0744	6.30691	1.15807	Up	9.36436e-30	1.69428e-28
Bra028286	1749	0	13	0.001	0.0739242	-6.20797	Down	8.4774e-05	0.000290112
Bra028291	714	12065	2482	201.575	94.7508	1.08911	Up	4.74854e-300	9.51973e-298
Bra028299	357	136	310	3.5989	8.63628	-1.26285	Down	6.95774e-19	7.00472e-18
Bra028379	1506	20955	4144	165.986	75.0022	1.14606	Up	0	0
Bra028383	1551	1960	755	11.9383	4.84137	1.30211	Up	2.47488e-109	1.45653e-107
Bra028399	1080	204	79	1.78445	0.727506	1.29445	Up	1.09326e-12	7.91144e-12
Bra028402	1779	11	51	0.0874827	0.299137	-1.77374	Down	4.54564e-05	0.000173359
Bra028403	1521	20	79	0.18604	0.541969	-1.5426	Down	3.66138e-06	1.64324e-05
Bra028406	546	217	4	4.74106	0.199686	4.56941	Up	7.55284e-29	1.32129e-27
Bra028415	1482	4	17	0.0321974	0.312666	-3.27961	Down	1.89654e-06	9.10624e-06
Bra028429	648	2	11	0.0368183	0.462697	-3.65158	Down	5.96516e-05	0.000231306
Bra028436	957	4957	676	61.7896	19.2537	1.68223	Up	3.86044e-235	5.45197e-233
Bra028463	1611	5542	864	41.0374	14.6183	1.48916	Up	1.03441e-221	1.37198e-219
Bra028465	702	1217	348	16.3777	4.93032	1.73198	Up	1.49259e-103	8.19954e-102
Bra028487	1683	4790	988	33.9516	16.0012	1.0853	Up	1.20401e-119	7.58116e-118
Bra028571	1389	249	38	2.53631	0.285468	3.15133	Up	6.67734e-55	2.27688e-53
Bra028606	408	124	12	3.62552	0.801679	2.17709	Up	1.75676e-09	1.18326e-08
Bra028624	1077	2	82	0.0262736	0.794465	-4.9183	Down	1.61926e-17	1.91777e-16
Bra028636	945	34	14	0.509041	0.154587	1.71936	Up	7.70456e-05	0.000283379
Bra028639	519	44	119	0.800911	2.28041	-1.50958	Down	3.21542e-10	1.94791e-09
Bra028645	837	20810	3884	296.589	126.483	1.22952	Up	0	0
Bra028646	1428	3956	2608	39.1953	19.0571	1.04035	Up	7.404e-185	8.94008e-183
Bra028690	549	10	65	0.257711	1.23543	-2.26119	Down	6.59498e-08	3.68737e-07
Bra028703	768	65	23	1.19745	0.312495	1.93806	Up	2.59224e-09	1.68381e-08
Bra028711	1095	69	11	0.891539	0.104823	3.08835	Up	5.57714e-16	6.01894e-15
Bra028733	468	77	50	2.32782	1.11481	1.06218	Up	3.8811e-05	0.000149372
Bra028736	774	302	66	4.65451	2.32425	1.00187	Up	5.38074e-08	3.12463e-07
Bra028747	648	91	83	1.67523	3.49126	-1.05939	Down	1.71253e-06	8.27745e-06
Bra028752	1119	2576	268	27.4615	6.52806	2.07268	Up	6.4031e-161	5.61204e-159
Bra028786	1389	10	0	0.10186	0.001	6.67044	Up	0.000161175	0.000562644
Bra028793	885	24	70	0.256193	0.786661	-1.61851	Down	4.14064e-07	1.89311e-06
Bra028798	1320	11	84	0.117903	0.664021	-2.49363	Down	6.91282e-11	5.19907e-10
Bra028824	1773	290	923	2.31417	5.43212	-1.23102	Down	1.63904e-41	4.30622e-40
Bra028865	1083	134	38	1.16889	0.34897	1.74397	Up	7.06458e-13	5.1703e-12
Bra028915	459	79	34	1.62597	0.736715	1.14213	Up	6.38072e-05	0.000222939
Bra028949	663	102	63	2.17667	0.991525	1.1344	Up	5.8244e-07	2.89479e-06
Bra028972	918	1217	246	15.8145	7.30418	1.11446	Up	6.15896e-33	1.22001e-31
Bra029027	1896	379	792	1.88843	4.15451	-1.13749	Down	5.19132e-39	1.03967e-37
Bra029039	1332	3290	435	29.4646	8.90152	1.72686	Up	2.63304e-162	2.34307e-160
Bra029051	789	132	264	1.58051	3.32782	-1.07419	Down	6.23796e-13	4.58234e-12
Bra029061	1299	13	47	0.0945439	0.35985	-1.92834	Down	3.00422e-06	1.24476e-05
Bra029064	2220	92	257	0.586328	1.20797	-1.04281	Down	4.82372e-10	3.34793e-09
Bra029117	1557	3314	897	30.1141	6.01147	2.32465	Up	0	0
Bra029120	1497	81	44	0.765541	0.306696	1.31967	Up	5.13432e-07	2.57029e-06
Bra029123	618	39	10	0.596177	0.160933	1.88928	Up	5.15592e-05	0.000182517
Bra029124	1233	999	397	7.65423	3.20229	1.25715	Up	1.05381e-53	2.90806e-52
Bra029147	639	25	5	0.553534	0.081648	2.76118	Up	5.21206e-06	2.29279e-05
Bra029224	1539	8562	1097	66.3659	19.4289	1.77224	Up	0	0
Bra029248	1839	23498	4600	152.425	68.1797	1.16069	Up	0	0
Bra029254	912	12508	2145	163.607	64.1079	1.35166	Up	0	0
Bra029291	801	159	84	2.80847	1.09427	1.35982	Up	5.81066e-13	5.15921e-12
Bra029302	765	75	34	1.38709	0.463761	1.58061	Up	3.03372e-08	1.76594e-07
Bra029305	1248	32	1	0.305875	0.0218406	3.80786	Up	0.000138566	0.000503866
Bra029327	510	59	28	1.63677	0.572881	1.51454	Up	1.95761e-06	9.10214e-06
Bra029349	843	176	20	2.49054	0.646669	1.94536	Up	1.82701e-11	1.45274e-10
Bra029357	792	75	10	1.12965	0.344155	1.71475	Up	7.05552e-05	0.000269925
Bra029360	759	24	3	0.298723	0.0393109	2.92581	Up	4.81688e-05	0.000171215
Bra029370	657	48	124	0.6902	1.87711	-1.44343	Down	5.34744e-10	3.19424e-09
Bra029385	1482	80	206	0.643947	3.78877	-2.55672	Down	2.12182e-47	5.92598e-46
Bra029416	945	105	100	1.32546	2.88435	-1.12175	Down	3.742e-08	2.21994e-07
Bra029432	3414	169	28	0.590516	0.22355	1.40138	Up	1.53779e-07	8.46098e-07
Bra029443	2232	93	10	0.497047	0.12212	2.02509	Up	7.04886e-07	3.58068e-06
Bra029469	915	41	2	0.534529	0.0595783	3.16541	Up	4.66054e-05	0.00018372
Bra029496	1914	6	38	0.0443522	0.207166	-2.22371	Down	5.19768e-05	0.000196631
Bra029534	3105	54	28	0.246058	0.0940964	1.38679	Up	2.06756e-05	8.30841e-05
Bra029553	1005	690	262	9.71378	2.72027	1.83628	Up	1.92048e-78	9.26296e-77
Bra029554	969	117	72	1.70831	0.775328	1.13969	Up	7.77498e-08	4.29806e-07
Bra029582	969	1438	777	20.9962	8.36708	1.32733	Up	1.93695e-100	1.1877e-98
Bra029588	1545	263	57	2.03065	1.0056	1.01389	Up	3.08234e-07	1.6373e-06
Bra029597	2835	53	171	0.264502	0.62939	-1.25068	Down	4.75312e-09	3.01847e-08
Bra029751	735	1065	466	13.6887	6.30567	1.11826	Up	9.43166e-48	2.30358e-46
Bra029753	1707	20478	9515	113.332	55.4381	1.03161	Up	0	0
Bra029778	915	71	243	1.09785	2.77116	-1.33581	Down	1.92497e-13	1.75967e-12
Bra029807	972	83	8	1.01864	0.224338	2.1829	Up	9.9065e-07	4.94022e-06
Bra029832	1236	39	109	0.446428	0.920205	-1.04353	Down	5.43446e-05	0.000204994
Bra029874	3141	526	1003	1.58204	3.17589	-1.00538	Down	2.48662e-40	5.17871e-39
Bra029876	921	25	85	0.384048	0.963021	-1.32628	Down	1.74132e-05	7.07729e-05
Bra029889	945	584	118	7.37207	3.40353	1.11504	Up	1.3618e-16	1.50662e-15
Bra029898	1335	33	0	0.294877	0.001	8.20397	Up	8.7257e-06	3.83735e-05
Bra029909	762	296	589	3.66974	7.68764	-1.06686	Down	1.07529e-26	1.46657e-25
Bra029933	1050	4653	7403	52.863	192.175	-1.86209	Down	0	0
Bra029946	1032	812	149	9.38609	3.93537	1.25402	Up	1.13886e-26	1.87127e-25
Bra029964	1032	63	127	0.728231	3.35431	-2.20355	Down	5.5067e-25	8.52597e-24
Bra030091	516	38	16	1.04193	0.323554	1.68718	Up	3.6941e-05	0.000142673
Bra030102	411	8011	1393	232.516	92.3823	1.33164	Up	1.21974e-271	2.02611e-269
Bra030119	426	356	164	7.89477	3.82884	1.04399	Up	2.17946e-15	1.8376e-14
Bra030126	1530	1168	395	7.21191	2.56767	1.48992	Up	2.08968e-80	8.65327e-79
Bra030154	411	215	94	7.4012	2.38651	1.63286	Up	6.69746e-22	9.78612e-21
Bra030166	2178	16	59	0.103936	0.282664	-1.44339	Down	0.000147006	0.000516249
Bra030167	2925	193	616	0.933548	2.19751	-1.23507	Down	2.22644e-28	4.08215e-27
Bra030168	2526	54	151	0.302459	0.623764	-1.04426	Down	1.89252e-06	8.81808e-06
Bra030178	834	136	138	1.94528	4.51016	-1.21321	Down	5.73326e-12	4.73581e-11
Bra030181	804	71	6	1.05344	0.203411	2.37264	Up	2.22376e-06	1.0603e-05
Bra030182	804	659	113	9.77772	3.83091	1.35181	Up	2.34298e-24	3.55349e-23
Bra030189	822	52	67	0.75464	2.22168	-1.55779	Down	4.72236e-09	3.06703e-08
Bra030191	4563	19	73	0.049672	0.436065	-3.13404	Down	3.90826e-22	5.47958e-21
Bra030193	726	23	2	0.299289	0.0273985	3.44937	Up	1.83889e-05	6.92619e-05
Bra030195	1290	69	20	0.505311	0.154196	1.7124	Up	4.0686e-07	1.86161e-06
Bra030197	258	4643	3146	254.615	127.238	1.00079	Up	3.39604e-203	4.55276e-201
Bra030199	1425	48	99	0.318219	0.690961	-1.11859	Down	5.53422e-06	2.22346e-05
Bra030208	915	3555	2114	54.9698	24.108	1.18913	Up	2.05872e-206	2.80256e-204
Bra030234	399	6227	1138	186.172	77.7407	1.25989	Up	8.0795e-195	8.83502e-193
Bra030236	738	89	40	1.13929	0.539059	1.07961	Up	4.93886e-05	0.000175358
Bra030255	711	109	69	2.16901	1.01264	1.09891	Up	4.80628e-07	2.4143e-06
Bra030273	591	10	68	0.239397	1.2006	-2.32628	Down	1.87851e-08	1.12239e-07
Bra030283	861	63	30	1.03524	0.363576	1.50964	Up	9.33276e-07	4.51254e-06
Bra030293	546	402	368	8.78298	18.3711	-1.06465	Down	7.09588e-24	1.06052e-22
Bra030303	1173	14	113	0.168863	1.00521	-2.57357	Down	1.13846e-14	1.13581e-13
Bra030329	279	37	18	1.8763	0.673201	1.47878	Up	0.000218796	0.000745993
Bra030349	558	24	50	0.51308	2.44239	-2.25104	Down	4.81108e-11	3.70802e-10
Bra030350	2139	44	86	0.194331	0.399872	-1.04102	Down	6.5449e-05	0.000228248
Bra030386	1581	33	107	0.197188	0.673108	-1.77126	Down	2.292e-11	1.51356e-10
Bra030402	3216	0	50	0.001	0.154628	-7.27265	Down	2.35324e-16	2.07999e-15
Bra030411	2157	15	30	0.0829563	0.379097	-2.19214	Down	5.37232e-07	2.76895e-06
Bra030465	1452	14	26	0.115019	0.488074	-2.08523	Down	6.29162e-06	2.83042e-05
Bra030490	1497	8597	1797	68.5068	32.7194	1.0661	Up	2.59156e-207	3.09594e-205
Bra030494	456	3985	693	104.249	41.4236	1.33151	Up	4.4911e-136	3.31913e-134
Bra030510	1263	4	23	0.0299196	0.181116	-2.59775	Down	0.000105727	0.000356522
Bra030614	1062	81	28	1.07911	0.275112	1.97175	Up	1.6903e-11	1.33955e-10
Bra030621	1383	60	57	0.517532	1.12339	-1.11814	Down	3.23746e-05	0.000130558
Bra030638	903	95	99	1.255	2.98832	-1.25164	Down	2.1246e-09	1.42087e-08
Bra030660	786	146	27	2.21584	0.936312	1.24279	Up	8.6874e-06	3.82243e-05
Bra030706	753	33	6	0.620047	0.0831444	2.89869	Up	7.06866e-08	3.93164e-07
Bra030713	1593	3812	834	22.6067	5.20695	2.11824	Up	0	0
Bra030722	351	3	60	0.120926	1.7837	-3.88267	Down	1.57558e-11	1.25286e-10
Bra030737	852	355	142	3.9363	1.65761	1.24774	Up	6.55024e-20	6.92861e-19
Bra030747	1413	6596	1330	55.6861	25.656	1.11802	Up	8.16578e-172	7.7404e-170
Bra030761	918	184	66	1.89354	0.715046	1.40498	Up	6.2183e-13	4.56884e-12
Bra030778	2598	445	200	1.61815	0.765639	1.07961	Up	7.86406e-20	8.2936e-19
Bra030779	2517	651	336	3.65934	1.39294	1.39345	Up	5.66384e-50	1.75634e-48
Bra030783	1038	49	149	0.667889	1.49784	-1.1652	Down	2.37716e-07	1.24353e-06
Bra030812	900	31	7	0.325401	0.077355	2.07265	Up	0.000133613	0.000444351
Bra030843	486	5	26	0.0971925	0.532072	-2.4527	Down	6.29286e-05	0.000220042
Bra030870	546	16	42	0.276838	0.76505	-1.46651	Down	0.000279136	0.000884541
Bra030875	930	99	25	1.00566	0.267356	1.91131	Up	5.42712e-11	3.49732e-10
Bra030910	465	183	109	5.56806	2.44596	1.18677	Up	3.84532e-12	3.21047e-11
Bra030920	369	1894	299	61.2297	22.0864	1.47108	Up	1.1815e-75	4.92995e-74
Bra030939	1119	101	42	0.852688	0.373295	1.1917	Up	2.83108e-06	1.17673e-05
Bra030958	1098	68	21	0.585067	0.190217	1.62095	Up	1.32247e-06	5.71711e-06
Bra030981	546	126	18	2.75287	0.898585	1.61521	Up	5.81684e-07	2.98747e-06
Bra030983	2964	1127	612	5.37961	2.15452	1.32014	Up	1.79035e-78	8.64715e-77
Bra030986	900	12751	2111	169.009	63.933	1.40247	Up	0	0
Bra030988	2760	2855	346	14.6353	1.30811	3.4839	Up	0	0
Bra030997	1263	10	24	0.0944507	0.517949	-2.45518	Down	1.42246e-06	6.93109e-06
Bra031059	1536	490	327	4.51347	2.22143	1.02275	Up	8.20354e-24	1.29298e-22
Bra031065	822	43672	8729	633.782	289.449	1.13068	Up	0	0
Bra031074	741	2	40	0.0381871	0.563272	-3.88267	Down	5.05044e-08	2.8633e-07
Bra031077	1161	56	226	0.682435	2.0312	-1.57357	Down	1.21104e-15	1.28457e-14
Bra031090	909	1030	3035	16.0317	34.8395	-1.1198	Down	2.31346e-114	1.61521e-112
Bra031113	1365	79	72	0.690403	1.43774	-1.05829	Down	8.34646e-06	3.68404e-05
Bra031152	1596	7452	1302	55.6991	22.236	1.32475	Up	6.8665e-251	1.05984e-248
Bra031154	1194	205	69	1.62199	0.574748	1.49676	Up	1.64602e-15	1.39713e-14
Bra031188	1719	54	115	0.296768	0.665357	-1.16479	Down	4.16964e-07	1.90588e-06
Bra031207	240	91	16	4.52312	1.81714	1.31565	Up	0.000278444	0.000959589
Bra031248	1572	7793	1502	59.1372	26.0433	1.18315	Up	3.7284e-221	4.92643e-219
Bra031290	1494	0	15	0.001	0.104765	-6.71102	Down	0.000289848	0.000966928
Bra031301	1698	49	341	0.408285	2.09553	-2.35966	Down	9.36134e-38	2.23619e-36
Bra031302	651	6	37	0.0870702	0.565267	-2.69868	Down	4.04764e-07	1.8525e-06
Bra031304	1440	27	0	0.223671	0.001	7.80523	Up	7.70412e-05	0.000293131
Bra031321	768	1366	571	16.8031	7.39448	1.1842	Up	2.09622e-66	7.1875e-65
Bra031329	1023	7162	8282	83.5155	220.668	-1.40176	Down	0	0
Bra031340	513	164	46	4.52306	0.935658	2.27324	Up	6.77356e-26	1.14653e-24
Bra031343	927	483	38	6.2155	1.11733	2.47581	Up	2.55436e-38	5.84287e-37
Bra031346	372	425	45	13.6287	3.29723	2.04732	Up	1.90801e-27	3.20911e-26
Bra031357	1005	27	0	0.320484	0.001	8.32411	Up	7.70412e-05	0.000293163
Bra031359	1005	330	309	3.91702	8.38053	-1.09728	Down	2.78048e-21	3.7843e-20
Bra031405	345	149	30	5.152	2.37018	1.12013	Up	3.40318e-05	0.000136845
Bra031427	822	113	18	1.63989	0.59687	1.45811	Up	1.12815e-05	4.87768e-05
Bra031482	2145	209	38	1.16232	0.482876	1.26729	Up	5.78526e-08	3.34728e-07
Bra031486	1011	56	29	0.783686	0.299312	1.38863	Up	1.42287e-05	5.84976e-05
Bra031529	2277	27	33	0.141452	0.39503	-1.48165	Down	7.13454e-05	0.000272888
Bra031534	792	63	7	0.948907	0.240909	1.97778	Up	6.84964e-05	0.000262798
Bra031552	597	203	582	4.81091	10.1724	-1.08028	Down	4.5363e-22	6.70893e-21
Bra031554	375	159	28	5.05795	2.0352	1.31338	Up	1.25779e-06	6.18489e-06
Bra031563	159	38	41	2.85098	7.02855	-1.30177	Down	6.45064e-05	0.000248611
Bra031596	1272	670	140	6.28342	2.99999	1.06659	Up	1.18977e-17	1.38759e-16
Bra031610	1590	356	62	2.1152	0.387818	2.44735	Up	3.2085e-48	7.91266e-47
Bra031624	438	140	8	3.81296	0.497846	2.93714	Up	4.95742e-14	4.7404e-13
Bra031636	1077	68	112	0.753185	2.83453	-1.91204	Down	1.44907e-18	1.76433e-17
Bra031645	1752	2005	1072	16.1914	6.38465	1.34255	Up	9.80804e-142	8.71063e-140
Bra031646	429	40	15	1.31919	0.364847	1.85429	Up	6.06576e-06	2.63968e-05
Bra031691	696	81	6	1.3883	0.234975	2.56274	Up	1.21298e-07	6.75055e-07
Bra031719	1719	294	40	2.04023	0.634254	1.6856	Up	2.12264e-15	2.20435e-14
Bra031724	1548	676	792	5.20936	13.9455	-1.42062	Down	6.7938e-78	2.91857e-76
Bra031795	420	112	49	3.77289	1.21737	1.6319	Up	4.08206e-12	3.4041e-11
Bra031809	579	50	4	1.03015	0.188305	2.45171	Up	6.40874e-05	0.000247187
Bra031813	999	117	14	1.3971	0.381981	1.87087	Up	1.08565e-07	6.06999e-07
Bra031852	1077	457	1337	6.00352	12.9537	-1.10948	Down	1.17416e-50	3.68972e-49
Bra031900	594	94	497	2.23896	8.73065	-1.96326	Down	1.358e-43	3.75826e-42
Bra031901	1458	2	10	0.0163637	0.186948	-3.51407	Down	0.000168894	0.000604693
Bra031903	1140	4950	815	61.4336	7.45984	3.04181	Up	0	0
Bra031914	1698	14	0	0.0778914	0.001	6.28339	Up	8.93164e-05	0.00030457
Bra031933	960	1255	165	15.5948	4.68481	1.73501	Up	2.2629e-63	8.13781e-62
Bra031940	1050	885	1234	10.0545	32.0336	-1.67174	Down	7.1727e-154	5.84592e-152
Bra031950	1035	440	192	4.01616	1.84499	1.12221	Up	8.64534e-21	9.50746e-20
Bra031980	969	35	70	0.430876	1.96904	-2.19214	Down	2.12758e-14	2.08181e-13
Bra031990	1410	72	0	0.609146	0.001	9.25065	Up	6.19872e-12	5.11182e-11
Bra032019	1011	49	126	0.457872	1.23952	-1.43676	Down	4.46072e-10	2.67945e-09
Bra032039	2643	42	4	0.150124	0.0150521	3.31813	Up	7.5018e-09	4.05705e-08
Bra032041	441	40	84	0.856881	1.89441	-1.14458	Down	2.03974e-05	7.63488e-05
Bra032045	3363	921	192	3.26694	1.55616	1.06995	Up	8.0143e-24	1.19522e-22
Bra032046	921	141	29	1.82628	0.858258	1.08943	Up	8.1333e-05	0.000308418
Bra032049	1245	57	59	0.546152	1.2917	-1.2419	Down	4.13246e-06	1.90376e-05
Bra032058	4215	104	130	0.294336	0.840669	-1.51407	Down	1.61328e-15	1.69047e-14
Bra032086	633	7	86	0.156459	1.41766	-3.17966	Down	7.60138e-14	7.15455e-13
Bra032090	1059	61	175	0.544168	1.64352	-1.59467	Down	1.90973e-15	1.61555e-14
Bra032102	2505	17	56	0.0809561	0.60934	-2.91204	Down	3.969e-16	4.30238e-15
Bra032130	1098	27	95	0.34791	0.902813	-1.37571	Down	2.94944e-06	1.34096e-05
Bra032152	489	35	99	1.01266	2.11253	-1.06082	Down	9.8286e-05	0.000355131
Bra032275	1518	29	86	0.180478	0.563456	-1.64248	Down	1.36993e-08	7.24206e-08
Bra032340	822	41	117	0.705696	1.48522	-1.07356	Down	1.85762e-05	7.51964e-05
Bra032345	300	54	1	2.14724	0.0908569	4.56274	Up	7.5701e-08	4.31907e-07
Bra032362	402	2845	361	84.4237	24.4771	1.78621	Up	4.96508e-147	3.87465e-145
Bra032375	1302	91	42	0.660282	0.320827	1.04129	Up	6.73984e-05	0.00023454
Bra032390	1416	30	89	0.299753	0.655848	-1.12959	Down	0.000104453	0.000376066
Bra032397	450	328	318	8.695	19.2617	-1.14747	Down	2.0491e-23	3.00079e-22
Bra032441	705	8	55	0.160549	0.814048	-2.34211	Down	4.19156e-07	2.12245e-06
Bra032468	1680	139	50	0.781636	0.296001	1.40089	Up	4.52726e-10	2.71804e-09
Bra032477	966	1809	766	17.6913	7.88651	1.16558	Up	3.20722e-85	1.41038e-83
Bra032485	2436	3	11	0.014691	0.123082	-3.06661	Down	0.000214844	0.000755332
Bra032486	2250	22	67	0.11664	0.811655	-2.7988	Down	3.16436e-18	3.79451e-17
Bra032590	540	3286	569	72.5909	28.7209	1.33769	Up	2.69982e-113	1.62656e-111
Bra032596	1431	191	395	1.26094	2.7453	-1.12247	Down	7.20052e-20	7.60512e-19
Bra032601	444	41	57	1.10156	3.49922	-1.66748	Down	1.28085e-08	7.96575e-08
Bra032608	210	29	79	1.3046	3.74146	-1.51999	Down	2.7381e-07	1.27419e-06
Bra032611	1167	15	0	0.121428	0.001	6.92396	Up	4.58062e-05	0.000163472
Bra032622	1338	760	60	6.77588	1.22229	2.47082	Up	2.52e-59	8.63508e-58
Bra032640	2178	1358	397	5.89035	1.81287	1.70008	Up	2.085e-112	1.26052e-110
Bra032641	2085	76	73	0.434826	0.954325	-1.13404	Down	2.02476e-06	9.69522e-06
Bra032660	1791	2	10	0.0133212	0.152189	-3.51407	Down	0.000168894	0.000604631
Bra032665	480	7322	1472	181.969	83.5884	1.12232	Up	1.19479e-191	1.2824e-189
Bra032672	660	109	19	1.97011	0.784673	1.32811	Up	5.77734e-05	0.000224472
Bra032679	684	57	21	1.17903	0.320361	1.87983	Up	4.76976e-08	2.71202e-07
Bra032696	1242	1887	387	18.1242	8.49315	1.09355	Up	9.39566e-49	2.68647e-47
Bra032711	1830	12	0	0.092776	0.001	6.53568	Up	2.9039e-05	0.000114091
Bra032727	1137	35	70	0.290808	0.612309	-1.07419	Down	0.000222552	0.000716625
Bra032732	492	3	29	0.0576043	0.586227	-3.34721	Down	6.88794e-07	3.06622e-06
Bra032756	1350	0	13	0.001	0.0957729	-6.58155	Down	8.4774e-05	0.000290168
Bra032839	783	262	123	3.1611	1.56234	1.01672	Up	2.84892e-11	1.86674e-10
Bra032911	414	3948	807	113.759	53.1315	1.09834	Up	8.68274e-101	4.6813e-99
Bra032939	1005	18	82	0.253403	0.851382	-1.74837	Down	2.53864e-07	1.32251e-06
Bra032989	1152	110	97	1.13907	2.29508	-1.0107	Down	6.74696e-07	3.43583e-06
Bra032996	1332	155	29	1.38815	0.593435	1.226	Up	5.6588e-06	2.56325e-05
Bra033022	777	207	40	3.17803	1.4032	1.17942	Up	3.25264e-07	1.72251e-06
Bra033038	2790	12	20	0.051308	0.195391	-1.92911	Down	0.00016824	0.000603156
Bra033043	3735	31	226	0.117429	0.631385	-2.42673	Down	2.61626e-26	4.49095e-25
Bra033083	954	43	3	0.537686	0.0857141	2.64916	Up	0.000123629	0.000453285
Bra033090	555	33	3	0.841253	0.0564033	3.89869	Up	7.01468e-10	4.80333e-09
Bra033092	924	5448	683	70.3353	20.1478	1.80363	Up	1.95617e-283	3.48149e-281
Bra033114	438	10	47	0.215688	1.06723	-2.30685	Down	1.648e-07	7.8418e-07
Bra033157	723	33	119	0.645775	1.71745	-1.41117	Down	9.16102e-08	5.02566e-07
Bra033159	1815	26	40	0.170885	0.600707	-1.81363	Down	3.89278e-07	2.04229e-06
Bra033252	2103	667	313	2.9963	1.48026	1.01733	Up	2.06288e-26	2.78461e-25
Bra033261	1500	573	101	4.55692	1.83531	1.31204	Up	1.66382e-20	2.18356e-19
Bra033287	579	25	33	0.515074	1.55351	-1.59268	Down	2.73184e-05	0.000111443
Bra033291	1824	391	1263	3.03289	7.22529	-1.25236	Down	1.19463e-57	4.23745e-56
Bra033298	1125	9	23	0.0954329	0.557256	-2.54578	Down	1.39371e-06	6.79577e-06
Bra033304	738	147	1	1.88174	0.0134765	7.12548	Up	1.7537e-41	3.75591e-40
Bra033309	1494	11347	2308	90.6022	42.108	1.10545	Up	5.52276e-289	1.00864e-286
Bra033325	567	60	123	0.999694	2.15752	-1.10982	Down	4.7629e-07	2.16284e-06
Bra033333	819	233	103	2.68764	1.2508	1.10349	Up	1.98974e-11	1.32034e-10
Bra033347	1263	5	24	0.0373995	0.188991	-2.33723	Down	0.000190336	0.000619125
Bra033369	1410	57	6	0.482241	0.115988	2.05578	Up	0.000110014	0.000407649
Bra033441	3399	812	115	2.84979	0.922202	1.6277	Up	3.13388e-38	7.13571e-37
Bra033458	210	51	51	2.89707	6.61958	-1.19214	Down	3.38484e-05	0.000136155
Bra033478	561	801	356	13.4887	6.31132	1.09573	Up	3.23262e-35	5.7939e-34
Bra033521	828	88	240	1.50369	3.02453	-1.0082	Down	4.89942e-09	3.103e-08
Bra033523	414	385	364	11.0935	23.9652	-1.11122	Down	2.88488e-25	4.49055e-24
Bra033532	408	97	14	2.83609	0.935292	1.60041	Up	1.45431e-05	6.18593e-05
Bra033538	1968	31	71	0.148811	0.358811	-1.26974	Down	2.14938e-05	8.02327e-05
Bra033561	2046	33	149	0.228199	0.759901	-1.73552	Down	3.69878e-12	3.09179e-11
Bra033563	795	10815	2105	162.281	72.1713	1.169	Up	1.6304e-300	3.28747e-298
Bra033564	1920	11117	1531	69.0708	21.7347	1.66808	Up	0	0
Bra033589	1182	52	2	0.5248	0.0461203	3.5083	Up	1.32051e-06	6.47046e-06
Bra033606	1209	17	24	0.167738	0.541083	-1.68964	Down	0.000179621	0.00063936
Bra033634	1116	679	251	5.74784	2.23688	1.36153	Up	1.11822e-41	2.40944e-40
Bra033666	558	703	353	17.8249	6.60111	1.43311	Up	4.10806e-56	1.42561e-54
Bra033684	2784	0	8	0.001	0.0783249	-6.2914	Down	4.49062e-05	0.000177483
Bra033686	195	10	256	0.725556	13.6988	-4.23882	Down	3.73558e-48	1.12284e-46
Bra033690	660	13231	1445	239.143	59.6765	2.00264	Up	0	0
Bra033734	1167	59	6	0.6031	0.140139	2.10554	Up	6.3944e-05	0.000246716
Bra033739	1827	981	118	6.40529	1.76045	1.86332	Up	1.14659e-54	3.66269e-53
Bra033774	1779	525	1671	4.17531	9.80115	-1.23107	Down	9.19742e-74	4.19512e-72
Bra033775	1803	402	1149	3.15454	6.64968	-1.07586	Down	9.53996e-42	2.52522e-40
Bra033802	1536	41	2	0.31842	0.035491	3.16541	Up	4.66054e-05	0.000183699
Bra033896	1104	785	818	8.48221	20.1959	-1.25155	Down	5.48558e-66	2.02705e-64
Bra033898	468	37	115	1.11857	2.56406	-1.19678	Down	3.69782e-06	1.65875e-05
Bra033925	1206	68	19	0.532673	0.156689	1.76534	Up	2.80498e-07	1.30377e-06
Bra033928	243	41	14	2.38717	0.601172	1.98945	Up	1.55155e-06	7.30659e-06
Bra033944	699	253	370	4.31769	14.4279	-1.74053	Down	2.61162e-50	7.7139e-49
Bra033972	201	218	136	15.345	7.06024	1.11998	Up	4.78994e-13	4.26797e-12
Bra033975	1323	317	883	3.39004	6.9643	-1.03868	Down	9.23902e-31	1.82903e-29
Bra034024	546	0	78	0.001	1.49066	-10.5417	Down	2.22158e-19	2.89783e-18
Bra034037	2151	70	224	0.460429	1.08664	-1.23882	Down	2.72124e-11	2.11241e-10
Bra034051	1839	137	138	0.888684	2.04539	-1.20264	Down	8.07672e-12	6.59504e-11
Bra034065	963	212	138	3.11469	1.4953	1.05865	Up	9.80292e-12	7.93643e-11
Bra034139	1680	672	316	3.77885	1.87073	1.01435	Up	1.77424e-26	2.40138e-25
Bra034150	831	19	49	0.215999	0.586446	-1.44097	Down	0.000104853	0.000353912
Bra034168	870	114	60	1.85392	0.719629	1.36525	Up	9.4746e-10	6.40321e-09
Bra034195	468	38	87	0.767073	1.84887	-1.26921	Down	2.52472e-06	1.0557e-05
Bra034200	696	96	9	1.6454	0.352462	2.22289	Up	9.44426e-08	5.32392e-07
Bra034202	918	135	50	1.38928	0.541702	1.35877	Up	1.93917e-09	1.10196e-08
Bra034205	1833	427	258	3.29588	1.4687	1.16612	Up	1.34523e-25	2.25215e-24
Bra034249	549	78	9	1.69485	0.446837	1.92333	Up	1.19655e-05	5.15617e-05
Bra034253	2559	3042	597	14.1807	6.35892	1.15707	Up	1.47592e-84	6.77427e-83
Bra034278	2601	404	444	1.85289	4.65288	-1.32835	Down	3.59746e-40	8.60111e-39
Bra034357	528	26	55	0.587419	2.83928	-2.27306	Down	3.9036e-12	3.26937e-11
Bra034404	2739	714	700	3.10967	6.96603	-1.16357	Down	1.4635e-50	4.34109e-49
Bra034466	1440	3229	2986	26.7494	56.5206	-1.07927	Down	6.56006e-185	6.71069e-183
Bra034479	387	0	51	0.001	1.31067	-10.3561	Down	1.14637e-16	1.03098e-15
Bra034505	363	25	72	0.650628	1.97269	-1.60026	Down	3.52182e-07	1.62252e-06
Bra034511	1182	723	98	7.29674	2.25989	1.691	Up	5.83356e-36	1.25149e-34
Bra034515	678	75	379	1.04503	5.55959	-2.41143	Down	1.2604e-53	3.47005e-52
Bra034520	852	12	60	0.133058	0.700398	-2.39612	Down	1.31478e-09	7.5868e-09
Bra034521	1752	51	318	0.275002	1.8052	-2.71465	Down	1.45544e-51	3.84305e-50
Bra034524	378	2	24	0.0499847	0.63147	-3.65915	Down	3.08658e-06	1.27605e-05
Bra034525	1818	104	366	0.540429	2.00226	-1.88945	Down	1.91233e-38	3.76399e-37
Bra034542	981	69	338	0.995143	3.59521	-1.8531	Down	4.75624e-28	8.64856e-27
Bra034555	1140	121	20	1.26616	0.478194	1.40479	Up	9.56336e-06	4.18201e-05
Bra034572	291	111	231	3.60354	7.895	-1.13152	Down	2.2376e-12	1.58784e-11
Bra034590	177	389	879	20.7623	49.3911	-1.25028	Down	8.0743e-50	2.06739e-48
Bra034611	726	3722	697	61.1573	26.1683	1.2247	Up	2.48296e-112	1.4831e-110
Bra034622	1470	53	28	0.51011	0.198755	1.35982	Up	3.25924e-05	0.000126907
Bra034655	267	41	9	1.45068	0.335246	2.11344	Up	7.88616e-06	3.11549e-05
Bra034664	1119	767	321	6.47537	2.85304	1.18246	Up	5.83554e-38	1.13475e-36
Bra034665	1986	704	309	3.34883	1.54743	1.11378	Up	6.11864e-32	1.00388e-30
Bra034666	1674	8	30	0.0451475	0.178237	-1.98108	Down	0.000158337	0.000521056
Bra034703	594	38	87	0.763142	3.9922	-2.38716	Down	2.15444e-19	2.70336e-18
Bra034720	1098	338	132	2.90813	1.19565	1.28229	Up	8.65094e-20	9.10183e-19
Bra034754	972	4229	3738	51.9015	104.822	-1.01409	Down	4.0272e-208	4.84417e-206
Bra034774	981	4725	939	57.4568	26.0901	1.13897	Up	3.27944e-127	2.22562e-125
Bra034824	786	26	82	0.468011	1.0886	-1.21786	Down	7.85352e-05	0.000288377
Bra034865	504	862	151	20.4026	8.16631	1.321	Up	2.16916e-30	4.02055e-29
Bra034911	660	91	0	1.64477	0.001	10.6837	Up	6.2644e-15	6.33578e-14
Bra034916	792	293	59	4.41317	2.03051	1.11997	Up	4.78484e-09	3.10472e-08
Bra034927	1347	167	25	1.47896	0.505885	1.5477	Up	2.08502e-08	1.26622e-07
Bra034987	489	28	33	0.683058	1.83943	-1.42918	Down	0.000111855	0.000413813
Bra035023	1977	11942	2473	72.0574	34.0955	1.07957	Up	6.25652e-293	1.1926e-290
Bra035033	1809	1333	175	8.79022	2.63681	1.73711	Up	2.57978e-67	9.76035e-66
Bra035038	975	29	9	0.420822	0.0963196	2.12731	Up	2.53342e-05	0.000100567
Bra035077	1764	34	120	0.2727	0.709838	-1.38017	Down	1.31469e-07	7.09853e-07
Bra035081	1374	31	96	0.319213	0.729056	-1.19151	Down	2.58942e-05	0.000102663
Bra035094	435	113	101	3.09883	6.32865	-1.03018	Down	2.5908e-07	1.3906e-06
Bra035106	1170	512	102	5.22026	2.37626	1.13543	Up	4.2119e-15	4.29979e-14
Bra035107	1128	3792	1611	31.7584	14.2043	1.16081	Up	2.17548e-175	2.10364e-173
Bra035150	999	7150	1275	85.3786	34.7876	1.2953	Up	6.98802e-233	9.67314e-231
Bra035153	618	25	36	0.48257	1.58779	-1.71821	Down	3.63124e-06	1.68241e-05
Bra035155	303	38	0	1.18479	0.001	10.2104	Up	9.78976e-12	6.64408e-11
Bra035157	645	30	54	0.554843	2.28199	-2.04014	Down	1.5816e-10	1.16937e-09
Bra035195	633	1230	207	23.1798	8.91345	1.37881	Up	2.17886e-45	5.87366e-44
Bra035305	849	534	540	7.50312	17.3367	-1.20826	Down	7.97278e-42	1.98937e-40
Bra035320	1590	24790	3286	185.989	56.3313	1.72321	Up	0	0
Bra035358	351	4	43	0.161235	1.27832	-2.98701	Down	3.96654e-07	2.01749e-06
Bra035462	1260	71	36	0.797248	0.298132	1.41908	Up	6.66552e-07	3.28506e-06
Bra035490	540	24	69	0.419872	1.27083	-1.59775	Down	6.39122e-07	2.85657e-06
Bra035495	468	46	9	0.928562	0.191262	2.27945	Up	6.7837e-07	3.02285e-06
Bra035502	1386	9	74	0.0918723	0.557115	-2.60027	Down	3.95498e-10	2.76128e-09
Bra035522	1290	151	25	1.39635	0.528238	1.40241	Up	7.19574e-07	3.64627e-06
Bra035570	534	57	29	1.51022	0.566674	1.41416	Up	8.9781e-06	3.80652e-05
Bra035574	348	241	1259	9.79813	37.7505	-1.94592	Down	1.23904e-106	8.12009e-105
Bra035624	1683	2	18	0.014176	0.29152	-4.36207	Down	3.25802e-08	1.94372e-07
Bra035639	1245	166	57	1.25962	0.455343	1.46796	Up	1.654e-12	1.18461e-11
Bra035643	1695	1103	179	7.76272	2.87848	1.43126	Up	4.53146e-43	1.16486e-41
Bra035661	888	2	12	0.0268674	0.368339	-3.77711	Down	2.08532e-05	8.65258e-05
Bra035663	405	6	14	0.176728	0.94222	-2.41454	Down	0.000260832	0.000902997
Bra035668	2478	0	12	0.001	0.0481629	-5.58985	Down	0.000174022	0.000569713
Bra035675	1368	169	29	1.4737	0.577818	1.35075	Up	3.27878e-07	1.7353e-06
Bra035694	3009	64	25	0.200936	0.0826325	1.28195	Up	8.29624e-05	0.000284351
Bra035766	651	174	203	3.18843	8.49952	-1.41454	Down	3.84044e-21	5.18244e-20
Bra035785	405	58	23	1.35292	0.564814	1.26023	Up	0.000220568	0.000710559
Bra035787	1215	108	219	0.839743	1.79267	-1.09409	Down	2.92792e-11	1.91673e-10
Bra035790	342	226	98	9.34949	2.99004	1.64472	Up	3.6257e-23	5.59698e-22
Bra035813	1854	5	25	0.0254777	0.134111	-2.39612	Down	0.000109741	0.000369355
Bra035833	708	3082	523	51.9287	20.1348	1.36684	Up	8.97386e-110	5.25227e-108
Bra035844	1416	348	3	3.47713	0.0221072	7.29724	Up	3.62064e-124	2.79949e-122
Bra035896	999	33	49	0.394055	1.33693	-1.76246	Down	3.873e-08	2.29258e-07
Bra035898	735	975	521	18.7682	7.39651	1.34337	Up	5.69876e-70	2.45933e-68
Bra035919	612	245	35	3.78193	0.568787	2.73316	Up	6.7296e-38	1.30431e-36
Bra035966	3051	20	241	0.0927456	0.824236	-3.15171	Down	3.18418e-36	7.32341e-35
Bra035977	1566	1464	553	8.83178	3.5121	1.33037	Up	7.71208e-85	3.37052e-83
Bra036042	1155	741	318	6.06088	2.73828	1.14626	Up	4.90202e-35	8.74625e-34
Bra036053	1098	64	6	0.695322	0.148946	2.22289	Up	1.60968e-05	6.7913e-05
Bra036069	1353	149	139	1.3137	2.80025	-1.09192	Down	2.34808e-10	1.71105e-09
Bra036071	642	13	0	0.191297	0.001	7.57967	Up	0.000174156	0.000570046
Bra036082	669	43	43	0.766745	1.75195	-1.19214	Down	0.000137831	0.000501403
Bra036105	2505	14	31	0.0666697	0.337313	-2.33898	Down	1.07692e-07	6.02505e-07
Bra036134	579	190	237	3.91456	11.157	-1.51103	Down	7.18814e-27	1.18892e-25
Bra036158	900	8	45	0.0839743	0.497282	-2.56604	Down	5.06962e-08	2.53467e-07
Bra036172	1212	14046	6583	109.484	54.02	1.01915	Up	0	0
Bra036175	2541	732	126	3.43649	1.35159	1.34628	Up	9.78108e-27	1.61092e-25
Bra036187	525	47	4	1.06794	0.207673	2.36245	Up	0.000152922	0.000551927
Bra036202	804	28	85	0.492728	1.10316	-1.16278	Down	0.000105231	0.000378673
Bra036206	2694	59	54	0.261254	0.546356	-1.06439	Down	0.000102152	0.000380581
Bra036208	1353	93	55	0.972502	0.424172	1.19705	Up	6.28696e-07	3.10979e-06
Bra036211	396	193	561	6.89553	14.7824	-1.10015	Down	6.48024e-22	9.48838e-21
Bra036271	2352	60	70	0.304314	0.811223	-1.41454	Down	2.75212e-08	1.65464e-07
Bra036272	285	3885	626	162.613	59.8699	1.44154	Up	6.27692e-149	4.99904e-147
Bra036328	867	5	26	0.0544816	0.298255	-2.4527	Down	6.29286e-05	0.000220064
Bra036339	1440	195	1215	1.91592	8.80421	-2.20016	Down	5.22202e-120	3.89256e-118
Bra036360	846	115	127	1.62157	4.09178	-1.33534	Down	9.4664e-13	8.30524e-12
Bra036412	1185	53	147	0.632795	1.29442	-1.0325	Down	3.20658e-06	1.45188e-05
Bra036446	798	26	62	0.307801	0.772719	-1.32795	Down	3.9984e-05	0.000143881
Bra036467	1758	10635	2064	72.1651	32.0015	1.17316	Up	3.601e-297	7.13714e-295
Bra036481	222	563	102	30.2527	12.5235	1.27242	Up	2.48254e-19	3.10946e-18
Bra036483	939	735	289	7.3947	3.06101	1.27248	Up	1.07805e-40	2.27455e-39
Bra036536	540	124	494	3.24888	9.54574	-1.55492	Down	6.49428e-32	1.32971e-30
Bra036554	1851	23	4	0.117387	0.0214925	2.44937	Up	0.000300944	0.000949071
Bra036570	666	141	49	2.99537	0.767712	1.9641	Up	7.5086e-19	9.547e-18
Bra036589	261	121	20	5.53036	2.08866	1.40479	Up	9.56336e-06	4.18148e-05
Bra036639	372	105	30	2.66652	0.802068	1.73316	Up	2.62666e-10	1.60218e-09
Bra036640	726	4089	565	67.1876	21.2125	1.66328	Up	2.44498e-191	2.6082e-189
Bra036643	336	37	14	1.558	0.434776	1.84135	Up	1.50145e-05	6.15131e-05
Bra036645	969	5406	2868	78.9328	30.8839	1.35377	Up	0	0
Bra036653	1968	462	157	3.32141	0.832437	1.99638	Up	2.37838e-59	8.65397e-58
Bra036656	1278	223	284	2.08153	6.05713	-1.54099	Down	8.77168e-33	1.73263e-31
Bra036657	486	93	32	1.80778	0.654857	1.46497	Up	1.41022e-07	6.74838e-07
Bra036703	1179	310	52	3.13658	1.20218	1.38354	Up	1.43652e-12	1.24343e-11
Bra036724	1575	193	39	1.46179	0.674937	1.11491	Up	2.40694e-06	1.14109e-05
Bra036784	339	37	0	1.302	0.001	10.3465	Up	2.0426e-06	9.7726e-06
Bra036816	267	167	79	5.90887	2.94272	1.00573	Up	1.44289e-07	6.89633e-07
Bra036849	705	154	20	2.60579	0.77325	1.75271	Up	4.62802e-09	3.00744e-08
Bra036854	870	47	47	0.644447	1.47251	-1.19214	Down	6.82046e-05	0.000261765
Bra036864	1023	4120	890	48.043	23.7134	1.01862	Up	2.01508e-93	1.02616e-91
Bra036882	1398	26821	5222	228.863	101.814	1.16855	Up	0	0
[truncated: 213 more rows]
