# Supplementary material for: Fine mapping of Rcr1 and analyses of its effect on transcriptome patterns during infection by Plasmodiophora brassicae
Source: BMC Genomics. 2014 Dec 23;15(1):1166. doi: 10.1186/1471-2164-15-1166 (PMC4326500; doi:10.1186/1471-2164-15-1166)
Supplement: Supplementary file 1 — Additional file 1: Figure S1: Statistics of GO term mapping by Blast2GO. Table S1. Sequences of the primers used for qPCR validation of selected gene expression. Table S2. GO annotations of genes residing in the fine mapped region. Table S3. Summary of identified DEGs. Table S4. Annotation of identified DEGs using Blast2GO. Table S5. Statistics of enrichment analysis for data presented in Figure 8. (ZIP 984 KB) [file 12864_2014_6989_MOESM1_ESM.zip › Table S4_v2.xlsx]

## Sheet: Sheet1
Seq. Name	Seq. Description	Seq. Length	#Hits	min. eValue	mean Similarity	#GOs	GOs	Enzyme Codes	InterProScan
Bra000010	actin 1	1134	20	0	0.9825	24	P:cytoskeleton organization; P:gluconeogenesis; C:chloroplast envelope; P:carotenoid biosynthetic process; P:phosphatidylglycerol biosynthetic process; P:unsaturated fatty acid biosynthetic process; P:plant-type cell wall modification; P:isopentenyl diphosphate biosynthetic process, mevalonate-independent pathway; P:proteasomal protein catabolic process; C:cell wall; P:root hair elongation; P:chl…	EC:2.3.1.15	IPR004000 (PRINTS); IPR004001 (PROSITE); IPR020902 (PROSITE); G3DSA:3.30.420.40 (GENE3D), G3DSA:3.90.640.10 (GENE3D), PTHR11937:SF78 (PANTHER), SSF53067 (SUPERFAMILY)
Bra000027	peptide nitrate transporter at2g37900-like	1755	20	0	0.8385	5	P:anthocyanin biosynthetic process; C:integral to membrane; P:oligopeptide transport; C:plasma membrane; F:transporter activity	-	IPR000109 (PANTHER); IPR016196 (SUPERFAMILY); IPR018456 (PROSITE); G3DSA:1.20.1250.20 (GENE3D), PTHR11654:SF37 (PANTHER), tmhmm (TMHMM)
Bra000041	gdsl esterase lipase cprd49-like	753	20	4.14295e-146	0.817	5	P:lipid metabolic process; F:carboxylesterase activity; P:protein desumoylation; P:hydrogen peroxide biosynthetic process; P:vegetative to reproductive phase transition of meristem	EC:3.1.1.1	IPR001087 (PFAM); IPR013831 (G3DSA:3.40.50.GENE3D); PTHR32130 (PANTHER), PTHR32130:SF0 (PANTHER), SSF52266 (SUPERFAMILY)
Bra000044	glycerophosphoryl diester phosphodiesterase 3	3876	20	0	0.781	29	P:glycerol metabolic process; C:apoplast; P:cellular phosphate ion homeostasis; P:sterol biosynthetic process; P:cell adhesion; C:anchored to plasma membrane; C:plant-type cell wall; P:starch biosynthetic process; P:actin nucleation; F:glycerophosphodiester phosphodiesterase activity; P:regulation of meristem growth; P:cell wall pectin metabolic process; F:protein kinase activity; P:maltose metab…	EC:3.1.4.46
Bra000059	peroxidase	1047	20	0	0.8305	17	C:cytosol; P:hydrogen peroxide catabolic process; P:oxidation-reduction process; P:response to salt stress; P:defense response to bacterium; P:response to light stimulus; F:peroxidase activity; C:plant-type cell wall; C:vacuolar membrane; F:heme binding; P:unidimensional cell growth; P:response to zinc ion; P:defense response to fungus; P:pathogen-associated molecular pattern dependent induction …	EC:1.11.1.7	IPR000823 (PRINTS); IPR002016 (PRINTS); IPR010255 (SUPERFAMILY); IPR019793 (PROSITE); IPR019794 (PROSITE); G3DSA:1.10.520.10 (GENE3D), PTHR31388 (PANTHER), PTHR31388:SF0 (PANTHER), SignalP-NN(euk) (SIGNALP), tmhmm (TMHMM)
Bra000073	endonuclease or glycosyl hydrolase	495	16	6.74633e-14	0.5025	5	P:polar nucleus fusion; C:cellular_component; C:peroxisome; P:biological_process; F:molecular_function		no IPS match
Bra000079	protein lurp-one-related 8-like	591	20	1.41265e-122	0.7065	3	F:molecular_function; P:biological_process; C:cellular_component		IPR007612 (PFAM); IPR025659 (SUPERFAMILY); PTHR31087 (PANTHER), PTHR31087:SF0 (PANTHER)
Bra000099	uncharacterized protein	765	13	9.02942e-66	0.5162	5	F:molecular_function; P:biological_process; C:cellular_component; P:transcription factor import into nucleus; C:intracellular		no IPS match
Bra000129	myrosinase-binding protein	1365	20	0	0.708	33	P:root hair elongation; P:leaf senescence; C:proteasome regulatory particle, base subcomplex; P:cellular biosynthetic process; P:organelle organization; P:carboxylic acid metabolic process; F:carbohydrate binding; P:response to jasmonic acid stimulus; C:cytosol; P:regulation of seed germination; P:response to salt stress; C:plasmodesma; P:response to cytokinin stimulus; P:proteasome core complex …	-
Bra000137	trypsin inhibitor	648	20	1.83657e-84	0.59	8	P:programmed cell death; F:endopeptidase inhibitor activity; C:mitochondrion; P:response to salt stress; P:defense response to bacterium; P:response to salicylic acid stimulus; P:negative regulation of peptidase activity; P:response to hydrogen peroxide	-	IPR002160 (PRINTS); IPR011065 (SUPERFAMILY); G3DSA:2.80.10.50 (GENE3D), SignalP-NN(euk) (SIGNALP), tmhmm (TMHMM)
Bra000142	expansin	498	20	1.43114e-109	0.908	9	P:plant-type cell wall modification involved in multidimensional cell growth; C:plant-type cell wall; P:plant-type cell wall loosening; C:plasmodesma; P:unidimensional cell growth; C:extracellular region; C:membrane; C:cytosol; P:syncytium formation	-	IPR002963 (PRINTS); IPR007112 (SMART); IPR007118 (PRINTS); IPR009009 (PFAM); IPR014733 (G3DSA:2.40.40.GENE3D); PTHR31867 (PANTHER), PTHR31867:SF0 (PANTHER), SignalP-NN(euk) (SIGNALP)
Bra000144	ribulose bisphosphate carboxylase oxygenase activase	1428	20	0	0.931	34	P:regulation of proton transport; P:photosynthesis, light reaction; P:negative regulation of defense response; P:response to far red light; P:detection of biotic stimulus; C:chloroplast envelope; C:apoplast; P:response to sucrose stimulus; P:jasmonic acid mediated signaling pathway; C:stromule; P:salicylic acid biosynthetic process; P:systemic acquired resistance, salicylic acid mediated signalin…	-	IPR003959 (PFAM); IPR027417 (SUPERFAMILY); G3DSA:3.40.50.300 (GENE3D), PTHR32429 (PANTHER), PTHR32429:SF1 (PANTHER)
Bra000179	omega-hydroxypalmitate o-feruloyl transferase-like	1293	20	0	0.7765	1	F:transferase activity, transferring acyl groups other than amino-acyl groups	EC:2.3.1.0	IPR003480 (PFAM); IPR023213 (G3DSA:3.30.559.GENE3D); PTHR31642 (PANTHER), PTHR31642:SF0 (PANTHER)
Bra000184	abscisic acid receptor pyl4-like	639	20	2.28404e-124	0.7685	3	F:protein binding; P:regulation of seed germination; P:abscisic acid mediated signaling pathway	-	IPR019587 (PFAM); IPR023393 (G3DSA:3.30.530.GENE3D); PTHR31213 (PANTHER), PTHR31213:SF0 (PANTHER), SSF55961 (SUPERFAMILY)
Bra000202	wrky transcription factor 55-like	903	20	6.81641e-143	0.591	5	F:sequence-specific DNA binding transcription factor activity; F:sequence-specific DNA binding; P:regulation of transcription, DNA-dependent; C:transcription factor complex;	-	IPR003657 (G3DSA:2.20.25.GENE3D); PTHR31282 (PANTHER)
Bra000235	heat stress transcription factor b-3-like	720	20	8.52194e-121	0.7395	7	P:toxin catabolic process; F:sequence-specific DNA binding transcription factor activity; F:sequence-specific DNA binding; P:response to cadmium ion; P:regulation of transcription, DNA-dependent; C:transcription factor complex;	-	IPR000232 (PRINTS); IPR011991 (G3DSA:1.10.10.GENE3D); PTHR10015 (PANTHER), SSF46785 (SUPERFAMILY)
Bra000250	ring u-box domain-containing protein	1005	20	2.06309e-75	0.5595	2	F:protein binding; F:zinc ion binding		IPR001841 (SMART); IPR013083 (G3DSA:3.30.40.GENE3D); IPR017907 (PROSITE); PTHR12313 (PANTHER), PF13923 (PFAM), SSF57850 (SUPERFAMILY)
Bra000263	cold-regulated protein cor15b precursor	429	20	6.48026e-80	0.845	22	P:chaperone-mediated protein folding; P:negative regulation of defense response; C:chloroplast envelope; P:cold acclimation; P:response to freezing; P:jasmonic acid mediated signaling pathway; P:regulation of protein dephosphorylation; P:systemic acquired resistance, salicylic acid mediated signaling pathway; P:regulation of plant-type hypersensitive response; P:regulation of hydrogen peroxide me…	-
Bra000269	177 protein	534	20	1.2625e-110	0.921	3	F:molecular_function; P:biological_process; C:cellular_component		IPR006936 (PFAM); PTHR31165 (PANTHER)
Bra000289	pirin-like protein	888	20	0	0.8615	11	F:calmodulin binding; P:oxidation-reduction process; P:blue light signaling pathway; P:nitrate transport; F:quercetin 2,3-dioxygenase activity; P:cellular response to iron ion starvation; P:iron ion transport; P:response to nitrate; P:abscisic acid mediated signaling pathway; P:response to low fluence blue light stimulus by blue low-fluence system; C:plasma membrane	EC:1.13.11.24	IPR003829 (PFAM); IPR008778 (PFAM); IPR011051 (SUPERFAMILY); IPR012093 (PIR); IPR014710 (G3DSA:2.60.120.GENE3D); PTHR13903:SF0 (PANTHER)
Bra000291	transcription factor bhlh129	612	20	2.46166e-101	0.732	7	F:sequence-specific DNA binding transcription factor activity; F:DNA binding; C:cytosol; P:regulation of transcription, DNA-dependent; C:transcription factor complex; ; F:protein dimerization activity	-	IPR011598 (G3DSA:4.10.280.GENE3D); PTHR31880 (PANTHER)
Bra000301	signal transducer and transcription activator isoform 1	543	20	8.61821e-70	0.814	3	F:molecular_function; P:biological_process; C:cellular_component		IPR012881 (PFAM); PTHR31865 (PANTHER)
Bra000310	endochitinase isolog	849	20	1.26412e-157	0.7575	17	F:chalcone isomerase activity; P:response to sucrose stimulus; P:response to UV-B; P:chitin catabolic process; P:cell wall macromolecule catabolic process; P:anthocyanin biosynthetic process; C:extrinsic to endoplasmic reticulum membrane; F:chitin binding; C:plant-type vacuole membrane; C:plant-type cell wall; P:response to auxin stimulus; P:cellular modified amino acid biosynthetic process; F:pr…	EC:5.5.1.6; EC:3.2.1.14	IPR000726 (PFAM); IPR001002 (PRODOM); IPR016283 (PIR); IPR018371 (PROSITE); IPR023346 (SUPERFAMILY); G3DSA:1.10.530.10 (GENE3D), G3DSA:3.30.20.10 (GENE3D), PTHR22595 (PANTHER), PTHR22595:SF7 (PANTHER), SignalP-NN(euk) (SIGNALP)
Bra000311	chitinase-like protein	807	20	3.86577e-163	0.831	8	P:defense response; C:cell wall; P:chitin catabolic process; P:cell wall macromolecule catabolic process; C:extracellular space; F:chitin binding; F:chitinase activity; P:ethylene mediated signaling pathway	EC:3.2.1.14	IPR000726 (PFAM); IPR001002 (PRODOM); IPR016283 (PIR); IPR018371 (PROSITE); IPR023346 (SUPERFAMILY); G3DSA:1.10.530.10 (GENE3D), G3DSA:3.30.20.10 (GENE3D), PTHR22595 (PANTHER), PTHR22595:SF7 (PANTHER), SignalP-NN(euk) (SIGNALP)
Bra000313	chitinase-like protein	366	20	5.77939e-71	0.6635	8	P:chitin catabolic process; P:cell wall macromolecule catabolic process; F:chitin binding; F:chitinase activity; P:response to organic substance; C:plasma membrane; P:amino acid transport; C:apoplast	EC:3.2.1.14	IPR000726 (PFAM); IPR001002 (PRODOM); IPR018371 (PROSITE); IPR023346 (SUPERFAMILY); G3DSA:1.10.530.10 (GENE3D), PTHR22595 (PANTHER), PTHR22595:SF7 (PANTHER)
Bra000315	chitinase-like protein	837	20	5.61021e-176	0.7415	9	P:chitin catabolic process; P:cell wall macromolecule catabolic process; P:respiratory burst involved in defense response; F:chitin binding; P:response to chitin; P:proline transport; F:chitinase activity; C:plasma membrane; C:apoplast	EC:3.2.1.14	IPR000726 (PFAM); IPR001002 (PRODOM); IPR016283 (PIR); IPR018371 (PROSITE); IPR023346 (SUPERFAMILY); G3DSA:1.10.530.10 (GENE3D), G3DSA:3.30.20.10 (GENE3D), PTHR22595 (PANTHER), PTHR22595:SF7 (PANTHER), PS51257 (PROFILE), SignalP-NN(euk) (SIGNALP)
Bra000327	glycoside hydrolase family 28 protein polygalacturonase family protein	1425	20	0	0.8595	8	C:extracellular region; F:polygalacturonase activity; P:cellular cell wall organization; P:starch metabolic process; P:sucrose metabolic process; F:protein kinase activity; F:ATP binding; P:protein phosphorylation	EC:3.2.1.15	IPR000743 (PFAM); IPR002290 (SMART); IPR006626 (SMART); IPR011009 (SUPERFAMILY); IPR011050 (SUPERFAMILY); IPR012334 (G3DSA:2.160.20.GENE3D); G3DSA:1.10.510.10 (GENE3D), G3DSA:3.30.200.20 (GENE3D), PTHR31375 (PANTHER), PTHR31375:SF0 (PANTHER), SignalP-NN(euk) (SIGNALP)
Bra000352	cysteine histidine-rich c1 domain-containing protein	729	20	2.42724e-122	0.7395	14	P:oxidation-reduction process; P:nitrate transport; P:response to endoplasmic reticulum stress; F:protein-disulfide reductase activity; P:oligopeptide transport; P:transition metal ion transport; P:respiratory burst involved in defense response; P:systemic acquired resistance; P:developmental growth; P:response to chitin; P:response to nitrate; P:lateral root development; P:root hair cell differe…	EC:1.8.1.8
Bra000354	glycosyl hydrolase family 9 protein	1431	20	0	0.7915	2	P:carbohydrate metabolic process; F:hydrolase activity, hydrolyzing O-glycosyl compounds	EC:3.2.1.0	IPR001701 (PFAM); IPR008928 (SUPERFAMILY); IPR012341 (G3DSA:1.50.10.GENE3D); IPR018221 (PROSITE); PTHR22298 (PANTHER), PTHR22298:SF3 (PANTHER), SignalP-NN(euk) (SIGNALP)
Bra000391	cytochrome p450	1539	20	0	0.81	8	F:heme binding; F:oxidoreductase activity, acting on paired donors, with incorporation or reduction of molecular oxygen; C:endoplasmic reticulum; F:monooxygenase activity; F:electron carrier activity; P:oxidation-reduction process; F:oxygen binding; P:electron transport	-	IPR001128 (PRINTS); IPR002401 (PRINTS); IPR017972 (PROSITE); PTHR24296 (PANTHER), PTHR24296:SF0 (PANTHER), SignalP-NN(euk) (SIGNALP), tmhmm (TMHMM)
Bra000412	u-box domain-containing protein 54	852	20	1.73125e-122	0.621	4	F:kinase activity; C:ubiquitin ligase complex; F:ubiquitin-protein ligase activity; P:protein ubiquitination	-	IPR003613 (PFAM); IPR013083 (G3DSA:3.30.40.GENE3D); IPR014729 (G3DSA:3.40.50.GENE3D); PTHR26393 (PANTHER), PTHR26393:SF76 (PANTHER), SSF57850 (SUPERFAMILY)
Bra000440	hypothetical protein CARUB_v10025626mg	1239	20	3.02935e-163	0.674	3	F:protein kinase activity; F:ATP binding; P:protein phosphorylation		IPR000719 (PFAM); IPR011009 (SUPERFAMILY); G3DSA:1.10.510.10 (GENE3D), PTHR31112 (PANTHER), PTHR31112:SF0 (PANTHER), SignalP-NN(euk) (SIGNALP), tmhmm (TMHMM)
Bra000449	uncharacterized protein	921	20	1.7095e-132	0.66	3	F:molecular_function; P:biological_process; C:cellular_component		SignalP-NN(euk) (SIGNALP), tmhmm (TMHMM)
Bra000478	protein kinase apk1a	1443	20	0	0.8155	8	C:plasma membrane; F:protein tyrosine kinase activity; P:protein phosphorylation; F:ATP binding; C:nucleus; F:protein serine/threonine kinase activity; P:response to fungus; P:serine family amino acid metabolic process	EC:2.7.10.0; EC:2.7.11.0	IPR000719 (PFAM); IPR002290 (SMART); IPR008271 (PROSITE); IPR011009 (SUPERFAMILY); IPR017441 (PROSITE); IPR020635 (SMART); G3DSA:1.10.510.10 (GENE3D), G3DSA:3.30.200.20 (GENE3D), PTHR24420 (PANTHER), PTHR24420:SF217 (PANTHER)
Bra000482	uncharacterized loc101207834	306	20	9.62676e-36	0.687	3	F:molecular_function; P:biological_process; C:cellular_component		SignalP-NN(euk) (SIGNALP), tmhmm (TMHMM)
Bra000489	hypothetical protein CARUB_v10017480mg	1098	20	1.21225e-93	0.618	3	F:molecular_function; P:biological_process; C:cellular_component		IPR005174 (PFAM); PTHR31681 (PANTHER), PTHR31681:SF0 (PANTHER), SignalP-NN(euk) (SIGNALP)
Bra000502	copper ion binding protein	828	20	6.57774e-112	0.701	2	F:copper ion binding; F:electron carrier activity		IPR003245 (PRODOM); IPR008972 (G3DSA:2.60.40.GENE3D); PS51257 (PROFILE), SignalP-NN(euk) (SIGNALP), tmhmm (TMHMM)
Bra000535	transducin wd40 domain-containing protein	3696	20	0	0.733	3	P:protein N-linked glycosylation; F:nucleotide binding; F:protein binding	-	IPR011044 (SUPERFAMILY); IPR011047 (SUPERFAMILY); IPR015943 (G3DSA:2.130.10.GENE3D); IPR017986 (SUPERFAMILY); PTHR14593 (PANTHER), PTHR14593:SF2 (PANTHER)
Bra000546	fbk27_arath ame: full=f-box kelch-repeat protein at1g64840	1227	20	2.73435e-110	0.615	7	P:regulation of transcription, DNA-dependent; P:transcription, DNA-dependent; C:nucleus; F:DNA binding; F:molecular_function; P:biological_process; C:cellular_component		IPR005174 (PFAM)
Bra000548	tyrosine aminotransferase	1320	20	0	0.774	39	P:1-aminocyclopropane-1-carboxylate biosynthetic process; P:pentose-phosphate shunt; P:response to wounding; P:response to fungus; P:jasmonic acid mediated signaling pathway; P:salicylic acid biosynthetic process; C:membrane; P:unsaturated fatty acid biosynthetic process; P:response to water deprivation; P:starch biosynthetic process; F:1-aminocyclopropane-1-carboxylate synthase activity; P:isope…	EC:4.4.1.14; EC:2.6.1.5	IPR004838 (PROSITE); IPR004839 (PFAM); IPR005958 (TIGRFAMs); IPR015421 (G3DSA:3.40.640.GENE3D); IPR015422 (G3DSA:3.90.1150.GENE3D); IPR015424 (SUPERFAMILY); IPR021178 (PIR); PTHR11751 (PANTHER), PTHR11751:SF28 (PANTHER)
Bra000557	heat stress transcription factor a-2	1047	20	0	0.7415	16	P:cellular response to hypoxia; P:response to endoplasmic reticulum stress; P:protein folding; P:cellular response to unfolded protein; P:heat acclimation; F:sequence-specific DNA binding; P:response to chitin; F:protein binding; F:sequence-specific DNA binding transcription factor activity; P:cellular response to heat; P:positive regulation of transcription, DNA-dependent; P:toxin catabolic proc…	-
Bra000626	hydroxysteroid dehydrogenase 1	1026	20	0	0.827	8	P:response to abscisic acid stimulus; F:11-beta-hydroxysteroid dehydrogenase (NADP+) activity; F:17-beta-ketosteroid reductase activity; F:17-beta-hydroxysteroid dehydrogenase (NADP+) activity; P:steroid metabolic process; P:response to brassinosteroid stimulus; P:oxidation-reduction process; F:nucleotide binding	EC:1.1.1.146	IPR002198 (PRINTS); IPR002347 (PRINTS); IPR016040 (G3DSA:3.40.50.GENE3D); IPR020904 (PROSITE); PTHR24322 (PANTHER), PTHR24322:SF31 (PANTHER), tmhmm (TMHMM), SSF51735 (SUPERFAMILY)
Bra000629	saur family protein	489	20	7.45401e-56	0.5895	3	P:response to nitrate; P:response to auxin stimulus; P:nitrate transport	-	IPR003676 (PFAM); PTHR31374 (PANTHER), PTHR31374:SF0 (PANTHER)
Bra000637	1-aminocyclopropane-1-carboxylate synthase	1395	20	0	0.823	13	P:1-aminocyclopropane-1-carboxylate biosynthetic process; P:ethylene biosynthetic process; P:regulation of translation; F:transaminase activity; P:response to cytokinin stimulus; F:1-aminocyclopropane-1-carboxylate synthase activity; P:response to auxin stimulus; P:response to chitin; F:protein homodimerization activity; C:cytoplasm; F:pyridoxal phosphate binding; P:fruit ripening;	EC:2.6.1.0; EC:4.4.1.14	IPR004838 (PROSITE); IPR004839 (PFAM); IPR015421 (G3DSA:3.40.640.GENE3D); IPR015422 (G3DSA:3.90.1150.GENE3D); IPR015424 (SUPERFAMILY); PR00753 (PRINTS), PTHR11751 (PANTHER), PTHR11751:SF26 (PANTHER)
Bra000649	gene product	1440	20	3.76798e-129	0.5035	1	C:chloroplast	-	no IPS match
Bra000663	thylakoid lumenal 29 kda chloroplastic-like	1047	20	0	0.83	20	P:stomatal complex morphogenesis; P:photosynthesis, light reaction; P:pentose-phosphate shunt; P:response to far red light; P:glucosinolate metabolic process; F:protein binding; P:starch biosynthetic process; P:response to red light; P:isopentenyl diphosphate biosynthetic process, mevalonate-independent pathway; F:heme binding; P:chlorophyll biosynthetic process; P:response to blue light; C:chlor…	EC:1.11.1.11	IPR002016 (PFAM); IPR002207 (PRINTS); IPR010255 (SUPERFAMILY); G3DSA:1.10.520.10 (GENE3D), PTHR31356 (PANTHER)
Bra000665	kelch repeat-containing f-box family protein	1104	20	1.6439e-77	0.5335	1	F:protein binding		IPR001810 (PFAM); IPR015916 (G3DSA:2.130.10.GENE3D); PTHR32188 (PANTHER), PTHR32188:SF0 (PANTHER), SSF117281 (SUPERFAMILY)
Bra000673	zinc finger family protein	1020	20	4.05509e-150	0.6675	6	P:response to chitin; P:protein ubiquitination; P:defense response to fungus; F:ubiquitin-protein ligase activity; F:zinc ion binding; F:protein binding	EC:6.3.2.19	IPR001841 (PFAM); IPR013083 (G3DSA:3.30.40.GENE3D); PTHR14155 (PANTHER), SignalP-NN(euk) (SIGNALP), tmhmm (TMHMM), SSF57850 (SUPERFAMILY)
Bra000687	atp synthase delta chloroplastic-like	705	20	1.31775e-130	0.824	32	P:salicylic acid biosynthetic process; P:glucosinolate metabolic process; P:regulation of plant-type hypersensitive response; P:response to chitin; C:stromule; P:negative regulation of defense response; P:defense response to fungus; P:pentose-phosphate shunt; C:proton-transporting ATP synthase complex, catalytic core F(1); P:jasmonic acid mediated signaling pathway; P:photosynthetic electron tran…	-
Bra000706	enzyme of the cupin superfamily	315	20	4.06046e-66	0.891	4	P:starch biosynthetic process; C:chloroplast; P:maltose metabolic process; P:isopentenyl diphosphate biosynthetic process, mevalonate-independent pathway	-	IPR008579 (PFAM); IPR011051 (SUPERFAMILY); IPR014710 (G3DSA:2.60.120.GENE3D)
Bra000707	high-affinity k+ transporter partial	1758	20	0	0.8375	7	F:sodium ion transmembrane transporter activity; F:potassium ion transmembrane transporter activity; C:plasma membrane; P:potassium ion transmembrane transport; C:integral to membrane; P:response to salt stress; P:sodium ion transport	-	IPR003445 (PFAM); PTHR31706 (PANTHER), tmhmm (TMHMM)
Bra000708	chlorophyll a-b binding protein chloroplastic-like	843	20	1.59615e-161	0.9115	16	P:response to sucrose stimulus; C:PSII associated light-harvesting complex II; P:response to red light; F:chlorophyll binding; C:mitochondrion; P:nonphotochemical quenching; P:rRNA processing; C:photosystem II antenna complex; P:response to blue light; C:chloroplast stromal thylakoid; P:regulation of proton transport; C:plastoglobule; P:response to far red light; P:photosynthesis, light harvestin…	-	IPR001344 (PANTHER); IPR022796 (PFAM); IPR023329 (G3DSA:1.10.3460.GENE3D); PTHR21649:SF0 (PANTHER)
Bra000716	glutaredoxin family protein	933	20	3.13489e-149	0.651	3	F:electron carrier activity; F:protein disulfide oxidoreductase activity; P:cell redox homeostasis		IPR002109 (PFAM); IPR012336 (G3DSA:3.40.30.GENE3D); PTHR10168 (PANTHER), PTHR10168:SF44 (PANTHER)
Bra000725	nodulin 3 family protein	537	20	9.06796e-74	0.661	4	C:integral to plasma membrane; F:sugar transmembrane transporter activity; C:chloroplast; P:carbohydrate transport	-	IPR004316 (PFAM); PTHR10791 (PANTHER), SignalP-NN(euk) (SIGNALP), tmhmm (TMHMM)
Bra000727	cineole synthase	1530	20	0	0.755	26	C:cytosol; P:response to jasmonic acid stimulus; F:sabinene synthase activity; P:response to insect; P:sesquiterpenoid biosynthetic process; P:carpel development; F:alpha,alpha-trehalose-phosphate synthase (UDP-forming) activity; F:alpha-farnesene synthase activity; P:meristem development; P:monoterpenoid biosynthetic process; F:trehalose-phosphatase activity; P:response to wounding; P:response t…	EC:2.4.1.15; EC:3.1.3.12; EC:4.2.3.20; EC:4.2.3.14; EC:4.2.3.16; EC:4.2.3.15
Bra000734	elongation factor mitochondrial-like	1119	20	0	0.814	5	F:translation elongation factor activity; C:mitochondrion; C:ribosome; P:regulation of translational elongation; F:protein binding	-	IPR001816 (PANTHER); IPR009060 (SUPERFAMILY); IPR014039 (G3DSA:3.30.479.GENE3D); IPR018101 (PROSITE); G3DSA:1.10.8.10 (GENE3D), PTHR11741:SF0 (PANTHER), SignalP-NN(euk) (SIGNALP), tmhmm (TMHMM)
Bra000735	fbk27_arath ame: full=f-box kelch-repeat protein at1g64840	1545	20	0	0.707	1	P:transcription, DNA-dependent	-	PTHR13710 (PANTHER), PTHR13710:SF45 (PANTHER)
Bra000738	translation initiation factor if-2	3078	20	0	0.7985	15	F:translation initiation factor activity; P:tissue development; P:protein desumoylation; P:regulation of chromosome organization; C:mitochondrion; P:nucleotide biosynthetic process; P:organ morphogenesis; P:vegetative to reproductive phase transition of meristem; P:GTP catabolic process; F:GTPase activity; P:hydrogen peroxide biosynthetic process; P:positive regulation of organelle organization; …	-	IPR000178 (TIGRFAMs); IPR000795 (PFAM); IPR004161 (PFAM); IPR004265 (PFAM); IPR005225 (TIGRFAMs); IPR009000 (SUPERFAMILY); IPR015760 (PTHR23115:PANTHER); IPR023115 (G3DSA:3.40.50.GENE3D); IPR027417 (SUPERFAMILY); G3DSA:2.40.30.10 (GENE3D), G3DSA:3.40.50.300 (GENE3D), PTHR23115 (PANTHER)
Bra000746	serine threonine kinase-like protein	1938	20	0	0.685	8	P:response to oxidative stress; P:response to endoplasmic reticulum stress; P:defense response to bacterium, incompatible interaction; P:response to organic substance; F:ATP binding; P:protein phosphorylation; F:protein serine/threonine kinase activity; F:protein tyrosine kinase activity	-	IPR000719 (PROFILE); IPR001245 (PFAM); IPR002290 (SMART); IPR002902 (PFAM); IPR008271 (PROSITE); IPR011009 (SUPERFAMILY); IPR013320 (G3DSA:2.60.120.GENE3D); IPR017441 (PROSITE); IPR020635 (SMART); G3DSA:1.10.510.10 (GENE3D), G3DSA:3.30.200.20 (GENE3D), PTHR24420 (PANTHER), PTHR24420:SF412 (PANTHER), SignalP-NN(euk) (SIGNALP), tmhmm (TMHMM)
Bra000752	phospholipase d-gamma	1581	20	0	0.849	15	P:response to oxidative stress; F:calcium ion binding; P:phospholipid catabolic process; P:membrane lipid metabolic process; P:phosphatidylcholine metabolic process; P:response to aluminum ion; F:phosphatidylinositol-4,5-bisphosphate binding; F:phospholipase D activity; F:protein binding; C:chloroplast; F:NAPE-specific phospholipase D activity; C:cytosolic ribosome; P:defense response to bacteriu…	EC:3.1.4.4
Bra000753	phospholipase d-gamma	2385	20	0	0.768	17	P:response to oxidative stress; F:calcium ion binding; P:phospholipid catabolic process; C:plasmodesma; P:membrane lipid metabolic process; P:phosphatidylcholine metabolic process; P:response to aluminum ion; F:phosphatidylinositol-4,5-bisphosphate binding; F:phospholipase D activity; F:protein binding; C:chloroplast; F:NAPE-specific phospholipase D activity; P:response to cadmium ion; C:cytosoli…	EC:3.1.4.4
Bra000772	saur family protein	498	20	1.20189e-90	0.7115	1	P:response to auxin stimulus	-	IPR003676 (PFAM); PTHR31929 (PANTHER)
Bra000777	14 kda proline-rich	402	20	6.97751e-33	0.8525	3	P:lipid transport; C:cytoplasmic membrane-bounded vesicle; F:lipid binding	-	IPR016140 (PFAM); G3DSA:1.10.110.10 (GENE3D), PTHR31731 (PANTHER), PS51257 (PROFILE), SignalP-NN(euk) (SIGNALP), tmhmm (TMHMM)
Bra000795	probable f-box protein at4g22030-like	1194	20	0	0.7475	3	P:carbohydrate metabolic process; F:hydrolase activity, hydrolyzing O-glycosyl compounds; F:cation binding	EC:3.2.1.0	PTHR31478 (PANTHER), PTHR31478:SF0 (PANTHER), tmhmm (TMHMM)
Bra000797	receptor-like protein kinase	1827	20	0	0.728	16	P:negative regulation of biological process; P:hormone-mediated signaling pathway; P:regulation of programmed cell death; F:protein serine/threonine kinase activity; P:response to endoplasmic reticulum stress; P:response to abiotic stimulus; P:cellular response to extracellular stimulus; P:response to abscisic acid stimulus; P:regulation of defense response; P:salicylic acid mediated signaling pa…	EC:2.7.11.0	IPR000719 (PFAM); IPR002290 (SMART); IPR002902 (PFAM); IPR008271 (PROSITE); IPR011009 (SUPERFAMILY); IPR017441 (PROSITE); IPR020635 (SMART); G3DSA:1.10.510.10 (GENE3D), G3DSA:3.30.200.20 (GENE3D), PTHR24420 (PANTHER), PTHR24420:SF412 (PANTHER), SignalP-NN(euk) (SIGNALP)
Bra000799	receptor-like protein kinase	1971	20	0	0.732	23	P:negative regulation of defense response; P:cellular response to phosphate starvation; P:N-terminal protein myristoylation; P:galactolipid biosynthetic process; P:jasmonic acid mediated signaling pathway; P:salicylic acid biosynthetic process; P:systemic acquired resistance, salicylic acid mediated signaling pathway; P:regulation of plant-type hypersensitive response; P:response to chitin; P:cel…	EC:2.7.11.0	IPR000719 (PROFILE); IPR001245 (PFAM); IPR002290 (SMART); IPR002902 (PFAM); IPR008271 (PROSITE); IPR011009 (SUPERFAMILY); IPR013320 (G3DSA:2.60.120.GENE3D); IPR017441 (PROSITE); IPR020635 (SMART); G3DSA:1.10.510.10 (GENE3D), G3DSA:3.30.200.20 (GENE3D), PTHR24420 (PANTHER), PTHR24420:SF412 (PANTHER), SignalP-NN(euk) (SIGNALP)
Bra000825	at4g03420 f9h3_4	921	20	4.9997e-172	0.8565	3	F:molecular_function; P:biological_process; C:cellular_component		IPR008507 (PFAM); PTHR31343 (PANTHER), PTHR31343:SF0 (PANTHER)
Bra000837	cytochrome b6-f complex iron-sulfur subunit	696	20	1.46847e-133	0.886	39	F:plastoquinol--plastocyanin reductase activity; P:negative regulation of defense response; P:pentose-phosphate shunt; P:detection of biotic stimulus; C:chloroplast envelope; F:protein binding; P:jasmonic acid mediated signaling pathway; P:salicylic acid biosynthetic process; P:systemic acquired resistance, salicylic acid mediated signaling pathway; F:electron transporter, transferring electrons …	EC:1.10.9.1; EC:1.10.2.2	IPR005805 (PRINTS); IPR014349 (PANTHER); IPR014909 (PFAM); IPR017941 (G3DSA:2.102.10.GENE3D); PTHR10134:SF0 (PANTHER), tmhmm (TMHMM)
Bra000847	2-oxoglutarate-dependent dioxygenase	960	20	1.70986e-169	0.849	5	C:membrane; F:oxidoreductase activity, acting on single donors with incorporation of molecular oxygen, incorporation of two atoms of oxygen; F:oxidoreductase activity, acting on paired donors, with incorporation or reduction of molecular oxygen, 2-oxoglutarate as one donor, and incorporation of one atom each of oxygen into both donors; P:oxidation-reduction process; P:glucosinolate biosynthetic p…	EC:1.13.11.0; EC:1.14.11.0	IPR005123 (PFAM); IPR026992 (PFAM); IPR027443 (G3DSA:2.60.120.GENE3D); PTHR10209 (PANTHER), PTHR10209:SF55 (PANTHER), SSF51197 (SUPERFAMILY)
Bra000875	glutathione s-transferase	642	20	7.68831e-153	0.8975	21	C:cytosol; F:camalexin binding; F:quercitrin binding; P:response to salt stress; P:defense response to bacterium; C:plasmodesma; P:response to cold; F:glutathione transferase activity; C:microsome; C:chloroplast stroma; F:glutathione binding; P:response to zinc ion; C:vacuole; P:response to cadmium ion; P:toxin catabolic process; P:defense response to fungus; C:plasma membrane; C:apoplast; P:glut…	EC:2.5.1.18	IPR004045 (PFAM); IPR004046 (PFAM); IPR010987 (G3DSA:1.20.1050.GENE3D); IPR012336 (G3DSA:3.40.30.GENE3D); IPR017933 (PROFILE); PTHR11260 (PANTHER), PTHR11260:SF38 (PANTHER)
Bra000881	concanavalin a-like lectin kinase-like protein	2028	20	0	0.803	26	P:negative regulation of defense response; F:carbohydrate binding; P:cellular response to nitrogen starvation; P:jasmonic acid mediated signaling pathway; P:salicylic acid biosynthetic process; P:regulation of protein dephosphorylation; P:systemic acquired resistance, salicylic acid mediated signaling pathway; P:cellular membrane fusion; P:regulation of plant-type hypersensitive response; P:regul…	EC:2.7.11.0	IPR000719 (PFAM); IPR001220 (PFAM); IPR002290 (SMART); IPR008271 (PROSITE); IPR008985 (SUPERFAMILY); IPR011009 (SUPERFAMILY); IPR013320 (G3DSA:2.60.120.GENE3D); IPR017441 (PROSITE); IPR020635 (SMART); G3DSA:1.10.510.10 (GENE3D), G3DSA:3.30.200.20 (GENE3D), PTHR24420 (PANTHER), PTHR24420:SF169 (PANTHER), SignalP-NN(euk) (SIGNALP), tmhmm (TMHMM)
Bra000892	glycosyl hydrolase family protein with chitinase insertion domain	1089	20	8.60311e-169	0.719	9	F:endochitinase activity; P:response to jasmonic acid stimulus; P:chitin catabolic process; F:cation binding; F:exochitinase activity; C:cell wall; P:response to abscisic acid stimulus; P:response to salt stress; P:cell wall macromolecule catabolic process	-	IPR001223 (PFAM); IPR011583 (SMART); IPR013781 (G3DSA:3.20.20.GENE3D); IPR017853 (SUPERFAMILY); G3DSA:3.10.50.10 (GENE3D), PTHR11177 (PANTHER), PTHR11177:SF22 (PANTHER), SSF54556 (SUPERFAMILY)
Bra000903	probable glycerol-3-phosphate acyltransferase 2-like	1563	20	0	0.777	2	F:transferase activity, transferring acyl groups; P:phosphatidylglycerol biosynthetic process	-	IPR002123 (PFAM); PTHR31347 (PANTHER), PTHR31347:SF0 (PANTHER), SignalP-NN(euk) (SIGNALP), tmhmm (TMHMM), SSF69593 (SUPERFAMILY)
Bra000917	hypothetical protein ARALYDRAFT_490402	318	2	3.52064e-08	0.63	3	F:molecular_function; P:biological_process; C:cellular_component		no IPS match
Bra000942	udp-glucoronosyl udp-glucosyl transferase family protein	966	20	0	0.8155	11	P:regulation of plant-type hypersensitive response; P:coumarin biosynthetic process; F:hydroquinone glucosyltransferase activity; P:response to salt stress; C:intracellular; P:response to toxin; P:response to wounding; P:xenobiotic catabolic process; P:positive regulation of flavonoid biosynthetic process; F:quercetin 3-O-glucosyltransferase activity; P:protein targeting to membrane	EC:2.4.1.218	IPR002213 (PANTHER); G3DSA:3.40.50.2000 (GENE3D), PTHR11926:SF15 (PANTHER), SSF53756 (SUPERFAMILY)
Bra000951	ring u-box superfamily protein	1374	20	0	0.717	2	F:zinc ion binding; F:protein binding	-	IPR001841 (PFAM); IPR013083 (G3DSA:3.30.40.GENE3D); PTHR22937 (PANTHER), PTHR22937:SF1 (PANTHER), SSF57850 (SUPERFAMILY)
Bra000985	probable calcium-binding protein cml31	426	20	1.59895e-49	0.718	16	P:regulation of plant-type hypersensitive response; P:systemic acquired resistance, salicylic acid mediated signaling pathway; P:ethylene biosynthetic process; P:negative regulation of defense response; F:calcium ion binding; P:jasmonic acid mediated signaling pathway; P:defense response to bacterium; C:intracellular; P:respiratory burst involved in defense response; P:response to chitin; P:prote…	-
Bra001014	protein	600	20	1.02812e-67	0.672	1	F:protein binding		IPR000008 (PFAM); IPR008973 (SUPERFAMILY); IPR018029 (PROFILE); G3DSA:2.60.40.150 (GENE3D), PTHR32246 (PANTHER), PTHR32246:SF1 (PANTHER)
Bra001025	probable galacturonosyltransferase 14-like	1593	20	0	0.945	5	P:carbohydrate biosynthetic process; F:polygalacturonate 4-alpha-galacturonosyltransferase activity; P:starch metabolic process; P:sucrose metabolic process; P:nucleotide metabolic process	EC:2.4.1.43	IPR002495 (PFAM); G3DSA:3.90.550.10 (GENE3D), PTHR32116 (PANTHER), PTHR32116:SF2 (PANTHER), SignalP-NN(euk) (SIGNALP), tmhmm (TMHMM), SSF53448 (SUPERFAMILY)
Bra001032	transcription factor tcp13	1617	20	9.3278e-114	0.817	12	P:response to jasmonic acid stimulus; P:jasmonic acid metabolic process; P:positive regulation of development, heterochronic; P:regulation of transcription, DNA-dependent; P:leaf morphogenesis; P:cell differentiation; F:protein binding; F:sequence-specific DNA binding transcription factor activity; P:regulation of defense response; C:chloroplast; C:transcription factor complex;	-	IPR005333 (PFAM); IPR017887 (PROFILE); tmhmm (TMHMM)
Bra001051	at5g16110 t21h19_30	492	20	1.90798e-51	0.6765	2	F:molecular_function; P:biological_process		no IPS match
Bra001080	ring finger	972	20	6.46034e-105	0.637	3	F:zinc ion binding; P:response to karrikin; F:protein binding	-	IPR001841 (PFAM); IPR013083 (G3DSA:3.30.40.GENE3D); PTHR14155 (PANTHER), PTHR14155:SF18 (PANTHER), tmhmm (TMHMM), SSF57850 (SUPERFAMILY)
Bra001084	at3g03670	972	20	0	0.7615	14	P:response to oxidative stress; P:cellular response to hypoxia; P:oxidation-reduction process; P:root hair elongation; P:nitrate transport; C:plasmodesma; P:cellular response to iron ion starvation; F:peroxidase activity; C:plant-type cell wall; P:iron ion transport; P:response to nitrate; F:heme binding; C:membrane; P:peroxidase reaction	EC:1.11.1.7
Bra001086	---NA---	501	0			0	-		SignalP-NN(euk) (SIGNALP)
Bra001089	probable inactive leucine-rich repeat receptor-like protein kinase at3g03770-like	2391	20	0	0.821	12	P:protein phosphorylation; P:oxidation-reduction process; P:response to sucrose stimulus; P:response to UV-B; F:protein serine/threonine kinase activity; P:anthocyanin biosynthetic process; P:transmembrane receptor protein tyrosine kinase signaling pathway; F:ATP binding; F:2-alkenal reductase [NAD(P)] activity; P:serine family amino acid metabolic process; F:protein binding; F:protein tyrosine k…	EC:2.7.11.0; EC:1.3.1.74	IPR000719 (PROFILE); IPR001245 (PFAM); IPR001611 (PFAM); IPR002290 (SMART); IPR011009 (SUPERFAMILY); IPR013320 (G3DSA:2.60.120.GENE3D); IPR020635 (SMART); IPR025875 (PFAM); G3DSA:1.10.510.10 (GENE3D), G3DSA:3.30.200.20 (GENE3D), G3DSA:3.80.10.10 (GENE3D), PTHR24420 (PANTHER), PTHR24420:SF243 (PANTHER), SignalP-NN(euk) (SIGNALP), tmhmm (TMHMM), SSF52058 (SUPERFAMILY)
Bra001093	lrr receptor-like serine threonine-protein kinase gso1-like	2442	20	0	0.652	13	P:regulation of plant-type hypersensitive response; P:systemic acquired resistance, salicylic acid mediated signaling pathway; P:negative regulation of defense response; P:jasmonic acid mediated signaling pathway; C:intracellular; P:regulation of transcription, DNA-dependent; P:response to bacterium; P:protein targeting to membrane; F:kinase activity; P:regulation of hydrogen peroxide metabolic p…	-	IPR001611 (PFAM); IPR003591 (SMART); IPR013210 (PFAM); IPR025875 (PFAM); PR00019 (PRINTS), G3DSA:3.80.10.10 (GENE3D), PTHR24420 (PANTHER), PF13855 (PFAM), SM00365 (SMART), PS51257 (PROFILE), SignalP-NN(euk) (SIGNALP), tmhmm (TMHMM), SSF52047 (SUPERFAMILY)
Bra001101	like cupins superfamily protein	291	20	9.9949e-58	0.813	3	F:molecular_function; P:biological_process; C:cellular_component		IPR008579 (PFAM); IPR011051 (SUPERFAMILY); IPR014710 (G3DSA:2.60.120.GENE3D)
Bra001112	ankyrin repeat-containing	1731	20	0	0.5685	1	F:protein binding		IPR002110 (PFAM); IPR020683 (G3DSA:1.25.40.GENE3D); IPR026961 (PFAM); PTHR24198 (PANTHER), tmhmm (TMHMM)
Bra001122	pr4-type protein	423	20	1.04966e-98	0.853	4	P:defense response to fungus; C:cytoplasmic membrane-bounded vesicle; F:chitin binding; P:defense response to bacterium	-	IPR001153 (PRODOM); IPR009009 (SUPERFAMILY); IPR014733 (G3DSA:2.40.40.GENE3D); IPR018226 (PROSITE); PTHR22595 (PANTHER), PTHR22595:SF1 (PANTHER), SignalP-NN(euk) (SIGNALP)
Bra001158	binding protein	783	20	3.64312e-171	0.839	2	C:chloroplast stroma; F:protein binding	-	IPR011990 (G3DSA:1.25.40.GENE3D); IPR013026 (PROFILE); IPR013105 (PFAM); PTHR23083 (PANTHER), PTHR23083:SF197 (PANTHER), SSF48452 (SUPERFAMILY)
Bra001168	transcription factor bhlh149-like	567	20	1.46891e-62	0.634	16	P:negative regulation of defense response; P:jasmonic acid mediated signaling pathway; P:regulation of protein dephosphorylation; P:systemic acquired resistance, salicylic acid mediated signaling pathway; P:regulation of plant-type hypersensitive response; P:regulation of hydrogen peroxide metabolic process; P:response to bacterium; P:protein targeting to membrane; P:leaf morphogenesis; P:MAPK ca…	-	no IPS match
Bra001202	myb domain protein 78	915	20	2.73912e-154	0.728	17	P:defense response by callose deposition; P:response to fungus; P:response to water deprivation; P:jasmonic acid mediated signaling pathway; P:regulation of transcription, DNA-dependent; P:response to wounding; P:jasmonic acid biosynthetic process; P:hyperosmotic salinity response; F:DNA binding; P:response to auxin stimulus; F:sequence-specific DNA binding transcription factor activity; P:respon…	-
Bra001230	alba dna rna-binding protein isoform partial	582	20	2.21697e-79	0.798	2	F:nucleic acid binding; C:cytosol	-	IPR002775 (PFAM); PD010497 (PRODOM), G3DSA:3.30.110.20 (GENE3D), PTHR13516 (PANTHER), SSF82704 (SUPERFAMILY)
Bra001254	calmodulin-like protein 5-like	462	20	1.79924e-86	0.927	2	C:peroxisome; F:calcium ion binding	-	IPR002048 (SMART); IPR011992 (G3DSA:1.10.238.GENE3D); IPR018247 (PROSITE); PR01697 (PRINTS), PTHR10891 (PANTHER), PTHR10891:SF141 (PANTHER), SSF47473 (SUPERFAMILY)
Bra001261	heavy metal transport detoxification domain-containing protein	396	20	2.19838e-50	0.631	2	P:metal ion transport; F:metal ion binding	-	IPR006121 (PFAM); PTHR22814 (PANTHER), PTHR22814:SF34 (PANTHER)
Bra001290	sequence-specific dna binding transcription factor	1251	20	4.31222e-170	0.667	12	P:response to hypoxia; P:polarity specification of adaxial/abaxial axis; P:systemic acquired resistance, salicylic acid mediated signaling pathway; P:regulation of meristem growth; P:regulation of transcription, DNA-dependent; P:meristem initiation; F:DNA binding; F:sequence-specific DNA binding transcription factor activity; P:determination of bilateral symmetry; P:regulation of hydrogen peroxid…	-	PTHR31292 (PANTHER), PF13837 (PFAM)
Bra001293	monodehydroascorbate reductase	1188	20	8.00811e-170	0.8225	27	F:flavin adenine dinucleotide binding; P:response to wounding; P:hydrogen peroxide catabolic process; C:apoplast; P:coumarin biosynthetic process; P:jasmonic acid mediated signaling pathway; P:response to water deprivation; F:monodehydroascorbate reductase (NADH) activity; F:electron carrier activity; P:response to symbiotic fungus; C:cytosol; P:hyperosmotic salinity response; P:response to zinc …	EC:1.6.5.4
Bra001308	protein phosphatase 2c 36	2055	20	0	0.6435	5	F:protein serine/threonine phosphatase activity; C:plasma membrane; P:leaf development; P:protein dephosphorylation; C:protein serine/threonine phosphatase complex	-	IPR001932 (G3DSA:3.60.40.GENE3D); IPR015655 (PANTHER); PTHR13832:SF97 (PANTHER)
Bra001311	myb domain protein 3r-5	1419	20	3.53716e-164	0.6385	6	P:regulation of transcription, DNA-dependent; F:DNA binding; F:sequence-specific DNA binding transcription factor activity; C:transcription factor complex; ; F:chromatin binding	-	IPR001005 (SMART); IPR009057 (G3DSA:1.10.10.GENE3D); IPR017930 (PROFILE); PTHR10641 (PANTHER), PTHR10641:SF30 (PANTHER), PF13921 (PFAM)
Bra001341	alanine--glyoxylate aminotransferase 2 homolog mitochondrial	1377	20	0	0.854	10	F:alanine-glyoxylate transaminase activity; F:pyridoxal phosphate binding; P:aging; P:cellular response to nitrogen levels; P:cell wall modification involved in abscission; P:alanine metabolic process; P:aspartate metabolic process; P:glycine metabolic process; P:L-serine metabolic process; P:threonine metabolic process	EC:2.6.1.44	IPR005814 (PANTHER); IPR015421 (G3DSA:3.40.640.GENE3D); IPR015422 (G3DSA:3.90.1150.GENE3D); IPR015424 (SUPERFAMILY); PIRSF000521 (PIR), PTHR11986:SF23 (PANTHER)
Bra001392	omega-3 fatty acid desaturase	1290	20	0	0.8895	7	F:delta12-fatty acid dehydrogenase activity; F:omega-3 fatty acid desaturase activity; F:oxidoreductase activity, acting on paired donors, with oxidation of a pair of donors resulting in the reduction of molecular oxygen to two molecules of water; P:response to cold; C:chloroplast membrane; P:unsaturated fatty acid biosynthetic process; P:oxidation-reduction process	EC:1.14.99.33; EC:1.14.19.0	IPR005804 (PFAM); IPR021863 (PFAM); PTHR32100 (PANTHER), PTHR32100:SF0 (PANTHER), tmhmm (TMHMM)
Bra001402	beta- -n-acetylglucosaminyltransferase lunatic isoform 1	1503	20	0	0.706	1	F:transferase activity, transferring glycosyl groups	-	IPR006740 (PFAM); PTHR10811 (PANTHER), PTHR10811:SF5 (PANTHER), tmhmm (TMHMM)
Bra001449	math and lrr domain-containing protein isoform 2	798	20	1.74909e-122	0.6255	5	P:response to karrikin; P:myo-inositol hexakisphosphate biosynthetic process; P:response to abscisic acid stimulus; P:response to salt stress; P:circadian rhythm	-	no IPS match
Bra001453	basic endochitinase	729	20	8.80331e-177	0.8205	4	F:chitinase activity; P:chitin catabolic process; F:chitin binding; P:cell wall macromolecule catabolic process	EC:3.2.1.14	IPR000726 (PFAM); IPR016283 (PIR); IPR023346 (SUPERFAMILY); G3DSA:1.10.530.10 (GENE3D), PTHR22595 (PANTHER), PTHR22595:SF11 (PANTHER)
Bra001476	2-oxoglutarate and fe -dependent oxygenase superfamily protein	1074	20	0	0.8305	5	P:cellular response to nitric oxide; F:oxidoreductase activity, acting on paired donors, with incorporation or reduction of molecular oxygen, 2-oxoglutarate as one donor, and incorporation of one atom each of oxygen into both donors; P:oxidation-reduction process; P:cellular response to iron ion; P:cellular response to ethylene stimulus	EC:1.14.11.0	IPR005123 (PFAM); IPR026992 (PFAM); IPR027443 (G3DSA:2.60.120.GENE3D); PTHR10209 (PANTHER), PTHR10209:SF55 (PANTHER), SSF51197 (SUPERFAMILY)
Bra001512	calmodulin binding	1590	20	0	0.6595	1	F:calmodulin binding	-	PTHR31250 (PANTHER), PTHR31250:SF0 (PANTHER)
Bra001513	feruloyl ortho-hydroxylase 1	1086	20	0	0.8525	9	P:toxin catabolic process; P:response to cyclopentenone; P:response to wounding; P:hydrogen peroxide-mediated programmed cell death; F:oxidoreductase activity, acting on single donors with incorporation of molecular oxygen, incorporation of two atoms of oxygen; P:coumarin biosynthetic process; F:leucocyanidin oxygenase activity; P:oxidation-reduction process; P:flavonoid biosynthetic process	EC:1.13.11.0; EC:1.14.11.19	IPR005123 (PFAM); IPR026992 (PFAM); IPR027443 (G3DSA:2.60.120.GENE3D); PTHR10209 (PANTHER), PTHR10209:SF55 (PANTHER), SSF51197 (SUPERFAMILY)
Bra001517	phox domain-containing protein	1275	20	3.2083e-93	0.7545	5	F:phosphatidylinositol binding; P:cellular macromolecule metabolic process; C:Golgi apparatus; P:signal transduction; P:primary metabolic process	-	IPR003114 (PFAM); IPR013937 (PFAM); IPR013996 (SMART); PTHR22999 (PANTHER), PTHR22999:SF2 (PANTHER)
Bra001544	lurp-one-related 3 protein	627	20	5.49661e-122	0.703	7	F:guanyl-nucleotide exchange factor activity; C:eukaryotic translation initiation factor 2B complex; F:GTP binding; P:regulation of translational initiation; F:translation initiation factor activity; P:regulation of GTPase activity; C:ribosome	-	IPR000649 (PANTHER); IPR007612 (PFAM); IPR025659 (SUPERFAMILY); PTHR10233:SF7 (PANTHER)
Bra001597	jasmonic acid regulatory protein	1053	20	3.66172e-176	0.7035	19	P:response to jasmonic acid stimulus; P:response to water deprivation; P:response to carbohydrate stimulus; P:hyperosmotic salinity response; F:DNA binding; P:response to auxin stimulus; P:response to superoxide; F:sequence-specific DNA binding transcription factor activity; P:leaf senescence; F:protein heterodimerization activity; P:regulation of flavonoid biosynthetic process; P:abscisic acid m…	-	IPR003441 (PFAM); PTHR31719 (PANTHER)
Bra001598	indole-3-acetic acid inducible 19	585	20	6.29642e-126	0.8715	11	P:phototropism; P:regulation of transcription, DNA-dependent; P:stamen filament development; P:response to brassinosteroid stimulus; F:protein dimerization activity; F:sequence-specific DNA binding transcription factor activity; P:lateral root development; P:gravitropism; P:auxin mediated signaling pathway; C:transcription factor complex;	-	IPR003311 (PFAM); IPR011525 (PROFILE); PTHR31734 (PANTHER), SSF54277 (SUPERFAMILY)
Bra001602	phospholipase carboxylesterase family protein	807	20	5.10778e-160	0.856	6	F:retinyl-palmitate esterase activity; F:methyl salicylate esterase activity; F:carboxylesterase activity; F:methyl jasmonate esterase activity; F:methyl indole-3-acetate esterase activity; P:retinol metabolic process	EC:3.1.1.1; EC:3.1.1.3	IPR003140 (PFAM); G3DSA:3.40.50.1820 (GENE3D), PTHR10655 (PANTHER), PTHR10655:SF5 (PANTHER), SignalP-NN(euk) (SIGNALP), tmhmm (TMHMM), SSF53474 (SUPERFAMILY)
Bra001608	post-illumination chlorophyll fluorescence increase protein	810	20	1.48166e-164	0.9015	3	P:chlororespiration; C:thylakoid; C:chloroplast stroma	-	no IPS match
Bra001623	md-2-related lipid recognition domain-containing protein	429	20	2.97011e-26	0.506	7	F:molecular_function; P:biological_process; C:vacuole; C:cell wall; C:anchored to membrane; P:nitrate transport; P:response to nitrate		IPR003172 (PFAM); IPR014756 (SUPERFAMILY); G3DSA:2.70.220.10 (GENE3D), SignalP-NN(euk) (SIGNALP), tmhmm (TMHMM)
Bra001648	transcriptional factor b3 family protein	900	20	3.77941e-91	0.68	7	P:carpel development; P:regulation of transcription, DNA-dependent; F:DNA binding; F:sequence-specific DNA binding transcription factor activity; P:specification of floral organ identity; C:transcription factor complex;	-	IPR003340 (PFAM); IPR015300 (G3DSA:2.40.330.GENE3D); PTHR31920 (PANTHER), PTHR31920:SF0 (PANTHER)
Bra001673	leucine-rich repeat-containing protein	1191	20	0	0.6885	2	P:signal transduction; F:protein binding	-	IPR001611 (PFAM); IPR013210 (PFAM); G3DSA:3.80.10.10 (GENE3D), PTHR24420 (PANTHER), PTHR24420:SF483 (PANTHER), PF13855 (PFAM), SignalP-NN(euk) (SIGNALP), tmhmm (TMHMM), SSF52047 (SUPERFAMILY), SSF52058 (SUPERFAMILY)
Bra001676	cyclic nucleotide-binding transporter 1	2043	20	0	0.6885	22	P:regulation of plant-type hypersensitive response; F:calmodulin binding; P:regulation of response to biotic stimulus; P:systemic acquired resistance, salicylic acid mediated signaling pathway; P:negative regulation of defense response; P:jasmonic acid mediated signaling pathway; P:defense response to bacterium; C:intracellular; F:cyclic nucleotide binding; P:detection of biotic stimulus; P:regul…	-	IPR000595 (PROFILE); IPR005821 (PFAM); IPR014710 (G3DSA:2.60.120.GENE3D); IPR018490 (SUPERFAMILY); G3DSA:1.10.287.630 (GENE3D), G3DSA:1.10.287.70 (GENE3D), PTHR10217 (PANTHER), PTHR10217:SF7 (PANTHER), tmhmm (TMHMM), SSF81324 (SUPERFAMILY)
Bra001677	yellow stripe-like protein	714	20	1.70898e-165	0.952	4	F:oligopeptide transporter activity; P:oligopeptide transport; C:plasma membrane; P:transmembrane transport	-	IPR004813 (PFAM); PTHR31645 (PANTHER), PTHR31645:SF0 (PANTHER), tmhmm (TMHMM)
Bra001678	probable cyclic nucleotide-gated ion channel chloroplastic-like	1965	20	0	0.7185	21	P:regulation of plant-type hypersensitive response; F:calmodulin binding; P:regulation of response to biotic stimulus; P:systemic acquired resistance, salicylic acid mediated signaling pathway; P:negative regulation of defense response; P:jasmonic acid mediated signaling pathway; P:defense response to bacterium; C:intracellular; F:cyclic nucleotide binding; P:detection of biotic stimulus; P:regul…	-
Bra001685	bifunctional inhibitor lipid-transfer protein seed storage 2s albumin superfamily protein	324	20	1.79761e-34	0.65	1	P:lipid transport		IPR016140 (PFAM); SignalP-NN(euk) (SIGNALP), tmhmm (TMHMM)
Bra001696	high mobility group a5	1857	20	5.65336e-41	0.637	13	C:chloroplast envelope; P:isopentenyl diphosphate biosynthetic process, mevalonate-independent pathway; P:regulation of gene expression; P:response to reactive oxygen species; C:nucleosome; C:nucleolus; P:DNA mediated transformation; P:regulation of protein localization; C:chloroplast stroma; F:DNA binding; P:regulation of defense response; P:nucleosome assembly; P:systemic acquired resistance	-	IPR005818 (PFAM); IPR011991 (G3DSA:1.10.10.GENE3D); IPR020478 (PRINTS); PTHR11467 (PANTHER), PTHR11467:SF0 (PANTHER), SSF46785 (SUPERFAMILY)
Bra001712	early nodulin-like protein	558	20	6.31595e-103	0.799	4	C:anchored to membrane; F:copper ion binding; F:electron carrier activity; P:electron transport	-	IPR003245 (PRODOM); IPR008972 (G3DSA:2.60.40.GENE3D); SignalP-NN(euk) (SIGNALP), tmhmm (TMHMM)
Bra001718	protein kinase	1596	20	0	0.8485	7	F:ATP binding; F:protein tyrosine kinase activity; P:activation of MAPKK activity; F:MAP kinase kinase kinase activity; P:MAPK cascade; P:transmembrane receptor protein serine/threonine kinase signaling pathway; P:serine family amino acid metabolic process	EC:2.7.10.0; EC:2.7.11.25	IPR000719 (PFAM); IPR002290 (SMART); IPR008271 (PROSITE); IPR011009 (SUPERFAMILY); IPR020635 (SMART); G3DSA:1.10.510.10 (GENE3D), G3DSA:3.10.20.90 (GENE3D), G3DSA:3.30.200.20 (GENE3D), PTHR13902 (PANTHER), PTHR13902:SF15 (PANTHER)
Bra001723	serine threonine protein kinase	2103	20	0	0.862	14	P:protein autophosphorylation; P:regulation of unidimensional cell growth; P:seed germination; F:protein serine/threonine kinase activity; P:root development; F:receptor activity; F:protein tyrosine kinase activity; F:ATP binding; P:pollen tube growth; P:abscisic acid mediated signaling pathway; P:calcium-mediated signaling; P:plant-type cell wall modification; C:plasma membrane; P:serine family …	EC:2.7.11.0; EC:2.7.10.0	IPR000719 (PROFILE); IPR001245 (PFAM); IPR002290 (SMART); IPR008271 (PROSITE); IPR011009 (SUPERFAMILY); IPR017441 (PROSITE); IPR020635 (SMART); G3DSA:1.10.510.10 (GENE3D), G3DSA:3.30.200.20 (GENE3D), PTHR24420 (PANTHER), PTHR24420:SF66 (PANTHER), tmhmm (TMHMM)
Bra001728	uncharacterized wd repeat-containing protein alr3466-like	1380	20	0	0.764	3	F:transferase activity; F:nucleotide binding; F:protein binding	-	IPR001680 (PFAM); IPR015943 (G3DSA:2.130.10.GENE3D); IPR017986 (PROFILE); IPR020472 (PRINTS); PTHR22844 (PANTHER), PTHR22844:SF13 (PANTHER)
Bra001759	ac015445_8 ests gb	660	20	1.44621e-59	0.642	2	C:plastid; C:plasma membrane	-	IPR010410 (PFAM); PTHR31317 (PANTHER), PTHR31317:SF0 (PANTHER)
Bra001769	transmembrane protein 53-like	1320	20	0	0.7765	12	P:regulation of plant-type hypersensitive response; P:defense response by callose deposition; P:response to fungus; P:response to water deprivation; P:jasmonic acid mediated signaling pathway; C:intracellular; P:response to wounding; P:jasmonic acid biosynthetic process; P:hyperosmotic salinity response; P:response to chitin; P:protein targeting to membrane; P:salicylic acid mediated signaling pa…	-	IPR008547 (PANTHER); G3DSA:3.40.50.1820 (GENE3D), SignalP-NN(euk) (SIGNALP), SSF53474 (SUPERFAMILY)
Bra001785	traf-like family protein	849	20	1.31458e-163	0.6905	5	C:chloroplast envelope; C:vacuole; C:plasmodesma; C:membrane; F:protein binding	-	IPR002083 (PFAM); IPR008974 (SUPERFAMILY); G3DSA:2.60.210.10 (GENE3D), PTHR24006 (PANTHER), PTHR24006:SF144 (PANTHER)
Bra001809	photosystem ii 5 kd protein	321	20	4.7043e-55	0.7915	9	C:chloroplast photosystem II; P:response to ozone; P:response to UV-B; P:rRNA processing; P:response to wounding; P:plastid organization; P:photosystem II assembly; P:regulation of protein dephosphorylation; C:chloroplast thylakoid lumen	-	PD030057 (PRODOM)
Bra001816	mannosyl-oligosaccharide -alpha-mannosidase mns1-like	1716	20	0	0.8535	11	P:proteasomal ubiquitin-dependent protein catabolic process; P:proteasome assembly; P:N-glycan processing; P:root hair elongation; F:calcium ion binding; C:mitochondrion; P:response to cytokinin stimulus; P:response to misfolded protein; F:mannosyl-oligosaccharide 1,2-alpha-mannosidase activity; C:membrane; C:Golgi apparatus	EC:3.2.1.113	IPR001382 (PRINTS); SignalP-NN(euk) (SIGNALP), tmhmm (TMHMM)
Bra001831	monothiol glutaredoxin-s10-like	309	20	3.03303e-66	0.9175	5	P:cell redox homeostasis; F:heme binding; F:electron carrier activity; F:protein disulfide oxidoreductase activity; P:electron transport	-	IPR002109 (PFAM); IPR011905 (TIGRFAMs); IPR012336 (G3DSA:3.40.30.GENE3D); PTHR10168 (PANTHER)
Bra001835	senescence dehydration-associated protein	1026	20	7.417e-107	0.6615	2	F:molecular_function; P:biological_process		IPR009686 (PFAM); PTHR21068 (PANTHER), PTHR21068:SF5 (PANTHER)
Bra001843	isocitrate lyase	1617	20	0	0.934	5	P:tricarboxylic acid cycle; C:glyoxysome; P:seed dormancy process; F:isocitrate lyase activity; P:glyoxylate cycle	EC:4.1.3.1	IPR000918 (PFAM); IPR006254 (PIR); IPR015813 (G3DSA:3.20.20.GENE3D); IPR018523 (PROSITE); PTHR21631 (PANTHER)
Bra001845	udp-glucoronosyl udp-glucosyl transferase family protein	1467	20	0	0.756	10	F:abscisic acid glucosyltransferase activity; C:cytosol; P:response to water deprivation; P:response to wounding; P:abscisic acid catabolic process; P:hyperosmotic salinity response; F:quercetin 3-O-glucosyltransferase activity; P:abscisic acid mediated signaling pathway; P:response to ethylene stimulus; C:membrane	-	IPR002213 (PANTHER); G3DSA:3.40.50.2000 (GENE3D), PTHR11926:SF15 (PANTHER), SSF53756 (SUPERFAMILY)
Bra001846	udp-glucoronosyl udp-glucosyl transferase family protein	1434	20	0	0.716	10	F:abscisic acid glucosyltransferase activity; C:cytosol; P:response to water deprivation; P:response to wounding; P:abscisic acid catabolic process; P:hyperosmotic salinity response; F:quercetin 3-O-glucosyltransferase activity; P:abscisic acid mediated signaling pathway; P:response to ethylene stimulus; C:membrane	-	IPR002213 (PANTHER); G3DSA:3.40.50.2000 (GENE3D), PTHR11926:SF15 (PANTHER), SSF53756 (SUPERFAMILY)
Bra001847	udp-glucoronosyl udp-glucosyl transferase family protein	1401	20	0	0.77	10	F:abscisic acid glucosyltransferase activity; P:response to water deprivation; P:response to wounding; P:abscisic acid catabolic process; P:hyperosmotic salinity response; F:quercetin 3-O-glucosyltransferase activity; P:abscisic acid mediated signaling pathway; F:quercetin 4'-O-glucosyltransferase activity; P:response to ethylene stimulus; C:membrane	-	IPR002213 (PANTHER); G3DSA:3.40.50.2000 (GENE3D), PTHR11926:SF15 (PANTHER), SSF53756 (SUPERFAMILY)
Bra001852	cell wall protein like	786	20	4.55739e-43	0.9225	8	P:callose deposition in cell wall; P:microsporogenesis; F:lipid binding; F:threonine-type endopeptidase activity; P:proteolysis involved in cellular protein catabolic process; P:lipid transport; P:cellular membrane fusion; C:proteasome core complex	EC:3.4.25.0	IPR016140 (PFAM); PR01217 (PRINTS), G3DSA:1.10.110.10 (GENE3D), PTHR31731 (PANTHER), PS51257 (PROFILE), SignalP-NN(euk) (SIGNALP), tmhmm (TMHMM)
Bra001867	serine threonine-protein kinase wnk1-like	1698	20	0	0.727	7	P:protein phosphorylation; F:protein serine/threonine kinase activity; P:photoperiodism, flowering; F:ATP binding; F:protein tyrosine kinase activity; P:regulation of cellular process; P:serine family amino acid metabolic process	EC:2.7.11.0; EC:2.7.10.0	IPR000719 (PFAM); IPR002290 (SMART); IPR008271 (PROSITE); IPR011009 (SUPERFAMILY); IPR020635 (SMART); G3DSA:1.10.510.10 (GENE3D), G3DSA:3.10.20.90 (GENE3D), G3DSA:3.30.200.20 (GENE3D), PTHR13902 (PANTHER), PTHR13902:SF22 (PANTHER)
Bra001872	hypothetical protein ARALYDRAFT_898730	327	20	1.3958e-62	0.8205	3	F:molecular_function; P:biological_process; C:cellular_component		IPR012876 (PFAM)
Bra001878	cysteine proteinase inhibitor	393	20	7.57959e-13	0.5985	5	F:cysteine-type endopeptidase inhibitor activity; C:vacuole; C:plasmodesma; C:cell wall; C:cytosol	-	IPR000010 (PFAM); IPR020381 (PRODOM); IPR027214 (PANTHER); G3DSA:3.10.450.10 (GENE3D), PTHR11413:SF26 (PANTHER), SignalP-NN(euk) (SIGNALP), SSF54403 (SUPERFAMILY)
Bra001905	at1g04330	312	20	7.89529e-25	0.601	2	P:biological_process; F:molecular_function		no IPS match
Bra001911	60s ribosomal protein l44-like	318	20	1.22786e-55	0.9825	5	F:structural constituent of ribosome; C:cytosolic large ribosomal subunit; P:translation; C:mitochondrion; P:ribosome biogenesis	-	IPR000552 (PRODOM); IPR011332 (SUPERFAMILY)
Bra001914	cyclopropane-fatty-acyl-phospholipid synthase	2631	20	0	0.8275	5	F:oxidoreductase activity; P:oxidation-reduction process; P:lipid biosynthetic process; F:cyclopropane-fatty-acyl-phospholipid synthase activity; P:methylation	EC:2.1.1.79	IPR003333 (PFAM); G3DSA:3.40.50.150 (GENE3D), G3DSA:3.50.50.60 (GENE3D), PTHR10108 (PANTHER), PTHR10108:SF244 (PANTHER), PF13450 (PFAM), SSF51905 (SUPERFAMILY), SSF53335 (SUPERFAMILY)
Bra001932	leucine-rich repeat receptor-like protein kinase	813	20	1.08743e-36	0.623	9	C:plasmodesma; C:plant-type cell wall; P:pollen development; F:transmembrane receptor protein serine/threonine kinase activity; C:plasma membrane; P:transmembrane receptor protein serine/threonine kinase signaling pathway; P:serine family amino acid metabolic process; P:phosphorylation; F:protein binding	-	IPR001611 (PFAM); G3DSA:3.80.10.10 (GENE3D), PTHR26393 (PANTHER), PTHR26393:SF43 (PANTHER), tmhmm (TMHMM), SSF52058 (SUPERFAMILY)
Bra001944	chromatin remodeling 40	3201	20	0	0.646	9	P:histone lysine methylation; P:cell-cell signaling; P:production of miRNAs involved in gene silencing by miRNA; P:virus induced gene silencing; P:regulation of flower development; F:DNA binding; P:production of ta-siRNAs involved in RNA interference; F:ATP binding; F:helicase activity	-	IPR000330 (PFAM); IPR001650 (PFAM); IPR014001 (SMART); IPR027417 (SUPERFAMILY); G3DSA:3.40.50.300 (GENE3D), PTHR10799 (PANTHER), PTHR10799:SF41 (PANTHER)
Bra001958	class 1 non-symbiotic hemoglobin	483	20	8.64718e-111	0.913	13	P:response to hypoxia; C:cytosol; C:nuclear matrix; C:cell wall; P:systemic acquired resistance, salicylic acid mediated signaling pathway; C:plasmodesma; P:nitrogen fixation; F:oxygen transporter activity; F:oxygen binding; P:oxygen transport; F:heme binding; P:regulation of hydrogen peroxide metabolic process; C:plasma membrane	-	IPR000971 (PFAM); IPR001032 (PRINTS); IPR009050 (SUPERFAMILY); IPR012292 (G3DSA:1.10.490.GENE3D); IPR019824 (PROSITE); PTHR22924 (PANTHER), PTHR22924:SF4 (PANTHER)
Bra001976	bel1-like homeodomain 6	1335	20	0	0.6365	5	F:sequence-specific DNA binding transcription factor activity; F:sequence-specific DNA binding; P:regulation of transcription, DNA-dependent; C:transcription factor complex;	-	IPR006563 (PFAM); IPR009057 (G3DSA:1.10.10.GENE3D); PTHR11850 (PANTHER), PTHR11850:SF15 (PANTHER)
Bra001988	s-adenosyl-l-methionine:carboxyl methyltransferase family protein	1056	20	0	0.752	2	F:farnesoic acid O-methyltransferase activity; P:methylation	-	IPR005299 (PFAM); G3DSA:3.40.50.150 (GENE3D), PTHR31009 (PANTHER), PTHR31009:SF0 (PANTHER), SSF53335 (SUPERFAMILY)
Bra002000	pentatricopeptide repeat-containing protein	912	20	2.26159e-179	0.733	1	F:protein binding		IPR002885 (PFAM); IPR011990 (G3DSA:1.25.40.GENE3D); PTHR24015 (PANTHER), SSF81901 (SUPERFAMILY)
Bra002002	udp-glycosyltransferase 90a1	1074	20	1.17192e-176	0.756	3	F:UDP-glycosyltransferase activity; F:transferase activity, transferring hexosyl groups; P:metabolic process	EC:2.4.1.0	IPR002213 (PANTHER); IPR002999 (PROFILE); PTHR11926:SF15 (PANTHER), SSF53756 (SUPERFAMILY)
Bra002004	transcription factor aborted microspores-like	1704	20	0	0.7125	8	P:pollen development; P:tapetal layer development; F:sequence-specific DNA binding transcription factor activity; F:DNA binding; P:regulation of transcription, DNA-dependent; C:transcription factor complex; ; F:protein dimerization activity	-	IPR011598 (G3DSA:4.10.280.GENE3D); IPR025610 (PFAM); PTHR23042 (PANTHER), PTHR23042:SF21 (PANTHER)
Bra002033	inner membrane protein oxa1-related	729	3	1.3665e-08	0.49	3	C:integral to membrane; P:protein insertion into membrane; C:membrane		no IPS match
Bra002068	auxin efflux carrier family protein	1182	20	0	0.824	6	P:para-aminobenzoic acid metabolic process; P:auxin polar transport; F:auxin:hydrogen symporter activity; P:transmembrane transport; C:integral to membrane; P:cation transport	-	IPR004776 (PFAM); PTHR31651 (PANTHER), SignalP-NN(euk) (SIGNALP), tmhmm (TMHMM)
Bra002076	rpm1-interacting protein 4-like protein	210	20	2.01881e-38	0.775	1	P:response to nitrate	-	no IPS match
Bra002088	---NA---	345	0			0	-		no IPS match
Bra002097	rossmann-fold nad -binding domain-containing protein	837	20	7.23226e-162	0.855	9	F:3-oxoacyl-[acyl-carrier-protein] reductase (NADPH) activity; P:response to cadmium ion; C:peroxisome; C:membrane; F:nucleotide binding; P:oxidation-reduction process; C:fatty acid synthase complex; P:fatty acid biosynthetic process; P:acyl-carrier-protein biosynthetic process	EC:1.1.1.100	IPR002198 (PRINTS); IPR002347 (PRINTS); IPR016040 (G3DSA:3.40.50.GENE3D); IPR020904 (PROSITE); PTHR24322 (PANTHER), SSF51735 (SUPERFAMILY)
Bra002103	aaa-type atpase family protein	1536	20	0	0.7355	5	P:systemic acquired resistance; F:ATPase activity; C:plasma membrane; F:ATP binding; P:salicylic acid biosynthetic process	EC:3.6.1.3	IPR003593 (SMART); IPR003959 (PFAM); IPR003960 (PROSITE); IPR025753 (PFAM); IPR027417 (SUPERFAMILY); G3DSA:3.40.50.300 (GENE3D), PTHR23070 (PANTHER), PTHR23070:SF1 (PANTHER)
Bra002107	myb transcription factor	975	20	1.20621e-133	0.8545	6	F:sequence-specific DNA binding transcription factor activity; F:DNA binding; P:regulation of transcription, DNA-dependent; C:transcription factor complex; ; F:chromatin binding	-	IPR001005 (PFAM); IPR009057 (G3DSA:1.10.10.GENE3D); IPR017930 (PROFILE); PTHR10641 (PANTHER)
Bra002168	ethylene-responsive transcription factor erf086-like	954	20	2.95637e-154	0.659	9	P:lateral root morphogenesis; P:floral meristem growth; P:regulation of transcription, DNA-dependent; P:floral meristem determinacy; F:DNA binding; F:sequence-specific DNA binding transcription factor activity; P:bract development; C:transcription factor complex;	-	IPR001471 (PRINTS); IPR016177 (SUPERFAMILY); PTHR31677 (PANTHER)
Bra002211	basic 7s globulin-like	1251	20	0	0.5235	2	F:aspartic-type endopeptidase activity; P:proteolysis		IPR001461 (PANTHER); IPR021109 (G3DSA:2.40.70.GENE3D); PTHR13683:SF100 (PANTHER), SignalP-NN(euk) (SIGNALP), tmhmm (TMHMM)
Bra002212	eukaryotic aspartyl protease family	1083	20	9.57154e-127	0.5225	3	C:cell periphery; F:aspartic-type endopeptidase activity; P:proteolysis	-	IPR001461 (PANTHER); IPR021109 (G3DSA:2.40.70.GENE3D); PTHR13683:SF100 (PANTHER), SignalP-NN(euk) (SIGNALP)
Bra002246	rop uanine nucleotide exchange factor 10	1554	20	0	0.7375	9	P:pollen tube development; F:Rho guanyl-nucleotide exchange factor activity; P:cellular process involved in reproduction; F:identical protein binding; P:cell development; P:anatomical structure morphogenesis; P:cellular component organization; C:cell part; P:regulation of GTPase activity	-	IPR005512 (PFAM); PTHR32372 (PANTHER), PTHR32372:SF0 (PANTHER)
Bra002247	glyoxal oxidase-related protein	1695	20	0	0.7185	2	P:plant-type cell wall modification; P:pollen tube growth	-	IPR009880 (PFAM); IPR011043 (SUPERFAMILY); IPR013783 (G3DSA:2.60.40.GENE3D); IPR014756 (SUPERFAMILY); IPR015202 (PFAM); IPR015916 (G3DSA:2.130.10.GENE3D); PTHR32208 (PANTHER), PTHR32208:SF0 (PANTHER), SignalP-NN(euk) (SIGNALP), tmhmm (TMHMM)
Bra002269	peroxidase	993	20	0	0.7865	7	P:response to oxidative stress; F:heme binding; F:peroxidase activity; P:response to ethylene stimulus; P:response to virus; P:oxidation-reduction process; P:peroxidase reaction	EC:1.11.1.7	IPR000823 (PRINTS); IPR002016 (PRINTS); IPR010255 (SUPERFAMILY); IPR019793 (PROSITE); IPR019794 (PROSITE); G3DSA:1.10.420.10 (GENE3D), G3DSA:1.10.520.10 (GENE3D), PTHR31388 (PANTHER), PTHR31388:SF0 (PANTHER), SignalP-NN(euk) (SIGNALP), tmhmm (TMHMM)
Bra002280	tetratricopeptide repeat domain-containing protein	855	20	6.29773e-119	0.752	1	F:protein binding		IPR011990 (G3DSA:1.25.40.GENE3D); IPR013026 (PROFILE); PTHR26312 (PANTHER), PTHR26312:SF53 (PANTHER), SSF48452 (SUPERFAMILY)
Bra002283	blue copper binding protein	534	20	1.31468e-66	0.7105	13	P:response to absence of light; P:aluminum cation transport; P:response to oxidative stress; F:copper ion binding; P:response to jasmonic acid stimulus; P:electron transport chain; P:response to wounding; P:jasmonic acid biosynthetic process; F:electron carrier activity; C:anchored to plasma membrane; C:vacuole; P:defense response to fungus; P:electron transport	-	IPR000923 (PROSITE); IPR003245 (PRODOM); IPR008972 (G3DSA:2.60.40.GENE3D); SignalP-NN(euk) (SIGNALP)
Bra002284	---NA---	612	0			0	-		no IPS match
Bra002302	dna repair and recombination protein rad54-like protein	3741	20	0	0.79	12	P:meiotic chromosome segregation; P:regulation of chromosome organization; C:nucleolus; F:DNA binding; P:post-translational protein modification; P:gene silencing by RNA; P:meiotic DNA double-strand break formation; F:ATP binding; P:sister chromatid cohesion; F:helicase activity; P:reciprocal meiotic recombination; P:positive regulation of transcription, DNA-dependent	-	IPR000330 (PFAM); IPR001650 (PFAM); IPR014001 (SMART); IPR027417 (SUPERFAMILY); G3DSA:3.40.50.300 (GENE3D), PTHR10799 (PANTHER), PTHR10799:SF41 (PANTHER)
Bra002319	uncharacterized protein	459	20	2.27554e-65	0.71	0	-		IPR012876 (PFAM)
Bra002358	ethylene insensitive 3-like 2 protein	1533	20	0	0.619	10	F:protein binding; P:ethylene mediated signaling pathway; P:regulation of transcription, DNA-dependent; P:defense response to bacterium; P:sugar mediated signaling pathway; F:DNA binding; F:sequence-specific DNA binding transcription factor activity; P:cellular response to iron ion; C:transcription factor complex;	-	IPR023278 (G3DSA:1.10.3180.GENE3D); PTHR31820 (PANTHER), PTHR31820:SF0 (PANTHER), PF04873 (PFAM)
Bra002401	phd finger protein male sterility 1-like	2004	20	0	0.7015	12	P:pollen wall assembly; F:zinc ion binding; F:DNA binding; P:cellular response to brassinosteroid stimulus; P:tapetal layer morphogenesis; F:sequence-specific DNA binding transcription factor activity; P:microgametogenesis; P:pollen germination; P:positive regulation of transcription, DNA-dependent; C:transcription factor complex; ; F:protein binding	-	IPR001965 (SMART); IPR011011 (SUPERFAMILY); IPR013083 (G3DSA:3.30.40.GENE3D); IPR019786 (PROSITE); IPR019787 (PFAM); PTHR16286 (PANTHER), PTHR16286:SF4 (PANTHER)
Bra002491	concanavalin a-like lectin kinase-like protein	903	20	1.33867e-140	0.7775	20	P:cellular response to salt stress; P:protein autophosphorylation; P:response to jasmonic acid stimulus; P:defense response to oomycetes; P:jasmonic acid metabolic process; P:nitrate transport; P:cellular response to ethylene stimulus; P:focal adhesion assembly; C:plasmodesma; P:cellular response to iron ion starvation; F:protein tyrosine kinase activity; F:ATP binding; P:iron ion transport; P:re…	EC:2.7.10.0
Bra002492	concanavalin a-like lectin kinase-like protein	915	20	2.00374e-124	0.7965	20	P:cellular response to salt stress; P:protein autophosphorylation; P:response to jasmonic acid stimulus; P:defense response to oomycetes; P:jasmonic acid metabolic process; P:nitrate transport; P:cellular response to ethylene stimulus; P:focal adhesion assembly; C:plasmodesma; P:cellular response to iron ion starvation; F:protein tyrosine kinase activity; F:ATP binding; P:iron ion transport; P:re…	EC:2.7.10.0
Bra002495	disease resistance protein	2640	20	0	0.6575	6	P:plant-type hypersensitive response; F:protein binding; F:signaling receptor activity; P:defense response to bacterium, incompatible interaction; C:plasma membrane; F:ADP binding	-	IPR000767 (PRINTS); IPR002182 (PFAM); IPR027417 (SUPERFAMILY); G3DSA:3.40.50.300 (GENE3D), G3DSA:3.80.10.10 (GENE3D), PTHR23155 (PANTHER), PTHR23155:SF89 (PANTHER), PF13855 (PFAM), SSF52058 (SUPERFAMILY)
Bra002497	lectin protein kinase family protein	2076	20	0	0.8045	20	P:cellular response to salt stress; P:protein autophosphorylation; P:response to jasmonic acid stimulus; P:defense response to oomycetes; P:jasmonic acid metabolic process; P:nitrate transport; P:cellular response to ethylene stimulus; P:focal adhesion assembly; C:plasmodesma; P:cellular response to iron ion starvation; F:protein tyrosine kinase activity; F:ATP binding; P:iron ion transport; P:re…	EC:2.7.10.0
Bra002543	receptor-like protein kinase	1794	20	0	0.694	8	P:endosperm development; P:embryo development ending in seed dormancy; P:protein phosphorylation; F:ATP binding; F:protein serine/threonine kinase activity; P:transmembrane receptor protein tyrosine kinase signaling pathway; P:serine family amino acid metabolic process; F:protein tyrosine kinase activity	EC:2.7.11.0	IPR000719 (PFAM); IPR002290 (SMART); IPR008271 (PROSITE); IPR011009 (SUPERFAMILY); IPR013320 (G3DSA:2.60.120.GENE3D); IPR020635 (SMART); IPR024788 (PFAM); G3DSA:1.10.510.10 (GENE3D), G3DSA:3.80.10.10 (GENE3D), PTHR24420 (PANTHER), PTHR24420:SF146 (PANTHER), tmhmm (TMHMM), SSF52058 (SUPERFAMILY)
Bra002562	haloacid dehalogenase-like hydrolase superfamily protein	792	20	2.33964e-158	0.8045	1	F:hydrolase activity	-	IPR006402 (TIGRFAMs); IPR010237 (TIGRFAMs); IPR023214 (G3DSA:3.40.50.GENE3D); PTHR12725 (PANTHER), PTHR12725:SF12 (PANTHER)
Bra002563	ripening-related hydrolase-like protein	852	20	6.05184e-158	0.7935	2	F:hydrolase activity; P:proline transport	-	IPR006402 (TIGRFAMs); IPR010237 (TIGRFAMs); IPR023214 (G3DSA:3.40.50.GENE3D); PTHR12725 (PANTHER), PTHR12725:SF12 (PANTHER)
Bra002574	hypothetical protein ARALYDRAFT_496062	822	20	2.9536e-76	0.565	2	F:molecular_function; P:biological_process		SignalP-NN(euk) (SIGNALP), tmhmm (TMHMM)
Bra002584	proteasome inhibitor-related	741	20	2.92571e-50	0.6815	1	P:response to oxidative stress	-	no IPS match
Bra002595	transcription factor alpha beta subunit	570	20	2.7192e-43	0.5895	4	P:transcription initiation from RNA polymerase II promoter; C:transcription factor TFIIA complex; P:transcription, DNA-dependent; F:sequence-specific DNA binding transcription factor activity		tmhmm (TMHMM)
Bra002597	protein	2100	20	0	0.7785	10	P:protein phosphorylation; C:mitochondrion; P:focal adhesion assembly; F:protein tyrosine kinase activity; F:ATP binding; P:transmembrane receptor protein serine/threonine kinase signaling pathway; F:transmembrane receptor protein serine/threonine kinase activity; F:carbohydrate binding; C:plasma membrane; P:serine family amino acid metabolic process	EC:2.7.10.0	IPR000719 (PFAM); IPR001220 (PFAM); IPR002290 (SMART); IPR008271 (PROSITE); IPR008985 (SUPERFAMILY); IPR011009 (SUPERFAMILY); IPR013320 (G3DSA:2.60.120.GENE3D); IPR017441 (PROSITE); IPR019825 (PROSITE); IPR020635 (SMART); G3DSA:1.10.510.10 (GENE3D), G3DSA:3.30.200.20 (GENE3D), PTHR24420 (PANTHER), PTHR24420:SF188 (PANTHER), SignalP-NN(euk) (SIGNALP), tmhmm (TMHMM)
Bra002601	---NA---	426	0			0	-		no IPS match
Bra002625	phosphoinositide phospholipase c 4	1770	20	0	0.8145	14	P:intracellular signal transduction; P:Golgi localization; F:signal transducer activity; P:D-xylose metabolic process; C:intracellular; F:phosphatidylinositol phospholipase C activity; P:mitochondrion localization; C:plasma membrane; F:calcium ion binding; P:peroxisome localization; P:actin filament-based movement; ; P:phospholipid catabolic process; P:diacylglycerol metabolic process	EC:3.1.4.11
Bra002635	mitogen-activated protein kinase kinase kinase 13	1476	20	4.44495e-113	0.693	13	P:protein autophosphorylation; P:response to jasmonic acid stimulus; P:intracellular signal transduction; F:protein serine/threonine kinase activity; C:intracellular; P:chloroplast organization; P:response to chitin; P:abscisic acid mediated signaling pathway; P:positive regulation of transcription, DNA-dependent; P:ethylene mediated signaling pathway; P:serine family amino acid metabolic process…	EC:2.7.11.0	IPR000719 (PFAM); IPR002290 (SMART); IPR005366 (PFAM); IPR008271 (PROSITE); IPR011009 (SUPERFAMILY); IPR017441 (PROSITE); IPR020635 (SMART); G3DSA:1.10.510.10 (GENE3D), G3DSA:3.30.200.20 (GENE3D), PTHR24361 (PANTHER), PTHR24361:SF129 (PANTHER), tmhmm (TMHMM)
Bra002636	ring-h2 finger protein atl2-like	945	20	3.22598e-57	0.691	2	F:zinc ion binding; F:protein binding	-	IPR001841 (PFAM); IPR013083 (G3DSA:3.30.40.GENE3D); PTHR14155 (PANTHER), SignalP-NN(euk) (SIGNALP), tmhmm (TMHMM), SSF57850 (SUPERFAMILY)
Bra002717	predicted protein	594	2	2.06907e-05	0.565	0	-		no IPS match
Bra002718	xyloglucan endotransglucosylase hydrolase protein 22	645	20	7.28311e-159	0.912	14	F:xyloglucan:xyloglucosyl transferase activity; F:hydrolase activity, hydrolyzing O-glycosyl compounds; P:response to wounding; P:response to cold; P:response to mechanical stimulus; C:Golgi apparatus; P:response to chitin; P:plant-type cell wall organization; C:cell wall; P:cellular glucan metabolic process; P:response to auxin stimulus; P:response to brassinosteroid stimulus; C:apoplast; P:resp…	EC:2.4.1.207; EC:3.2.1.0	IPR000757 (PFAM); IPR008263 (PROSITE); IPR008985 (SUPERFAMILY); IPR010713 (PFAM); IPR013320 (G3DSA:2.60.120.GENE3D); PTHR31062 (PANTHER)
Bra002719	xyloglucan endo- 4-beta-d-glucanase (xtr-6)	852	20	0	0.914	14	F:xyloglucan:xyloglucosyl transferase activity; F:hydrolase activity, hydrolyzing O-glycosyl compounds; P:response to wounding; P:response to cold; P:response to mechanical stimulus; C:Golgi apparatus; P:response to chitin; P:plant-type cell wall organization; C:cell wall; P:cellular glucan metabolic process; P:response to auxin stimulus; P:response to brassinosteroid stimulus; C:apoplast; P:resp…	EC:2.4.1.207; EC:3.2.1.0	IPR000757 (PFAM); IPR008263 (PROSITE); IPR008264 (PRINTS); IPR008985 (SUPERFAMILY); IPR010713 (PFAM); IPR013320 (G3DSA:2.60.120.GENE3D); IPR016455 (PIR); PTHR31062 (PANTHER), SignalP-NN(euk) (SIGNALP), tmhmm (TMHMM)
Bra002721	protein trichome birefringence-like 35	1353	20	0	0.79	0	-		IPR025846 (PFAM); IPR026057 (PFAM); PTHR32285 (PANTHER), PTHR32285:SF0 (PANTHER), SignalP-NN(euk) (SIGNALP), tmhmm (TMHMM)
Bra002775	at5g56980 mhm17_10	1122	20	3.51541e-178	0.6335	4	F:molecular_function; P:biological_process; P:divalent metal ion transport; P:cellular cation homeostasis		IPR008480 (PFAM); IPR025520 (PFAM); SignalP-NN(euk) (SIGNALP), tmhmm (TMHMM)
Bra002787	hypothetical protein ARALYDRAFT_495778	366	3	1.62856e-28	0.7167	3	F:molecular_function; P:biological_process; C:cellular_component		no IPS match
Bra002907	bifunctional inhibitor lipid-transfer protein seed storage 2s albumin-like protein	309	20	2.94885e-23	0.649	17	P:regulation of plant-type hypersensitive response; P:regulation of response to biotic stimulus; P:systemic acquired resistance, salicylic acid mediated signaling pathway; P:negative regulation of defense response; P:jasmonic acid mediated signaling pathway; P:defense response to bacterium; C:intracellular; P:detection of biotic stimulus; F:lipid binding; P:lipid transport; P:regulation of multi-…	-	IPR016140 (PFAM); G3DSA:1.10.110.10 (GENE3D), SignalP-NN(euk) (SIGNALP)
Bra002914	bifunctional inhibitor lipid-transfer protein seed storage 2s albumin-like protein	309	20	9.4387e-24	0.6245	8	P:transport; P:response to other organism; P:cellular response to organic substance; P:innate immune response; P:macromolecule localization; P:signal transduction; P:regulation of defense response; P:cellular metabolic process	-	IPR016140 (PFAM); G3DSA:1.10.110.10 (GENE3D), SignalP-NN(euk) (SIGNALP)
Bra002962	hxxxd-type acyl-transferase-like protein	1413	20	0	0.7155	3	C:cytosol; F:transferase activity, transferring acyl groups other than amino-acyl groups; P:transition metal ion transport	EC:2.3.1.0	IPR003480 (PFAM); IPR023213 (G3DSA:3.30.559.GENE3D); PTHR31896 (PANTHER), PTHR31896:SF0 (PANTHER)
Bra002988	---NA---	675	0			0	-		SignalP-NN(euk) (SIGNALP)
Bra002992	pap-specific phosphatase hal2-like	1125	20	0	0.808	5	F:inositol-1,4-bisphosphate 1-phosphatase activity; F:phosphotransferase activity, alcohol group as acceptor; P:phosphatidylinositol phosphorylation; F:3'(2'),5'-bisphosphate nucleotidase activity; P:sulfur compound metabolic process	EC:3.1.3.57; EC:2.7.1.0; EC:3.1.3.7	IPR000760 (PANTHER); IPR006239 (TIGRFAMs); IPR020550 (PROSITE); IPR020583 (PROSITE); G3DSA:3.30.540.10 (GENE3D), G3DSA:3.40.190.80 (GENE3D), PTHR20854:SF3 (PANTHER), SSF56655 (SUPERFAMILY)
Bra002997	uncharacterized loc101210213	954	20	1.26605e-127	0.529	1	P:proline transport	-	IPR008480 (PFAM); IPR025520 (PFAM); SignalP-NN(euk) (SIGNALP), tmhmm (TMHMM)
Bra002999	chlorophyll a-b binding protein chloroplastic-like	798	20	0	0.943	10	F:metal ion binding; P:photosynthesis, light harvesting; C:light-harvesting complex; C:photosystem II; P:protein-chromophore linkage; F:chlorophyll binding; C:integral to membrane; C:photosystem I; C:chloroplast thylakoid membrane; F:structural molecule activity	-	IPR001344 (PANTHER); IPR022796 (PFAM); IPR023329 (G3DSA:1.10.3460.GENE3D); PTHR21649:SF0 (PANTHER)
Bra003006	lipid-binding start domain-containing protein	1350	20	0	0.7155	4	P:jasmonic acid biosynthetic process; P:response to jasmonic acid stimulus; P:response to wounding; P:response to fungus	-	IPR002913 (PROFILE); IPR023393 (G3DSA:3.30.530.GENE3D); PTHR19308 (PANTHER), PTHR19308:SF0 (PANTHER), SignalP-NN(euk) (SIGNALP), tmhmm (TMHMM), SSF55961 (SUPERFAMILY)
Bra003031	---NA---	492	0			0	-		no IPS match
Bra003038	a dnaj-like domain	582	20	1.06481e-27	0.604	3	F:molecular_function; P:biological_process; C:cellular_component		no IPS match
Bra003039	ndr1 hin1-like protein	642	20	1.87701e-118	0.7725	3	F:molecular_function; P:biological_process; C:cellular_component		IPR004864 (PFAM); PTHR31415 (PANTHER), PTHR31415:SF0 (PANTHER), SignalP-NN(euk) (SIGNALP), tmhmm (TMHMM)
Bra003060	o-acyltransferase (wsd1-like) family protein	1176	20	6.62946e-166	0.7335	5	P:nitrate transport; P:response to nitrate; P:acyl-carrier-protein biosynthetic process; F:diacylglycerol O-acyltransferase activity; P:glycerolipid biosynthetic process	-	IPR004255 (PFAM); IPR009721 (PFAM); PTHR31650 (PANTHER), PTHR31650:SF0 (PANTHER), tmhmm (TMHMM)
Bra003123	cell division cycle protein 48 homolog	2433	20	0	0.955	16	C:cell wall; P:cell cycle; C:nucleolus; F:identical protein binding; P:cell division; F:ATP binding; F:microtubule-severing ATPase activity; P:pollen tube growth; C:spindle; C:nuclear envelope; P:pollen germination; P:response to cadmium ion; C:cytosolic ribosome; C:phragmoplast; C:Golgi apparatus; C:plasma membrane	EC:3.6.4.3	IPR003338 (PFAM); IPR003593 (SMART); IPR003959 (PFAM); IPR003960 (PROSITE); IPR004201 (PFAM); IPR005938 (PTHR23077:PANTHER); IPR009010 (G3DSA:2.40.40.GENE3D); IPR027417 (SUPERFAMILY); G3DSA:1.10.8.60 (GENE3D), G3DSA:3.10.330.10 (GENE3D), G3DSA:3.40.50.300 (GENE3D), PTHR23077 (PANTHER), SSF54585 (SUPERFAMILY)
Bra003135	cytokinin riboside 5 -monophosphate phosphoribohydrolase log3-like	504	20	6.96121e-108	0.7305	2	C:nucleus; C:cytosol	-	IPR005269 (PFAM); G3DSA:3.40.50.450 (GENE3D), PTHR31223 (PANTHER), SSF102405 (SUPERFAMILY)
Bra003148	zinc finger protein zat11-like	507	20	3.20911e-88	0.656	10	P:intracellular signal transduction; F:zinc ion binding; F:nucleic acid binding; P:ethylene biosynthetic process; P:regulation of transcription, DNA-dependent; P:respiratory burst involved in defense response; P:response to chitin; F:sequence-specific DNA binding transcription factor activity; C:transcription factor complex;	-	IPR007087 (PROSITE); IPR015880 (SMART); PTHR26374 (PANTHER), PTHR26374:SF121 (PANTHER), PF13912 (PFAM), SSF57667 (SUPERFAMILY)
Bra003175	late embryogenesis abundant hydroxyproline-rich glycoprotein	903	20	4.95786e-69	0.7125	2	C:anchored to plasma membrane; C:plasmodesma	-	IPR004864 (PFAM); SignalP-NN(euk) (SIGNALP), tmhmm (TMHMM), SSF117070 (SUPERFAMILY)
Bra003195	potassium transporter 5-like	2142	20	0	0.8115	3	P:potassium ion transmembrane transport; C:membrane; F:potassium:sodium symporter activity	-	IPR003855 (PFAM); PTHR30540 (PANTHER), PTHR30540:SF0 (PANTHER), SignalP-NN(euk) (SIGNALP), tmhmm (TMHMM)
Bra003198	chlorophyll a-b binding protein chloroplastic-like	726	20	3.88165e-165	0.923	18	P:response to sucrose stimulus; C:photosystem I; P:response to red light; F:chlorophyll binding; C:light-harvesting complex; C:integral to membrane; F:metal ion binding; P:rRNA processing; P:protein-chromophore linkage; C:chloroplast envelope; P:response to blue light; P:regulation of proton transport; P:photosynthesis, light harvesting in photosystem I; C:chloroplast thylakoid membrane; C:photos…	-	IPR001344 (PANTHER); IPR022796 (PFAM); IPR023329 (G3DSA:1.10.3460.GENE3D); PTHR21649:SF0 (PANTHER), tmhmm (TMHMM)
Bra003221	sedoheptulose- -bisphosphatase	951	20	0	0.912	37	P:salicylic acid biosynthetic process; P:reductive pentose-phosphate cycle; C:thylakoid; P:regulation of plant-type hypersensitive response; P:glucosinolate biosynthetic process; P:response to chitin; P:positive regulation of catalytic activity; P:cysteine biosynthetic process; P:negative regulation of defense response; C:chloroplast stroma; P:defense response to fungus; P:pentose-phosphate shunt…	EC:3.1.3.37	IPR000146 (PIR); IPR023079 (PRINTS); G3DSA:3.30.540.10 (GENE3D), G3DSA:3.40.190.80 (GENE3D), PTHR11556:SF2 (PANTHER), SSF56655 (SUPERFAMILY)
Bra003263	strictosidine synthase family protein	1113	20	0	0.796	13	P:brassinosteroid biosynthetic process; P:response to sucrose stimulus; P:response to UV-B; P:alkaloid biosynthetic process; P:flavonoid biosynthetic process; C:plasmodesma; F:strictosidine synthase activity; C:plant-type cell wall; C:vacuole; C:endoplasmic reticulum; C:plasma membrane; P:terpenoid biosynthetic process; P:indole biosynthetic process	EC:4.3.3.2	IPR011042 (G3DSA:2.120.10.GENE3D); IPR018119 (PFAM); PTHR10426 (PANTHER), PTHR10426:SF5 (PANTHER), SignalP-NN(euk) (SIGNALP), tmhmm (TMHMM), SSF63829 (SUPERFAMILY)
Bra003268	regulatory protein npr5-like	1389	20	0	0.8255	12	P:polarity specification of adaxial/abaxial axis; P:proximal/distal pattern formation; P:leaf morphogenesis; P:floral meristem determinacy; P:bract formation; P:floral organ abscission; F:protein binding; P:flower morphogenesis; P:nectary development; P:positive regulation of transcription, DNA-dependent; C:cytoplasm; C:nucleus	-	IPR000210 (SMART); IPR002110 (SMART); IPR011333 (G3DSA:3.30.710.GENE3D); IPR013069 (PFAM); IPR020683 (G3DSA:1.25.40.GENE3D); IPR024228 (PFAM); PTHR24413 (PANTHER)
Bra003273	beta- -glucanase	1020	20	0	0.837	24	P:negative regulation of defense response; P:photosynthesis, light reaction; P:detection of biotic stimulus; C:apoplast; P:jasmonic acid mediated signaling pathway; P:salicylic acid biosynthetic process; P:systemic acquired resistance, salicylic acid mediated signaling pathway; P:regulation of plant-type hypersensitive response; P:regulation of hydrogen peroxide metabolic process; P:response to c…	EC:3.2.1.4	IPR000490 (PFAM); IPR013781 (G3DSA:3.20.20.GENE3D); IPR017853 (SUPERFAMILY); PTHR32227 (PANTHER), PTHR32227:SF33 (PANTHER), SignalP-NN(euk) (SIGNALP), tmhmm (TMHMM)
Bra003394	argos	339	11	9.0059e-50	0.8082	7	P:regulation of developmental growth; P:regulation of cell proliferation; P:cell growth; P:response to auxin stimulus; C:endoplasmic reticulum; P:positive regulation of organ growth; P:brassinosteroid mediated signaling pathway	-	tmhmm (TMHMM)
Bra003402	abc transporter c family member 9-like	4485	20	0	0.8125	7	P:transmembrane transport; C:integral to membrane; F:ATPase activity, coupled to transmembrane movement of substances; C:plasmodesma; P:ATP catabolic process; F:ATP binding; P:response to nematode	-	IPR001140 (PFAM); IPR003439 (PFAM); IPR003593 (SMART); IPR011527 (SUPERFAMILY); IPR017871 (PROSITE); IPR017940 (PROFILE); IPR027417 (SUPERFAMILY); G3DSA:1.20.1560.10 (GENE3D), G3DSA:3.40.50.300 (GENE3D), PTHR24223 (PANTHER), PTHR24223:SF106 (PANTHER), SignalP-NN(euk) (SIGNALP), tmhmm (TMHMM)
Bra003410	phosphoglycerate mutase family protein	768	20	3.30025e-122	0.727	8	P:negative regulation of defense response; P:salicylic acid mediated signaling pathway; P:systemic acquired resistance; P:response to molecule of bacterial origin; P:response to endoplasmic reticulum stress; P:salicylic acid biosynthetic process; C:chloroplast; C:cytosol	-	IPR012398 (PIR); IPR013078 (PFAM); G3DSA:3.40.50.1240 (GENE3D), PTHR16469 (PANTHER), PTHR16469:SF13 (PANTHER), SSF53254 (SUPERFAMILY)
Bra003420	nuc-1 negative regulatory protein	663	20	1.29122e-141	0.8715	6	P:stomatal lineage progression; F:protein kinase binding; P:regulation of cyclin-dependent protein kinase activity; F:cyclin-dependent protein kinase activity; ; P:serine family amino acid metabolic process	EC:2.7.11.22	IPR012389 (PIR); IPR013763 (G3DSA:1.10.472.GENE3D); IPR013922 (PFAM); PTHR15615 (PANTHER), PTHR15615:SF0 (PANTHER)
Bra003463	pathogenesis-induced protein	564	20	1.75495e-103	0.9015	4	F:abscisic acid binding; F:receptor activity; C:nucleus; P:signal transduction	-	IPR019587 (PFAM); IPR023393 (G3DSA:3.30.530.GENE3D); PTHR31213 (PANTHER), PTHR31213:SF0 (PANTHER), SSF55961 (SUPERFAMILY)
Bra003478	nac domain ipr003441	1011	20	0	0.7005	8	P:secondary cell wall biogenesis; F:DNA binding; F:sequence-specific DNA binding transcription factor activity; P:positive regulation of transcription, DNA-dependent; P:anther dehiscence; C:membrane; C:transcription factor complex;	-	IPR003441 (PFAM); PTHR31989 (PANTHER), PTHR31989:SF0 (PANTHER)
Bra003483	transcription factor pif6	924	20	1.92627e-119	0.5995	7	P:red or far-red light signaling pathway; F:sequence-specific DNA binding transcription factor activity; P:xylem development; P:cellular cell wall macromolecule metabolic process; C:transcription factor complex; ; F:protein dimerization activity	-	IPR011598 (G3DSA:4.10.280.GENE3D); IPR024097 (PANTHER); IPR024102 (PTHR10014:PANTHER)
Bra003486	class ii aars and biotin synthetases superfamily protein	1386	20	0	0.845	8	F:proline-tRNA ligase activity; P:prolyl-tRNA aminoacylation; C:plasmodesma; F:ATP binding; C:membrane; C:cytosol; P:arginine metabolic process; P:proline metabolic process	EC:6.1.1.15	IPR002314 (PFAM); IPR002316 (PRINTS); IPR004154 (G3DSA:3.40.50.GENE3D); IPR004499 (PTHR11451:PANTHER); IPR006195 (PROFILE); IPR016061 (G3DSA:3.30.110.GENE3D); IPR017449 (SUPERFAMILY); G3DSA:3.30.930.10 (GENE3D), PTHR11451 (PANTHER), SSF55681 (SUPERFAMILY)
Bra003499	cp12 domain-containing protein 1	390	20	2.52714e-71	0.782	16	P:glucose catabolic process; P:response to sucrose stimulus; C:protein complex; P:peptide cross-linking via L-cystine; P:response to red light; P:negative regulation of reductive pentose-phosphate cycle; C:chloroplast envelope; P:response to blue light; P:regulation of proton transport; F:protein binding; P:cellular response to cold; C:chloroplast stroma; P:cellular response to anoxia; P:cellular…	-
Bra003526	lipoxygenase 2	2715	20	0	0.8055	39	P:aromatic amino acid family metabolic process; P:sulfur amino acid metabolic process; C:chloroplast envelope; P:response to wounding; P:carotenoid biosynthetic process; P:response to fungus; F:protein binding; P:unsaturated fatty acid biosynthetic process; P:starch biosynthetic process; P:sulfur compound biosynthetic process; P:cellular cation homeostasis; P:isopentenyl diphosphate biosynthetic …	EC:1.13.11.12
Bra003529	hypothetical protein CARUB_v10022083mg	531	20	1.3371e-82	0.7475	2	C:plasma membrane; C:integral to membrane	-	IPR012876 (PFAM)
Bra003588	wrky transcription factor 40	894	20	0	0.793	30	P:negative regulation of defense response; P:response to wounding; F:protein binding; P:jasmonic acid mediated signaling pathway; P:salicylic acid biosynthetic process; P:systemic acquired resistance, salicylic acid mediated signaling pathway; P:cellular membrane fusion; P:regulation of plant-type hypersensitive response; P:regulation of hydrogen peroxide metabolic process; P:response to mechanic…	-	IPR003657 (G3DSA:2.20.25.GENE3D); PTHR31877 (PANTHER), PTHR31877:SF0 (PANTHER)
Bra003598	wall-associated receptor kinase-like 10	2376	20	0	0.717	17	P:defense response; P:protein phosphorylation; F:guanylate cyclase activity; P:response to fungus; P:response to salicylic acid stimulus; P:response to bacterium; P:response to ethylene stimulus; C:plasma membrane; P:cGMP biosynthetic process; P:purine nucleobase metabolic process; P:GTP metabolic process; F:ATP binding; F:protein serine/threonine kinase activity; C:integral to membrane; F:calciu…	EC:4.6.1.2	IPR000719 (PFAM); IPR002290 (SMART); IPR008271 (PROSITE); IPR011009 (SUPERFAMILY); IPR013320 (G3DSA:2.60.120.GENE3D); IPR013695 (PFAM); IPR018097 (PROSITE); IPR020635 (SMART); IPR025287 (PFAM); G3DSA:1.10.510.10 (GENE3D), G3DSA:2.10.25.10 (GENE3D), G3DSA:3.30.200.20 (GENE3D), PTHR24420 (PANTHER), PTHR24420:SF99 (PANTHER), SignalP-NN(euk) (SIGNALP), tmhmm (TMHMM)
Bra003613	metacaspase 7	1113	20	0	0.691	13	P:response to inorganic substance; C:cytosol; P:organelle organization; C:plasmodesma; P:positive regulation of programmed cell death; P:ion transport; F:identical protein binding; P:protein autoprocessing; F:cysteine-type endopeptidase activity; P:response to osmotic stress; C:chloroplast; C:plasma membrane; P:proteolysis	EC:3.4.22.0	IPR011600 (PFAM); G3DSA:3.40.50.1460 (GENE3D), PTHR31810 (PANTHER), PTHR31810:SF0 (PANTHER)
Bra003636	epidermis-specific secreted glycoprotein ep1-like	1359	20	0	0.767	7	C:cytosol; C:plasmodesma; C:plant-type cell wall; C:apoplast; F:carbohydrate binding; C:Golgi apparatus; C:plasma membrane	-	IPR001480 (G3DSA:2.90.10.GENE3D); IPR013227 (PFAM); IPR024179 (PIR); PTHR32444 (PANTHER), PTHR32444:SF1 (PANTHER), SignalP-NN(euk) (SIGNALP), tmhmm (TMHMM)
Bra003654	synaptonemal complex protein 1-like	2796	20	0	0.7015	4	F:protein binding; P:reciprocal meiotic recombination; P:synapsis; C:synaptonemal complex	-	PTHR23160 (PANTHER), tmhmm (TMHMM)
Bra003696	hypothetical protein CARUB_v10022477mg	480	2	4.47333e-15	0.535	0	-		PR01217 (PRINTS), SignalP-NN(euk) (SIGNALP)
Bra003697	inflorescence deficient in abscission -like 5 protein	309	6	2.06896e-36	0.7617	1	P:floral organ abscission	-	SignalP-NN(euk) (SIGNALP)
Bra003707	o-methyltransferase family 2 protein	1077	20	0	0.811	5	P:indole glucosinolate metabolic process; F:protein dimerization activity; F:O-methyltransferase activity; P:methylation; C:cytosol	-	IPR001077 (PFAM); IPR011991 (G3DSA:1.10.10.GENE3D); IPR012967 (PFAM); IPR016461 (PIR); G3DSA:3.40.50.150 (GENE3D), PTHR11746 (PANTHER), PTHR11746:SF53 (PANTHER), SSF46785 (SUPERFAMILY), SSF53335 (SUPERFAMILY)
Bra003712	calcium-binding protein cml38	540	20	1.42684e-97	0.76	13	P:response to jasmonic acid stimulus; P:response to ozone; P:intracellular signal transduction; P:response to fungus; F:calcium ion binding; P:response to wounding; P:jasmonic acid biosynthetic process; P:response to chitin; P:abscisic acid mediated signaling pathway; C:cytoplasm; C:nucleus; C:plasma membrane; P:ethylene mediated signaling pathway	-	IPR002048 (SMART); IPR011992 (G3DSA:1.10.238.GENE3D); IPR018247 (PROSITE); PTHR10891 (PANTHER), PTHR10891:SF149 (PANTHER), PF13833 (PFAM), SSF47473 (SUPERFAMILY)
Bra003714	poly polymerase	633	20	6.79824e-89	0.6795	6	C:nucleolus; P:intracellular signal transduction; P:response to chitin; P:respiratory burst involved in defense response; P:proline transport; P:ethylene mediated signaling pathway	-	IPR025322 (PFAM)
Bra003728	hypothetical protein ARALYDRAFT_895504	1254	20	0	0.784	1	P:biological_process		SignalP-NN(euk) (SIGNALP), tmhmm (TMHMM)
Bra003746	saur family protein	327	20	2.20074e-54	0.8785	3	P:auxin mediated signaling pathway; C:mitochondrion; F:calmodulin binding	-	IPR003676 (PFAM); PTHR31374 (PANTHER), PTHR31374:SF0 (PANTHER)
Bra003755	basic leucine-zipper 44	540	20	6.84998e-77	0.7015	8	P:regulation of transcription, DNA-dependent; F:sequence-specific DNA binding; P:response to xenobiotic stimulus; P:endoplasmic reticulum unfolded protein response; F:sequence-specific DNA binding transcription factor activity; F:protein heterodimerization activity; C:transcription factor complex;	-	IPR004827 (PFAM); G3DSA:1.20.5.170 (GENE3D), PTHR22952 (PANTHER), PTHR22952:SF38 (PANTHER)
Bra003768	uncharacterized loc101210043	1191	20	0	0.807	2	P:pollen tube development; P:cellular process involved in reproduction	-	IPR006873 (PFAM); PTHR31300 (PANTHER), PTHR31300:SF0 (PANTHER)
Bra003774	thaumatin-like protein	327	20	6.03066e-50	0.818	29	P:negative regulation of defense response; P:response to virus; P:detection of biotic stimulus; C:apoplast; P:jasmonic acid mediated signaling pathway; P:salicylic acid biosynthetic process; P:regulation of protein dephosphorylation; P:systemic acquired resistance, salicylic acid mediated signaling pathway; P:cellular membrane fusion; P:regulation of plant-type hypersensitive response; C:vacuole;…	-	no IPS match
Bra003778	protein tify 10a	669	20	1.17606e-94	0.6275	24	P:flower development; P:negative regulation of defense response; P:response to wounding; P:response to external stimulus; F:protein binding; P:jasmonic acid mediated signaling pathway; P:systemic acquired resistance, salicylic acid mediated signaling pathway; P:response to water deprivation; P:regulation of plant-type hypersensitive response; P:response to chitin; P:protein targeting to membrane;…	-
Bra003811	26s proteasome non-atpase regulatory subunit 2 1a-like	741	13	2.61785e-16	0.7215	16	P:proteasomal ubiquitin-dependent protein catabolic process; C:cytosol; P:proteasome assembly; C:proteasome regulatory particle, base subcomplex; P:regulation of cell cycle; P:response to misfolded protein; C:plasmodesma; P:cytoskeleton organization; F:ubiquitin binding; F:enzyme regulator activity; P:regulation of protein catabolic process; P:gluconeogenesis; P:gravitropism; P:regulation of cata…	-	PTHR32219 (PANTHER)
Bra003833	alpha dioxygenase	1896	20	0	0.88	12	P:leaf senescence; P:response to oxidative stress; F:prostaglandin-endoperoxide synthase activity; P:long-chain fatty acid metabolic process; F:heme binding; F:oxidoreductase activity, acting on single donors with incorporation of molecular oxygen, incorporation of two atoms of oxygen; F:peroxidase activity; P:response to other organism; P:oxidation-reduction process; P:leukotriene metabolic proc…	EC:1.14.99.1; EC:1.13.11.0; EC:1.11.1.7	IPR002007 (G3DSA:1.10.640.GENE3D); IPR010255 (SUPERFAMILY); PTHR11903 (PANTHER), PTHR11903:SF2 (PANTHER)
Bra003835	peptidyl-prolyl cis-trans isomerase fkbp17- chloroplastic-like	702	20	1.33267e-126	0.8005	10	F:oxidoreductase activity, acting on the CH-CH group of donors; P:lipid metabolic process; P:protein peptidyl-prolyl isomerization; P:protein folding; C:integral to membrane; F:peptidyl-prolyl cis-trans isomerase activity; F:FK506 binding; P:maltose metabolic process; P:starch biosynthetic process; C:chloroplast thylakoid membrane	EC:5.2.1.8	IPR001179 (PFAM); IPR023566 (PANTHER); G3DSA:3.10.50.40 (GENE3D), PTHR10516:SF122 (PANTHER), tmhmm (TMHMM), SSF54534 (SUPERFAMILY)
Bra003858	receptor-like protein kinase-like	2649	20	0	0.7585	28	P:defense response by callose deposition; F:peptide binding; P:response to jasmonic acid stimulus; P:protein phosphorylation; P:intracellular signal transduction; F:guanylate cyclase activity; F:protein serine/threonine kinase activity; P:stomatal complex morphogenesis; C:integral to membrane; P:defense response to bacterium; C:intracellular; C:plasmodesma; P:response to wounding; P:innate immune…	EC:4.6.1.2; EC:2.7.11.0
Bra003874	germin-like protein	624	20	1.09634e-115	0.842	16	F:nutrient reservoir activity; P:L-fucose biosynthetic process; P:stomatal complex morphogenesis; F:manganese ion binding; F:oxalate oxidase activity; F:GDP-L-fucose synthase activity; F:nucleotide binding; P:cellular cation homeostasis; F:coenzyme binding; P:L-ascorbic acid biosynthetic process; C:extracellular matrix; P:divalent metal ion transport; C:apoplast; P:glyoxylate metabolic process; P…	EC:1.2.3.4; EC:1.1.1.271	IPR001929 (PRINTS); IPR006045 (PFAM); IPR011051 (SUPERFAMILY); IPR014710 (G3DSA:2.60.120.GENE3D); IPR019780 (PROSITE); PTHR31238 (PANTHER), SignalP-NN(euk) (SIGNALP)
Bra003895	proton-dependent oligopeptide transport family protein	807	20	4.21736e-127	0.759	5	C:vacuolar membrane; C:integral to membrane; P:oligopeptide transport; P:response to nematode; F:transporter activity	-	IPR000109 (PANTHER); IPR016196 (SUPERFAMILY); G3DSA:1.20.1250.20 (GENE3D), PTHR11654:SF37 (PANTHER), tmhmm (TMHMM)
Bra003947	protein tify 6b-like	663	20	1.96472e-84	0.5725	3	P:response to jasmonic acid stimulus; F:protein binding; P:cellular process	-	IPR010399 (PFAM); IPR018467 (PFAM)
Bra003959	auxin-induced protein 5ng4-like	1122	20	0	0.7305	1	C:membrane	-	IPR000620 (PFAM); PTHR31218 (PANTHER), SignalP-NN(euk) (SIGNALP), tmhmm (TMHMM), SSF103481 (SUPERFAMILY)
Bra003970	glutathione s-transferase tau 11	705	20	2.40713e-165	0.7595	16	P:cellular response to phosphate starvation; P:response to misfolded protein; P:fatty acid beta-oxidation; P:galactolipid biosynthetic process; P:proteasomal ubiquitin-dependent protein catabolic process; P:ethylene mediated signaling pathway; P:cellular response to water deprivation; P:toxin catabolic process; P:aging; P:post-embryonic development; P:proteasome core complex assembly; C:cytoplasm…	EC:2.5.1.18
Bra003974	cystatin-related protein	534	11	6.65814e-14	0.5427	3	F:molecular_function; P:biological_process; C:cellular_component		PTHR31228 (PANTHER)
Bra004001	chorismate chloroplastic-like	966	20	0	0.7825	6	P:response to biotic stimulus; F:chorismate mutase activity; P:tryptophan biosynthetic process; C:plastid; P:tyrosine biosynthetic process; P:L-phenylalanine biosynthetic process	EC:5.4.99.5	IPR008238 (G3DSA:1.10.590.GENE3D); IPR020822 (PFAM); PTHR21145:SF0 (PANTHER)
Bra004013	sob five-like 2 protein	654	9	4.32218e-41	0.6633	2	P:cytokinin metabolic process; P:developmental process	-	no IPS match
Bra004026	probable carboxylesterase 6-like	987	20	0	0.7135	4	P:toxin catabolic process; P:response to chitin; P:response to cyclopentenone; F:carboxylic ester hydrolase activity	EC:3.1.1.0	IPR013094 (PFAM); G3DSA:3.40.50.1820 (GENE3D), PTHR23024 (PANTHER), PTHR23024:SF10 (PANTHER), tmhmm (TMHMM), SSF53474 (SUPERFAMILY)
Bra004040	protein	801	20	1.08052e-94	0.554	3	P:protein autophosphorylation; F:protein serine/threonine kinase activity; P:serine family amino acid metabolic process	EC:2.7.11.0	no IPS match
Bra004046	sulfotransferase family protein	981	20	4.21313e-156	0.764	4	P:brassinosteroid metabolic process; P:flavonoid metabolic process; P:cytokinin mediated signaling pathway; F:brassinosteroid sulfotransferase activity	-	IPR000863 (PFAM); IPR027417 (SUPERFAMILY); G3DSA:3.40.50.300 (GENE3D), PTHR11783 (PANTHER), PTHR11783:SF1 (PANTHER)
Bra004057	lipoxygenase 2	2676	20	0	0.804	39	P:aromatic amino acid family metabolic process; P:sulfur amino acid metabolic process; C:chloroplast envelope; P:response to wounding; P:carotenoid biosynthetic process; P:response to fungus; F:protein binding; P:unsaturated fatty acid biosynthetic process; P:starch biosynthetic process; P:sulfur compound biosynthetic process; P:cellular cation homeostasis; P:isopentenyl diphosphate biosynthetic …	EC:1.13.11.12
Bra004058	lipoxygenase 2	3177	20	0	0.798	39	P:aromatic amino acid family metabolic process; P:sulfur amino acid metabolic process; C:chloroplast envelope; P:response to wounding; P:carotenoid biosynthetic process; P:response to fungus; F:protein binding; P:unsaturated fatty acid biosynthetic process; P:starch biosynthetic process; P:sulfur compound biosynthetic process; P:cellular cation homeostasis; P:isopentenyl diphosphate biosynthetic …	EC:1.13.11.12
Bra004073	pectate lyase	1224	20	0	0.923	1	F:pectate lyase activity	EC:4.2.2.2	IPR002022 (PFAM); IPR011050 (SUPERFAMILY); IPR012334 (G3DSA:2.160.20.GENE3D); IPR018082 (PRINTS); PTHR31683 (PANTHER), PTHR31683:SF0 (PANTHER), SignalP-NN(euk) (SIGNALP)
Bra004101	glycerophosphoryl diester phosphodiesterase 3	2232	20	0	0.8205	32	P:glycerol metabolic process; C:apoplast; P:cellular phosphate ion homeostasis; P:sterol biosynthetic process; P:cell adhesion; C:anchored to plasma membrane; C:plant-type cell wall; P:starch biosynthetic process; P:actin nucleation; F:glycerophosphodiester phosphodiesterase activity; P:regulation of meristem growth; P:cell wall pectin metabolic process; F:protein tyrosine kinase activity; P:malt…	EC:3.1.4.46; EC:2.7.10.0; EC:2.7.11.0	IPR004129 (PANTHER); IPR017946 (G3DSA:3.20.20.GENE3D); SignalP-NN(euk) (SIGNALP)
Bra004117	flowering locus t	528	20	1.13605e-123	0.944	7	C:cytoplasm; F:phosphatidylethanolamine binding; F:protein binding; P:photoperiodism, flowering; P:positive regulation of flower development; P:regulation of stomatal movement; C:nucleus	-	IPR001858 (PROSITE); IPR008914 (G3DSA:3.90.280.GENE3D); PTHR11362 (PANTHER)
Bra004128	p-loop containing nucleoside triphosphate hydrolases superfamily protein	3048	20	0	0.6565	2	P:floral organ formation; P:floral whorl development	-	IPR027417 (SUPERFAMILY); G3DSA:3.40.50.300 (GENE3D), PTHR10887 (PANTHER), PTHR10887:SF236 (PANTHER), PF13086 (PFAM), PF13087 (PFAM)
Bra004132	acyl:coa ligase acetate-coa synthetase-like protein	1704	20	0	0.831	6	P:glucosinolate biosynthetic process; C:peroxisome; P:butyrate metabolic process; F:butyrate-CoA ligase activity; F:benzoate-CoA ligase activity; P:benzoate metabolic process	EC:6.2.1.2; EC:6.2.1.25	IPR000873 (PFAM); IPR020845 (PROSITE); IPR025110 (PFAM); G3DSA:2.30.38.10 (GENE3D), G3DSA:3.30.300.30 (GENE3D), G3DSA:3.40.50.980 (GENE3D), PTHR24095 (PANTHER), PTHR24095:SF29 (PANTHER), SSF56801 (SUPERFAMILY)
Bra004175	s-adenosyl-l-methionine:carboxyl methyltransferase family protein	1062	20	0	0.845	2	F:farnesoic acid O-methyltransferase activity; P:methylation	-	IPR005299 (PFAM); G3DSA:3.40.50.150 (GENE3D), PTHR31009 (PANTHER), PTHR31009:SF0 (PANTHER), SSF53335 (SUPERFAMILY)
Bra004192	tir-nbs-lrr class disease resistance protein	5385	20	0	0.71	6	P:defense response; F:ADP binding; C:intracellular; C:plasmodesma; P:signal transduction; F:protein binding	-	IPR000157 (PFAM); IPR000767 (PRINTS); IPR001611 (PFAM); IPR002182 (PFAM); IPR008545 (PFAM); IPR011713 (PFAM); IPR027417 (SUPERFAMILY); G3DSA:3.40.50.10140 (GENE3D), G3DSA:3.40.50.300 (GENE3D), G3DSA:3.80.10.10 (GENE3D), PTHR32062 (PANTHER), PTHR32062:SF4 (PANTHER), SSF52058 (SUPERFAMILY)
Bra004204	uncharacterized loc101210450	2358	20	0	0.6065	1	C:plasmodesma	-	PF14383 (PFAM)
Bra004212	cycloidea-like protein group 1a	1026	20	1.09725e-161	0.6705	5	F:sequence-specific DNA binding transcription factor activity; F:DNA binding; P:flower development; C:transcription factor complex;	-	IPR005333 (PFAM); IPR017887 (PROFILE)
Bra004220	f-box protein at1g67340-like	1119	20	0	0.8125	3	C:nucleus; F:zinc ion binding; F:protein binding	-	IPR002893 (PFAM); IPR006597 (PFAM); IPR011990 (G3DSA:1.25.40.GENE3D); PTHR12298 (PANTHER), SSF144232 (SUPERFAMILY), SSF81901 (SUPERFAMILY)
Bra004262	f-box kelch-repeat protein	1185	20	6.55044e-84	0.584	4	C:cytosol; P:regulation of transcription, DNA-dependent; P:positive regulation of brassinosteroid biosynthetic process; C:nucleus	-	IPR006527 (PFAM); IPR017451 (TIGRFAMs); PTHR32133 (PANTHER), PTHR32133:SF22 (PANTHER)
Bra004294	endonuclease 2-like	882	20	0	0.8325	3	F:endonuclease activity; F:nucleic acid binding; P:DNA catabolic process	-	IPR003154 (PFAM); IPR008947 (G3DSA:1.10.575.GENE3D); PTHR32188 (PANTHER), SignalP-NN(euk) (SIGNALP), tmhmm (TMHMM)
Bra004300	zinc finger protein 6-like	711	20	1.61172e-100	0.5855	6	F:sequence-specific DNA binding transcription factor activity; F:nucleic acid binding; F:zinc ion binding; P:regulation of transcription, DNA-dependent; C:transcription factor complex;	-	IPR007087 (PROFILE); PTHR10042 (PANTHER), PTHR10042:SF14 (PANTHER)
Bra004314	hypothetical protein ARALYDRAFT_315868	243	17	7.6582e-23	0.7706	3	C:cellular_component; F:molecular_function; P:biological_process		no IPS match
Bra004321	glycolipid transfer protein domain-containing protein 1-like	765	20	1.49318e-124	0.7735	21	P:cellular response to biotic stimulus; P:defense response by callose deposition; P:regulation of plant-type hypersensitive response; F:glycolipid binding; P:intracellular signal transduction; P:glycolipid transport; P:negative regulation of defense response; P:jasmonic acid mediated signaling pathway; F:glycolipid transporter activity; P:heat acclimation; P:respiratory burst involved in defense …	-
Bra004345	u496f_arath ame: full=upf0496 protein at5g66660	1056	20	1.7057e-53	0.516	1	C:cytoplasm	-	IPR007749 (PFAM); PTHR31113 (PANTHER), SignalP-NN(euk) (SIGNALP), tmhmm (TMHMM)
Bra004350	pentatricopeptide repeat-containing protein	2238	20	0	0.7905	1	F:protein binding		IPR002885 (PFAM); IPR011990 (G3DSA:1.25.40.GENE3D); PTHR24015 (PANTHER), PTHR24015:SF161 (PANTHER), PF14432 (PFAM)
Bra004358	hypothetical protein ARALYDRAFT_476034	288	3	1.82806e-10	0.8133	2	F:molecular_function; P:biological_process		no IPS match
Bra004381	early-responsive to dehydration stress protein	2148	20	0	0.7995	1	C:membrane	-	IPR003864 (PFAM); PTHR13018 (PANTHER), PF13967 (PFAM), SignalP-NN(euk) (SIGNALP), tmhmm (TMHMM)
Bra004392	expansin a1	747	20	1.26645e-146	0.95	14	P:plant-type cell wall modification involved in multidimensional cell growth; C:plant-type cell wall; P:plant-type cell wall loosening; P:response to gibberellin stimulus; P:unidimensional cell growth; P:regulation of stomatal movement; C:extracellular region; C:membrane; P:xylem development; P:response to red light; P:syncytium formation; P:cellular cell wall macromolecule metabolic process; F:s…	-	IPR002963 (PRINTS); IPR007112 (SMART); IPR007117 (G3DSA:2.60.40.GENE3D); IPR007118 (PRINTS); IPR009009 (PFAM); IPR014733 (G3DSA:2.40.40.GENE3D); PTHR31867 (PANTHER), PTHR31867:SF0 (PANTHER), SignalP-NN(euk) (SIGNALP)
Bra004425	hypothetical protein ARALYDRAFT_334421	1377	5	1.5062e-12	0.588	2	F:molecular_function; P:biological_process		tmhmm (TMHMM)
Bra004481	pectinesterase-like protein	1779	20	0	0.8115	11	F:aspartyl esterase activity; C:plasmodesma; F:pectinesterase activity; P:cell wall modification; C:plant-type cell wall; F:enzyme inhibitor activity; P:pollen tube growth; P:negative regulation of catalytic activity; C:pollen tube; P:starch metabolic process; P:sucrose metabolic process	EC:3.1.1.11	IPR000070 (PFAM); IPR006501 (G3DSA:1.20.140.GENE3D); IPR011050 (SUPERFAMILY); IPR012334 (G3DSA:2.160.20.GENE3D); IPR018040 (PROSITE); PTHR31707 (PANTHER), PTHR31707:SF0 (PANTHER), SignalP-NN(euk) (SIGNALP), tmhmm (TMHMM)
Bra004509	nac domain ipr003441	1080	20	0	0.7545	8	P:secondary cell wall biogenesis; F:DNA binding; F:sequence-specific DNA binding transcription factor activity; P:positive regulation of transcription, DNA-dependent; P:anther dehiscence; C:membrane; C:transcription factor complex;	-	IPR003441 (PFAM); PTHR31989 (PANTHER), PTHR31989:SF0 (PANTHER)
Bra004532	transcription factor bhlh13	1461	20	1.84612e-136	0.7245	19	P:response to wounding; P:response to fungus; P:jasmonic acid mediated signaling pathway; P:response to water deprivation; P:regulation of plant-type hypersensitive response; P:regulation of transcription, DNA-dependent; F:oxidoreductase activity; P:protein targeting to membrane; P:hyperosmotic salinity response; F:DNA binding; P:jasmonic acid biosynthetic process; P:abscisic acid mediated signal…	-	IPR011598 (G3DSA:4.10.280.GENE3D); IPR025610 (PFAM); PTHR12565 (PANTHER), PTHR12565:SF7 (PANTHER)
Bra004539	protein	258	20	3.9002e-47	0.8455	14	P:response to jasmonic acid stimulus; P:response to salt stress; P:regulation of transcription, DNA-dependent; P:response to salicylic acid stimulus; P:vegetative to reproductive phase transition of meristem; F:DNA binding; P:response to abscisic acid stimulus; F:protein binding; F:sequence-specific DNA binding transcription factor activity; P:trichome branching; P:root hair cell differentiation;…	-	no IPS match
Bra004605	vacuolar amino acid transporter 1-like	1590	20	0	0.7815	5	P:amine transport; F:amino acid transmembrane transporter activity; C:vacuolar membrane; P:amino acid transport; C:integral to membrane	-	IPR013057 (PFAM); PTHR22950 (PANTHER), PTHR22950:SF9 (PANTHER), tmhmm (TMHMM)
Bra004634	protein	990	20	5.11466e-96	0.717	3	P:cellular protein metabolic process; F:isomerase activity; P:chloroplast organization	-	IPR006460 (PFAM); PTHR31696 (PANTHER)
Bra004645	hop-interacting protein thi031	393	20	8.56413e-44	0.664	3	P:anaerobic respiration; C:cytoplasm; C:nucleus	-	no IPS match
Bra004677	uv-b-insensitive 4	672	20	4.27717e-83	0.615	8	P:response to UV-B; P:endomitotic cell cycle; P:regulation of mitosis; F:protein binding; P:trichome branching; P:DNA endoreduplication; P:regulation of meiosis; C:nucleus	-	no IPS match
Bra004770	trypsin inhibitor 2	306	20	1.66242e-47	0.7495	6	P:defense response to fungus; C:extracellular region; P:killing of cells of other organism; F:serine-type endopeptidase inhibitor activity; F:ion channel inhibitor activity; P:transport	-	IPR002061 (PFAM); IPR003614 (G3DSA:3.30.30.GENE3D); SignalP-NN(euk) (SIGNALP)
Bra004771	endochitinase isolog	849	20	0	0.752	17	F:chalcone isomerase activity; P:response to sucrose stimulus; P:response to UV-B; P:chitin catabolic process; P:cell wall macromolecule catabolic process; P:anthocyanin biosynthetic process; C:extrinsic to endoplasmic reticulum membrane; F:chitin binding; C:plant-type vacuole membrane; C:plant-type cell wall; P:response to auxin stimulus; P:cellular modified amino acid biosynthetic process; F:pr…	EC:5.5.1.6; EC:3.2.1.14	IPR000726 (PFAM); IPR001002 (G3DSA:3.30.60.GENE3D); IPR016283 (PIR); IPR018371 (PROSITE); IPR023346 (SUPERFAMILY); G3DSA:1.10.530.10 (GENE3D), G3DSA:3.30.20.10 (GENE3D), PTHR22595 (PANTHER), PTHR22595:SF7 (PANTHER), SignalP-NN(euk) (SIGNALP), tmhmm (TMHMM)
Bra004772	endochitinase	852	20	8.82736e-148	0.746	9	F:chitinase activity; P:chitin catabolic process; P:response to chitin; C:plasma membrane; P:respiratory burst involved in defense response; P:proline transport; F:chitin binding; C:apoplast; P:cell wall macromolecule catabolic process	EC:3.2.1.14	IPR000726 (PFAM); IPR001002 (G3DSA:3.30.60.GENE3D); IPR016283 (PIR); IPR023346 (SUPERFAMILY); G3DSA:1.10.530.10 (GENE3D), G3DSA:3.30.20.10 (GENE3D), PTHR22595 (PANTHER), PTHR22595:SF7 (PANTHER), SignalP-NN(euk) (SIGNALP), tmhmm (TMHMM)
Bra004773	endochitinase	708	20	5.33712e-141	0.7325	9	F:chitinase activity; P:chitin catabolic process; P:response to chitin; C:plasma membrane; P:respiratory burst involved in defense response; P:proline transport; F:chitin binding; C:apoplast; P:cell wall macromolecule catabolic process	EC:3.2.1.14	IPR000726 (PFAM); IPR001002 (PRODOM); IPR016283 (PIR); IPR023346 (SUPERFAMILY); G3DSA:1.10.530.10 (GENE3D), G3DSA:3.30.20.10 (GENE3D), PTHR22595 (PANTHER), PTHR22595:SF7 (PANTHER)
Bra004775	signal recognition particle 14 kda	912	20	2.85762e-41	0.9175	5	C:signal recognition particle, endoplasmic reticulum targeting; F:endoplasmic reticulum signal peptide binding; P:negative regulation of translational elongation; F:7S RNA binding; P:SRP-dependent cotranslational protein targeting to membrane	-	IPR003210 (PRODOM); IPR009018 (G3DSA:3.30.720.GENE3D)
Bra004793	methyl chloride transferase	618	20	3.96101e-101	0.7785	8	C:chloroplast envelope; F:thiopurine S-methyltransferase activity; F:thiol S-methyltransferase activity; P:defense response; P:glucosinolate catabolic process; C:plasma membrane; P:methylation; C:cytosol	EC:2.1.1.67; EC:2.1.1.9	IPR008854 (PFAM); G3DSA:3.40.50.150 (GENE3D), PTHR10108 (PANTHER), PTHR10108:SF213 (PANTHER), SSF53335 (SUPERFAMILY)
Bra004798	late embryogenesis abundant hydroxyproline-rich glycoprotein	609	20	5.16724e-80	0.5435	3	F:molecular_function; P:biological_process; C:cellular_component		IPR004864 (PFAM); SignalP-NN(euk) (SIGNALP), tmhmm (TMHMM)
Bra004825	vq motif-containing protein	543	20	1.38525e-90	0.6735	3	F:molecular_function; P:biological_process; C:cellular_component		IPR008889 (PFAM)
Bra004826	cysteine histidine-rich c1 domain-containing protein	729	20	3.25766e-125	0.713	11	P:oxidation-reduction process; P:nitrate transport; P:response to endoplasmic reticulum stress; F:protein-disulfide reductase activity; P:root development; P:oligopeptide transport; P:respiratory burst involved in defense response; P:systemic acquired resistance; P:response to chitin; P:response to nitrate; P:amino acid transport	EC:1.8.1.8	IPR011424 (PFAM); PTHR13871 (PANTHER), PTHR13871:SF2 (PANTHER), SSF57889 (SUPERFAMILY)
Bra004833	glycosyl hydrolase family 1 protein	1623	20	0	0.754	43	P:indole glucosinolate catabolic process; P:salicylic acid biosynthetic process; P:tetracyclic triterpenoid biosynthetic process; C:peroxisome; P:regulation of plant-type hypersensitive response; P:glucosinolate biosynthetic process; P:response to chitin; P:indoleacetic acid biosynthetic process; P:cellular cation homeostasis; P:negative regulation of defense response; P:phosphatidylinositol deph…	EC:3.2.1.147
Bra004834	glycosyl hydrolase family 1 protein	798	20	1.36258e-65	0.613	7	F:hydrolase activity, hydrolyzing O-glycosyl compounds; C:plasmodesma; P:ion transport; C:plant-type cell wall; P:pollen tube growth; C:Golgi apparatus; P:carbohydrate metabolic process	EC:3.2.1.0	IPR001360 (PRINTS); IPR013781 (G3DSA:3.20.20.GENE3D); IPR017853 (SUPERFAMILY); IPR018120 (PROSITE); SignalP-NN(euk) (SIGNALP)
Bra004838	glycosyl hydrolase family 1 protein	1461	20	0	0.757	11	P:response to other organism; F:cation binding; P:response to sucrose stimulus; P:response to fructose stimulus; F:hydrolase activity, hydrolyzing O-glycosyl compounds; P:carbohydrate metabolic process; P:aging; P:cell wall modification involved in abscission; P:positive regulation of transcription, DNA-dependent; P:response to karrikin; C:membrane	EC:3.2.1.0	IPR001360 (PRINTS); IPR013781 (G3DSA:3.20.20.GENE3D); IPR017853 (SUPERFAMILY); IPR018120 (PROSITE); PS51257 (PROFILE), SignalP-NN(euk) (SIGNALP), tmhmm (TMHMM)
Bra004861	protein	816	20	5.77944e-99	0.5195	7	P:response to zinc ion; P:nitrate transport; P:iron ion transport; P:biological_process; P:response to nitrate; P:cellular response to iron ion starvation; C:cellular_component		IPR026961 (PFAM); tmhmm (TMHMM)
Bra004864	probable wrky transcription factor 12-like	648	20	1.37393e-119	0.9075	6	P:anthocyanin biosynthetic process; F:sequence-specific DNA binding transcription factor activity; F:sequence-specific DNA binding; P:regulation of transcription, DNA-dependent; C:transcription factor complex;	-	IPR003657 (G3DSA:2.20.25.GENE3D); PTHR31221 (PANTHER)
Bra004878	ap2 erf domain-containing transcription factor	849	20	1.98805e-103	0.656	5	F:sequence-specific DNA binding transcription factor activity; F:DNA binding; P:regulation of transcription, DNA-dependent; C:transcription factor complex;	-	IPR001471 (PRINTS); IPR016177 (SUPERFAMILY); PTHR31985 (PANTHER)
Bra004885	metalloendoproteinase 1-like	1020	20	0	0.735	5	C:anchored to membrane; F:metalloendopeptidase activity; P:proteolysis; C:extracellular matrix; F:zinc ion binding	EC:3.4.24.0	IPR001818 (PFAM); IPR002477 (PFAM); IPR006026 (SMART); IPR021190 (PRINTS); IPR024079 (G3DSA:3.40.390.GENE3D); PTHR10201 (PANTHER), PTHR10201:SF15 (PANTHER), SignalP-NN(euk) (SIGNALP), SSF55486 (SUPERFAMILY)
Bra004889	beta-expansin 3	828	20	0	0.809	5	C:extracellular region; P:plant-type cell wall modification involved in multidimensional cell growth; P:sexual reproduction; P:plant-type cell wall loosening; P:unidimensional cell growth	-	IPR005795 (PRINTS); IPR007112 (SMART); IPR007117 (G3DSA:2.60.40.GENE3D); IPR007118 (PRINTS); IPR009009 (PFAM); IPR014733 (G3DSA:2.40.40.GENE3D); PTHR31692 (PANTHER), PTHR31692:SF0 (PANTHER), SignalP-NN(euk) (SIGNALP), tmhmm (TMHMM)
Bra004974	gdsl esterase lipase at2g30310-like	1080	20	0	0.724	2	P:lipid metabolic process; F:carboxylesterase activity	EC:3.1.1.1	IPR001087 (PFAM); IPR013831 (G3DSA:3.40.50.GENE3D); PTHR22835 (PANTHER), PTHR22835:SF39 (PANTHER), SignalP-NN(euk) (SIGNALP), SSF52266 (SUPERFAMILY)
Bra004980	probable protein phosphatase 2c 25-like	918	20	1.72031e-125	0.6955	11	P:stomatal lineage progression; P:protein dephosphorylation; P:intracellular signal transduction; F:metal ion binding; P:response to cold; C:protein serine/threonine phosphatase complex; P:ovule development; P:response to osmotic stress; F:protein serine/threonine phosphatase activity; P:abscisic acid mediated signaling pathway; C:nucleus	-	IPR000222 (PROSITE); IPR001932 (G3DSA:3.60.40.GENE3D); IPR015655 (PANTHER); PTHR13832:SF117 (PANTHER)
Bra004981	em protein	255	20	4.25645e-47	0.8755	14	P:seed germination; P:acquisition of desiccation tolerance; P:meristem structural organization; P:regulation of flower development; P:photomorphogenesis; P:vegetative to reproductive phase transition of meristem; P:terpenoid biosynthetic process; P:protein ubiquitination; P:lipid storage; P:response to abscisic acid stimulus; P:response to freezing; C:cytoplasm; P:sugar mediated signaling pathway…	-
Bra004989	chlorophyll a-b binding protein chloroplastic-like	831	20	1.15488e-158	0.8645	10	P:response to red light; F:chlorophyll binding; C:light-harvesting complex; P:rRNA processing; C:chloroplast envelope; P:response to blue light; C:chloroplast thylakoid membrane; C:plastoglobule; P:response to far red light; P:photosynthesis, light harvesting	-	IPR001344 (PANTHER); IPR022796 (PFAM); IPR023329 (G3DSA:1.10.3460.GENE3D); PTHR21649:SF0 (PANTHER), tmhmm (TMHMM)
Bra005008	protein	459	20	1.09578e-38	0.591	3	F:molecular_function; P:biological_process; P:response to oxidative stress		no IPS match
Bra005019	ribulose bisphosphate carboxylase oxygenase activase	1428	20	0	0.927	33	P:regulation of proton transport; P:photosynthesis, light reaction; P:negative regulation of defense response; P:response to far red light; P:detection of biotic stimulus; C:chloroplast envelope; C:apoplast; P:response to sucrose stimulus; P:jasmonic acid mediated signaling pathway; C:stromule; P:salicylic acid biosynthetic process; P:systemic acquired resistance, salicylic acid mediated signalin…	-	IPR003959 (PFAM); IPR027417 (SUPERFAMILY); G3DSA:3.40.50.300 (GENE3D), PTHR32429 (PANTHER), PTHR32429:SF1 (PANTHER)
Bra005025	expansin a4	771	20	0	0.947	9	P:plant-type cell wall modification involved in multidimensional cell growth; C:plant-type cell wall; P:plant-type cell wall loosening; C:plasmodesma; P:unidimensional cell growth; C:extracellular region; C:membrane; C:cytosol; P:syncytium formation	-	IPR002963 (PRINTS); IPR007112 (SMART); IPR007117 (G3DSA:2.60.40.GENE3D); IPR007118 (PRINTS); IPR009009 (PFAM); IPR014733 (G3DSA:2.40.40.GENE3D); PTHR31867 (PANTHER), PTHR31867:SF0 (PANTHER), SignalP-NN(euk) (SIGNALP)
Bra005046	protein binding	2019	20	0	0.739	9	P:cellular response to iron ion starvation; P:nitrate transport; P:vesicle docking involved in exocytosis; P:amino acid transport; P:response to nitrate; C:exocyst; P:iron ion transport; C:nucleus; C:cytosol	-	IPR004140 (PANTHER); IPR016159 (SUPERFAMILY); PTHR12542:SF7 (PANTHER)
Bra005076	pre-mrna-processing-splicing factor 8-like	6870	20	0	0.933	26	P:gravitropism; P:N-terminal protein myristoylation; P:microtubule cytoskeleton organization; P:methylation-dependent chromatin silencing; P:galactolipid biosynthetic process; P:cell-cell signaling; C:membrane; P:seed maturation; P:cytokinesis by cell plate formation; C:plant-type cell wall; P:sucrose biosynthetic process; P:vegetative phase change; C:chloroplast; P:determination of bilateral sym…	EC:2.4.1.13	IPR000555 (PFAM); IPR012591 (PRODOM); IPR012592 (PFAM); IPR012984 (PFAM); IPR019580 (PFAM); IPR019581 (PFAM); IPR019582 (PFAM); IPR021983 (PFAM); PTHR11140 (PANTHER), PTHR11140:SF0 (PANTHER)
Bra005092	protein lurp-one-related 8-like	588	20	3.99092e-119	0.7015	3	F:molecular_function; P:biological_process; C:cellular_component		IPR007612 (PFAM); IPR025659 (SUPERFAMILY); PTHR31087 (PANTHER), PTHR31087:SF0 (PANTHER)
Bra005104	wrky transcription factor 33	1374	20	0	0.7115	29	P:negative regulation of defense response; P:positive regulation of autophagy; P:detection of biotic stimulus; F:protein binding; P:cellular heat acclimation; P:jasmonic acid mediated signaling pathway; P:salicylic acid biosynthetic process; P:systemic acquired resistance, salicylic acid mediated signaling pathway; P:response to water deprivation; P:cellular membrane fusion; P:regulation of plant…	-	IPR003657 (G3DSA:2.20.25.GENE3D); PTHR31221 (PANTHER), PTHR31221:SF0 (PANTHER)
Bra005105	hypothetical protein CARUB_v10024424mg	258	18	3.81459e-45	0.7183	1	C:plasma membrane	-	no IPS match
Bra005113	dehydration responsive element binding protein	744	20	9.83772e-80	0.704	8	P:response to water deprivation; P:response to salt stress; F:DNA binding; F:sequence-specific DNA binding transcription factor activity; P:cellular response to heat; P:positive regulation of transcription, DNA-dependent; C:transcription factor complex;	-	IPR001471 (PRINTS); IPR016177 (SUPERFAMILY); PTHR31241 (PANTHER), PTHR31241:SF0 (PANTHER)
Bra005152	---NA---	258	0			0	-		SignalP-NN(euk) (SIGNALP), tmhmm (TMHMM)
Bra005156	---NA---	339	0			0	-		SignalP-NN(euk) (SIGNALP), tmhmm (TMHMM)
Bra005173	80A08_24	1149	1	1.48469e-08	0.51	0	-		no IPS match
Bra005175	nad -binding rossmann-fold-containing protein	969	20	0	0.9125	24	P:photosynthesis, light reaction; C:apoplast; P:salicylic acid biosynthetic process; F:nucleotide binding; P:plant-type cell wall organization; F:3-beta-hydroxy-delta5-steroid dehydrogenase activity; P:isopentenyl diphosphate biosynthetic process, mevalonate-independent pathway; P:steroid biosynthetic process; P:defense response to bacterium; P:chlorophyll biosynthetic process; P:starch metabolic…	EC:1.1.1.145	IPR016040 (G3DSA:3.40.50.GENE3D); PTHR14194 (PANTHER), PTHR14194:SF17 (PANTHER), PF13460 (PFAM), SSF51735 (SUPERFAMILY)
Bra005197	zinc finger family protein	504	20	1.86395e-92	0.7105	10	P:intracellular signal transduction; F:zinc ion binding; F:nucleic acid binding; P:ethylene biosynthetic process; P:regulation of transcription, DNA-dependent; P:respiratory burst involved in defense response; P:response to chitin; F:sequence-specific DNA binding transcription factor activity; C:transcription factor complex;	-	IPR007087 (PROSITE); IPR015880 (SMART); PTHR26374 (PANTHER), PTHR26374:SF121 (PANTHER), PF13912 (PFAM), SSF57667 (SUPERFAMILY)
Bra005238	probable xyloglucan endotransglucosylase hydrolase protein 32-like	900	20	0	0.9245	6	F:xyloglucan:xyloglucosyl transferase activity; F:hydrolase activity, hydrolyzing O-glycosyl compounds; C:cell wall; P:cell wall biogenesis; P:cellular glucan metabolic process; C:apoplast	EC:2.4.1.207; EC:3.2.1.0	IPR000757 (PFAM); IPR008985 (SUPERFAMILY); IPR010713 (PFAM); IPR013320 (G3DSA:2.60.120.GENE3D); IPR016455 (PIR); PTHR31062 (PANTHER), SignalP-NN(euk) (SIGNALP), tmhmm (TMHMM)
Bra005255	protein chloroplastic-like	1215	20	2.20949e-145	0.6095	1	F:catalytic activity	-	SignalP-NN(euk) (SIGNALP), tmhmm (TMHMM)
Bra005274	galactose oxidase kelch repeat-containing protein	1122	20	0	0.722	1	F:protein binding		IPR006652 (SMART); IPR015915 (G3DSA:2.120.10.GENE3D); PTHR23244 (PANTHER), PTHR23244:SF96 (PANTHER), PF13415 (PFAM), PF13418 (PFAM), SSF117281 (SUPERFAMILY)
Bra005293	auxin-induced protein 15a-like	393	20	2.13529e-66	0.7255	1	P:response to auxin stimulus	-	IPR003676 (PFAM); PTHR31374 (PANTHER), PTHR31374:SF0 (PANTHER)
Bra005300	probable f-box protein at1g60180-like	909	20	3.12201e-131	0.6315	1	F:protein binding		IPR001810 (SUPERFAMILY); G3DSA:1.20.1280.50 (GENE3D), PTHR31320 (PANTHER), PTHR31320:SF0 (PANTHER), tmhmm (TMHMM)
Bra005312	glucuronosyltransferase pgsip8-like	1485	20	0	0.8555	2	F:transferase activity, transferring hexosyl groups; P:carbohydrate biosynthetic process	EC:2.4.1.0	IPR002495 (PFAM); G3DSA:3.90.550.10 (GENE3D), PTHR11183 (PANTHER), PTHR11183:SF5 (PANTHER), SignalP-NN(euk) (SIGNALP), tmhmm (TMHMM), SSF53448 (SUPERFAMILY)
Bra005378	lrr receptor-like serine threonine-protein kinase fls2-like	2715	20	0	0.6745	4	P:defense response to fungus; P:signal transduction; C:cell wall; F:protein binding	-	IPR001611 (PFAM); IPR003591 (SMART); IPR013210 (PFAM); PR00019 (PRINTS), G3DSA:3.80.10.10 (GENE3D), PTHR24420 (PANTHER), PTHR24420:SF479 (PANTHER), PF13855 (PFAM), SignalP-NN(euk) (SIGNALP), tmhmm (TMHMM), SSF52047 (SUPERFAMILY), SSF52058 (SUPERFAMILY)
Bra005382	protein root hair specific 4	888	20	9.5883e-117	0.606	1	P:root hair elongation	-	no IPS match
Bra005384	ctp synthase	1866	20	0	0.8515	4	P:response to cadmium ion; P:pyrimidine nucleotide biosynthetic process; F:CTP synthase activity; P:pyrimidine nucleobase metabolic process	EC:6.3.4.2	IPR004468 (PANTHER); IPR017456 (PFAM); IPR017926 (PFAM); IPR027417 (SUPERFAMILY); G3DSA:3.40.50.300 (GENE3D), G3DSA:3.40.50.880 (GENE3D), PTHR11550:SF0 (PANTHER), PS51257 (PROFILE), SSF52317 (SUPERFAMILY)
Bra005387	udp-arabinose 4-epimerase	1365	20	0	0.866	13	P:defense response by callose deposition; P:galactose metabolic process; P:intracellular signal transduction; F:UDP-arabinose 4-epimerase activity; F:nucleotide binding; F:UDP-glucose 4-epimerase activity; F:coenzyme binding; P:abscisic acid mediated signaling pathway; P:response to ethylene stimulus; P:nucleotide-sugar metabolic process; P:plant-type cell wall biogenesis; P:arabinose biosyntheti…	EC:5.1.3.5; EC:5.1.3.2	IPR001509 (PFAM); IPR005886 (PTHR10366:PANTHER); IPR016040 (G3DSA:3.40.50.GENE3D); IPR025308 (PFAM); G3DSA:3.90.25.10 (GENE3D), PTHR10366 (PANTHER), SSF51735 (SUPERFAMILY)
Bra005396	rna polymerase i specific transcription initiation factor rrn3 protein	1887	20	0	0.6765	1	P:transcription from RNA polymerase I promoter	-	IPR007991 (PANTHER)
Bra005401	serine threonine-protein kinase wnk1	798	20	1.41786e-35	0.6925	5	P:protein phosphorylation; F:protein serine/threonine kinase activity; P:circadian rhythm; C:membrane; P:serine family amino acid metabolic process	EC:2.7.11.0	G3DSA:3.10.20.90 (GENE3D), PTHR13902 (PANTHER), PTHR13902:SF22 (PANTHER)
Bra005407	protein tify 5a-like	351	20	1.28141e-35	0.6865	15	P:intracellular signal transduction; P:ethylene biosynthetic process; P:response to fungus; P:response to water deprivation; P:jasmonic acid mediated signaling pathway; C:intracellular; P:response to wounding; P:jasmonic acid biosynthetic process; P:hyperosmotic salinity response; P:respiratory burst involved in defense response; P:response to auxin stimulus; P:response to chitin; F:protein bindi…	-	IPR010399 (PFAM)
Bra005424	photosystem ii type i chlorophyll a b binding protein	486	20	5.89821e-109	0.988	18	P:response to fructose stimulus; C:photosystem I; P:response to red light; F:chlorophyll binding; C:mitochondrion; C:light-harvesting complex; C:integral to membrane; F:metal ion binding; P:protein-chromophore linkage; C:chloroplast envelope; P:photosynthesis, light harvesting in photosystem II; P:response to blue light; C:chloroplast thylakoid membrane; C:photosystem II; C:plastoglobule; P:respo…	-
Bra005425	photosystem ii type i chlorophyll a b binding protein	801	20	0	0.953	18	P:response to fructose stimulus; C:photosystem I; P:response to red light; F:chlorophyll binding; C:mitochondrion; C:light-harvesting complex; C:integral to membrane; F:metal ion binding; P:protein-chromophore linkage; C:chloroplast envelope; P:photosynthesis, light harvesting in photosystem II; P:response to blue light; C:chloroplast thylakoid membrane; C:photosystem II; C:plastoglobule; P:respo…	-
Bra005430	major intrinsic	864	20	3.76986e-156	0.8065	15	P:arsenite transport; P:response to hypoxia; C:integral to membrane; F:arsenite transmembrane transporter activity; P:oligopeptide transport; F:water channel activity; F:lactate transmembrane transporter activity; P:hydrogen peroxide transmembrane transport; F:protein binding; P:water transport; P:regulation of defense response; P:lactate transport; P:response to arsenic-containing substance; C:e…	-
Bra005432	mate efflux family protein	1416	20	0	0.8605	6	P:response to nematode; F:drug transmembrane transporter activity; C:plasma membrane; P:drug transmembrane transport; C:vacuolar membrane; F:antiporter activity	-	IPR002528 (PFAM); PTHR11206 (PANTHER), PTHR11206:SF21 (PANTHER), SignalP-NN(euk) (SIGNALP), tmhmm (TMHMM)
Bra005501	rd20 protein	720	20	1.94495e-152	0.8435	13	P:oxylipin metabolic process; P:stomatal movement; P:response to fungus; F:calcium ion binding; P:response to desiccation; P:response to cold; P:response to salicylic acid stimulus; P:hyperosmotic salinity response; C:microsome; P:response to abscisic acid stimulus; C:chloroplast membrane; F:lipoxygenase activity; C:vacuole	EC:1.13.11.12	IPR007736 (PFAM); PTHR31495 (PANTHER), PTHR31495:SF0 (PANTHER), tmhmm (TMHMM)
Bra005524	cellulose synthase-like protein d1-like	2790	20	0	0.896	13	P:root hair elongation; P:cellulose biosynthetic process; C:integral to Golgi membrane; P:response to cold; P:cellular cell wall organization; F:cellulose synthase (UDP-forming) activity; P:pollen germination; P:plant-type cell wall biogenesis; C:endoplasmic reticulum; C:plasma membrane; P:starch metabolic process; P:sucrose metabolic process; P:UDP-glucose metabolic process	EC:2.4.1.12	IPR005150 (PFAM); PTHR32287 (PANTHER), PTHR32287:SF5 (PANTHER), tmhmm (TMHMM)
Bra005525	leucine-rich repeat disease resistance protein	2367	20	0	0.7145	14	P:regulation of plant-type hypersensitive response; P:systemic acquired resistance, salicylic acid mediated signaling pathway; P:response to endoplasmic reticulum stress; P:negative regulation of defense response; P:jasmonic acid mediated signaling pathway; C:intracellular; P:regulation of transcription, DNA-dependent; P:response to bacterium; P:protein targeting to membrane; F:kinase activity; P…	-	IPR001611 (PFAM); IPR003591 (SMART); PR00019 (PRINTS), G3DSA:3.80.10.10 (GENE3D), PTHR24420 (PANTHER), PTHR24420:SF480 (PANTHER), PF13516 (PFAM), PF13855 (PFAM), SM00365 (SMART), SSF52058 (SUPERFAMILY)
Bra005528	leucine-rich repeat disease resistance protein	2205	20	0	0.8065	14	P:regulation of plant-type hypersensitive response; P:systemic acquired resistance, salicylic acid mediated signaling pathway; P:response to endoplasmic reticulum stress; P:negative regulation of defense response; P:jasmonic acid mediated signaling pathway; C:intracellular; P:regulation of transcription, DNA-dependent; P:response to bacterium; P:protein targeting to membrane; F:kinase activity; P…	-	IPR001611 (PFAM); IPR003591 (SMART); PR00019 (PRINTS), G3DSA:3.80.10.10 (GENE3D), PTHR24420 (PANTHER), PTHR24420:SF480 (PANTHER), PF13516 (PFAM), PF13855 (PFAM), SM00365 (SMART), SignalP-NN(euk) (SIGNALP), tmhmm (TMHMM), SSF52047 (SUPERFAMILY), SSF52058 (SUPERFAMILY)
Bra005534	leucine-rich repeat disease resistance protein	2043	20	0	0.7325	14	P:regulation of plant-type hypersensitive response; P:systemic acquired resistance, salicylic acid mediated signaling pathway; P:response to endoplasmic reticulum stress; P:negative regulation of defense response; P:jasmonic acid mediated signaling pathway; C:intracellular; P:regulation of transcription, DNA-dependent; P:response to bacterium; P:protein targeting to membrane; F:kinase activity; P…	-	IPR001611 (PFAM); IPR003591 (SMART); G3DSA:3.80.10.10 (GENE3D), PTHR24420 (PANTHER), PTHR24420:SF480 (PANTHER), PF13855 (PFAM), SignalP-NN(euk) (SIGNALP), tmhmm (TMHMM), SSF52058 (SUPERFAMILY)
Bra005567	leucine-rich repeat disease resistance protein	2970	20	0	0.764	14	P:regulation of plant-type hypersensitive response; P:systemic acquired resistance, salicylic acid mediated signaling pathway; P:response to endoplasmic reticulum stress; P:negative regulation of defense response; P:jasmonic acid mediated signaling pathway; C:intracellular; P:regulation of transcription, DNA-dependent; P:response to bacterium; P:protein targeting to membrane; F:kinase activity; P…	-	IPR001611 (PFAM); IPR003591 (SMART); PR00019 (PRINTS), G3DSA:3.80.10.10 (GENE3D), PTHR24420 (PANTHER), PTHR24420:SF480 (PANTHER), PF13504 (PFAM), PF13855 (PFAM), SM00365 (SMART), SignalP-NN(euk) (SIGNALP), tmhmm (TMHMM), SSF52058 (SUPERFAMILY)
Bra005623	protein	294	20	8.01585e-31	0.7915	10	P:intracellular signal transduction; P:anaerobic respiration; P:ethylene biosynthetic process; P:respiratory burst involved in defense response; P:response to chitin; P:response to cyclopentenone; P:abscisic acid mediated signaling pathway; P:toxin catabolic process; C:endoplasmic reticulum; P:ethylene mediated signaling pathway	-	SignalP-NN(euk) (SIGNALP), tmhmm (TMHMM)
Bra005688	trihelix transcription factor gt-3b-like	861	20	2.59618e-123	0.717	10	C:nucleolus; P:regulation of transcription, DNA-dependent; F:identical protein binding; F:sequence-specific DNA binding; F:sequence-specific DNA binding transcription factor activity; P:response to cyclopentenone; C:mediator complex; P:toxin catabolic process; C:transcription factor complex;	-	IPR017877 (PROFILE); PTHR10032 (PANTHER), PTHR10032:SF121 (PANTHER), PF13837 (PFAM)
Bra005699	laccase family protein	1623	20	0	0.77	11	P:response to copper ion; F:copper ion binding; P:cellular response to iron ion starvation; F:hydroquinone:oxygen oxidoreductase activity; P:nitrate transport; P:response to nitrate; P:iron ion transport; C:apoplast; P:vegetative to reproductive phase transition of meristem; P:lignin catabolic process; P:oxidation-reduction process	EC:1.10.3.2	IPR001117 (PFAM); IPR008972 (G3DSA:2.60.40.GENE3D); IPR011706 (PFAM); IPR011707 (PFAM); IPR017761 (TIGRFAMs); PTHR11709 (PANTHER), PTHR11709:SF9 (PANTHER)
Bra005703	bel1-like homeodomain protein 9-like	1713	20	0	0.7565	26	P:maintenance of floral meristem identity; P:methylation-dependent chromatin silencing; P:cell-cell signaling; P:organ formation; F:protein binding; P:fruit development; P:polarity specification of adaxial/abaxial axis; P:floral whorl morphogenesis; P:maintenance of inflorescence meristem identity; P:determination of bilateral symmetry; C:cytosol; P:xylem and phloem pattern formation; P:DNA methy…	-	IPR001356 (SMART); IPR006563 (PFAM); IPR008422 (PFAM); IPR009057 (G3DSA:1.10.10.GENE3D); PTHR11850 (PANTHER), PTHR11850:SF15 (PANTHER)
Bra005739	af324672_1 at2g20820	453	20	1.31798e-41	0.7645	1	P:photorespiration	-	tmhmm (TMHMM)
Bra005751	protein lhy cca1-like 1	852	20	2.22419e-130	0.7975	17	P:response to jasmonic acid stimulus; P:response to gibberellin stimulus; P:response to salt stress; P:regulation of transcription, DNA-dependent; P:response to salicylic acid stimulus; P:circadian regulation of gene expression; F:DNA binding; P:response to auxin stimulus; P:histone H3 acetylation; P:long-day photoperiodism, flowering; P:response to abscisic acid stimulus; F:sequence-specific DNA…	-	IPR001005 (PFAM); IPR006447 (TIGRFAMs); IPR009057 (G3DSA:1.10.10.GENE3D); IPR017930 (PROFILE); PTHR12802 (PANTHER), PTHR12802:SF22 (PANTHER)
Bra005755	probable protein phosphatase 2c 38-like	1074	20	0	0.817	4	P:protein dephosphorylation; F:metal ion binding; F:protein serine/threonine phosphatase activity; C:protein serine/threonine phosphatase complex	-	IPR000222 (PROSITE); IPR001932 (G3DSA:3.60.40.GENE3D); IPR015655 (PANTHER); PTHR13832:SF97 (PANTHER), tmhmm (TMHMM)
Bra005758	protein gpr107-like	1242	20	1.09398e-139	0.6845	3	P:root morphogenesis; P:response to molecule of bacterial origin; C:integral to membrane	-	IPR009637 (PANTHER); PTHR21229:SF2 (PANTHER), SignalP-NN(euk) (SIGNALP), tmhmm (TMHMM)
Bra005777	trihelix transcription factor gt-2-like	1722	20	0	0.6635	19	P:negative regulation of organ growth; P:polarity specification of adaxial/abaxial axis; P:response to chitin; P:regulation of transcription, DNA-dependent; P:regulation of meristem growth; P:sepal formation; P:perianth development; P:determination of bilateral symmetry; P:establishment of petal orientation; P:xylem and phloem pattern formation; P:polar nucleus fusion; P:petal formation; F:DNA bi…	-	IPR001005 (SMART); IPR017877 (PROFILE); PTHR10032 (PANTHER), PTHR10032:SF120 (PANTHER), PF13837 (PFAM)
Bra005802	s-adenosyl-l-methionine-dependent methyltransferase-like protein	1482	20	0	0.77	14	P:defense response; P:response to jasmonic acid stimulus; P:response to fungus; F:S-adenosyl-L-methionine:benzoic acid carboxyl methyl transferase activity; P:response to wounding; F:2-phytyl-1,4-naphthoquinone methyltransferase activity; P:jasmonic acid biosynthetic process; P:methylation; P:cellular cell wall macromolecule metabolic process; P:terpenoid biosynthetic process; P:xylem development…	-	IPR005299 (PFAM); IPR010264 (PFAM); G3DSA:3.40.50.150 (GENE3D), PTHR31009 (PANTHER), PTHR31009:SF0 (PANTHER), SSF53335 (SUPERFAMILY)
Bra005860	leucoanthocyanidin dioxygenase-like protein	1119	20	0	0.849	9	P:jasmonic acid biosynthetic process; P:response to wounding; P:jasmonic acid mediated signaling pathway; F:iron ion binding; F:oxidoreductase activity, acting on paired donors, with incorporation or reduction of molecular oxygen, 2-oxoglutarate as one donor, and incorporation of one atom each of oxygen into both donors; F:oxidoreductase activity, acting on single donors with incorporation of mol…	EC:1.14.11.0; EC:1.13.11.0	IPR002283 (PRINTS); IPR005123 (PFAM); IPR026992 (PFAM); IPR027443 (G3DSA:2.60.120.GENE3D); PTHR10209 (PANTHER), PTHR10209:SF55 (PANTHER), SSF51197 (SUPERFAMILY)
Bra005869	glucuronosyl transferase-like protein	1290	20	0	0.7125	8	P:seed development; P:DNA recombination; P:DNA repair; F:cytokinin 7-beta-glucosyltransferase activity; P:regulation of anthocyanin catabolic process; F:cytokinin 9-beta-glucosyltransferase activity; P:response to arsenic-containing substance; P:cytokinin metabolic process	EC:2.4.1.118	IPR002213 (PANTHER); G3DSA:3.40.50.2000 (GENE3D), PTHR11926:SF15 (PANTHER), SSF53756 (SUPERFAMILY)
Bra005896	polyketide cyclase dehydrase and lipid transport superfamily protein	1002	20	3.23912e-118	0.5905	2	C:mitochondrion; C:plasma membrane	-	no IPS match
Bra005919	polygalacturonase inhibiting protein	996	20	0	0.9035	15	P:negative regulation of defense response; P:jasmonic acid mediated signaling pathway; P:regulation of protein dephosphorylation; P:systemic acquired resistance, salicylic acid mediated signaling pathway; C:plant-type cell wall; P:regulation of plant-type hypersensitive response; F:polygalacturonase inhibitor activity; P:regulation of hydrogen peroxide metabolic process; P:regulation of transcrip…	-
Bra005921	steroid sulfotransferase-like protein	1083	20	0	0.808	8	P:jasmonic acid biosynthetic process; P:response to wounding; P:jasmonic acid mediated signaling pathway; F:alcohol sulfotransferase activity; F:hydroxyjasmonate sulfotransferase activity; P:sulfur compound metabolic process; P:androgen metabolic process; P:estrogen metabolic process	EC:2.8.2.2	IPR000863 (PFAM); IPR027417 (SUPERFAMILY); G3DSA:3.40.50.300 (GENE3D), PTHR11783 (PANTHER), PTHR11783:SF1 (PANTHER)
Bra005938	peptide methionine sulfoxide reductase	555	20	2.79668e-104	0.843	12	P:cellular membrane fusion; P:Golgi vesicle transport; P:cell morphogenesis; F:L-methionine-(S)-S-oxide reductase activity; P:cellular response to oxidative stress; P:cellular protein modification process; P:cell growth; C:cytosol; F:peptide-methionine-(S)-S-oxide reductase activity; P:response to light stimulus; P:oxidation-reduction process; P:response to karrikin	EC:1.8.4.13; EC:1.8.4.11	IPR002569 (G3DSA:3.30.1060.GENE3D); PTHR10173 (PANTHER), PTHR10173:SF6 (PANTHER)
Bra005939	peptide methionine sulfoxide reductase	558	20	1.71962e-101	0.8345	11	P:cellular membrane fusion; P:response to oxidative stress; P:Golgi vesicle transport; P:cell morphogenesis; F:L-methionine-(S)-S-oxide reductase activity; P:cellular protein modification process; P:cell growth; C:cytosol; F:peptide-methionine-(S)-S-oxide reductase activity; P:response to light stimulus; P:oxidation-reduction process	EC:1.8.4.13; EC:1.8.4.11	IPR002569 (G3DSA:3.30.1060.GENE3D); PTHR10173 (PANTHER), PTHR10173:SF6 (PANTHER)
Bra005940	peptide methionine sulfoxide reductase	555	20	2.67609e-103	0.8305	10	P:cellular membrane fusion; P:response to oxidative stress; P:Golgi vesicle transport; P:cell morphogenesis; P:cellular protein modification process; P:cell growth; C:cytosol; F:peptide-methionine-(S)-S-oxide reductase activity; P:response to light stimulus; P:oxidation-reduction process	EC:1.8.4.11	IPR002569 (G3DSA:3.30.1060.GENE3D); PTHR10173 (PANTHER), PTHR10173:SF6 (PANTHER)
Bra006003	gc-rich sequence dna-binding factor 1-like	1986	20	0	0.701	14	F:translation repressor activity; C:cytosol; F:zinc ion binding; P:protein import into peroxisome matrix; F:DNA binding; P:fatty acid beta-oxidation; F:sequence-specific DNA binding transcription factor activity; P:DNA endoreduplication; P:positive regulation of cell proliferation; P:negative regulation of transcription, DNA-dependent; C:phragmoplast; ; C:transcription factor complex;	-
Bra006047	probable trehalose-phosphate phosphatase i	843	20	4.78285e-168	0.8255	5	P:response to cadmium ion; F:trehalose-phosphatase activity; P:trehalose biosynthetic process; P:starch metabolic process; P:sucrose metabolic process	EC:3.1.3.12	IPR003337 (PFAM); IPR006379 (TIGRFAMs); IPR023214 (G3DSA:3.40.50.GENE3D); PTHR10788 (PANTHER)
Bra006074	histidine kinase 5-like	1158	20	0	0.795	22	P:negative regulation of abscisic acid mediated signaling pathway; P:root development; P:vernalization response; P:regulation of stomatal closure; P:cellular response to nitric oxide; P:cellular response to molecule of bacterial origin; C:vacuole; P:peptidyl-histidine phosphorylation; P:signal transduction by phosphorylation; P:cellular response to hydrogen peroxide; P:regulation of transcription…	-
Bra006130	6- and 1-fructan exohydrolase	738	20	6.45218e-117	0.7325	6	F:inulinase activity; P:systemic acquired resistance, salicylic acid mediated signaling pathway; P:carbohydrate metabolic process; P:regulation of hydrogen peroxide metabolic process; F:levanase activity; P:response to hypoxia	EC:3.2.1.7; EC:3.2.1.65	IPR008985 (SUPERFAMILY); IPR013189 (G3DSA:2.60.120.GENE3D); PTHR31953 (PANTHER), PTHR31953:SF0 (PANTHER)
Bra006171	protein	2574	20	0	0.8405	4	C:vacuole; C:plant-type cell wall; P:metabolic process; F:catalytic activity	-	IPR012878 (PFAM); G3DSA:2.80.10.50 (GENE3D), PTHR31151 (PANTHER), PTHR31151:SF0 (PANTHER), SignalP-NN(euk) (SIGNALP), tmhmm (TMHMM)
Bra006178	wrky dna-binding protein 75	444	20	3.87134e-105	0.858	11	P:regulation of DNA-dependent transcription in response to stress; P:regulation of response to nutrient levels; P:galactolipid biosynthetic process; F:sequence-specific DNA binding; P:cellular response to water deprivation; F:sequence-specific DNA binding transcription factor activity; P:lateral root development; P:response to ethylene stimulus; P:cellular response to phosphate starvation; C:tran…	-	IPR003657 (G3DSA:2.20.25.GENE3D); PTHR31221 (PANTHER)
Bra006190	protein tify 9	588	20	3.07361e-89	0.6465	13	P:regulation of systemic acquired resistance; P:response to fungus; P:response to water deprivation; P:regulation of jasmonic acid mediated signaling pathway; P:response to wounding; P:response to salicylic acid stimulus; P:jasmonic acid biosynthetic process; P:hyperosmotic salinity response; P:response to auxin stimulus; P:abscisic acid mediated signaling pathway; F:protein homodimerization acti…	-	IPR010399 (PFAM); IPR018467 (PFAM)
Bra006194	auxin-responsive gh3 family protein	1722	20	0	0.787	33	P:negative regulation of defense response; P:jasmonic acid mediated signaling pathway; P:salicylic acid biosynthetic process; P:regulation of protein dephosphorylation; P:systemic acquired resistance, salicylic acid mediated signaling pathway; F:benzoate amino acid synthetase activity; C:intracellular membrane-bounded organelle; P:detection of fungus; P:cellular membrane fusion; P:defense respons…	-
Bra006210	polyamine oxidase	1416	20	0	0.88	4	F:flavin adenine dinucleotide binding; P:polyamine catabolic process; F:polyamine oxidase activity; P:oxidation-reduction process	EC:1.5.3.11	IPR001613 (PRINTS); IPR002937 (PFAM); IPR016040 (G3DSA:3.40.50.GENE3D); G3DSA:3.90.660.10 (GENE3D), PTHR10742 (PANTHER), PTHR10742:SF30 (PANTHER), SignalP-NN(euk) (SIGNALP), SSF51905 (SUPERFAMILY), SSF54373 (SUPERFAMILY)
Bra006237	regulator of nonsense transcripts	1041	20	1.67212e-154	0.537	3	F:molecular_function; P:biological_process; C:cellular_component		no IPS match
Bra006288	hypothetical protein ARALYDRAFT_488361	348	5	5.45944e-34	0.736	1	C:chloroplast	-	no IPS match
Bra006381	zinc-binding dehydrogenase family protein	1302	20	0	0.9075	17	P:response to oxidative stress; C:cytosol; P:oxidation-reduction process; F:transferase activity, transferring acyl groups other than amino-acyl groups; F:zinc ion binding; P:actin cytoskeleton organization; P:pollen tube growth; P:proline transport; F:nucleotide binding; F:2-alkenal reductase [NAD(P)] activity; P:response to cyclopentenone; P:response to cadmium ion; P:toxin catabolic process; P…	EC:2.3.1.0; EC:1.3.1.74	IPR002085 (PANTHER); IPR011032 (G3DSA:3.90.180.GENE3D); IPR013149 (PFAM); IPR016040 (G3DSA:3.40.50.GENE3D); IPR020843 (SMART); PTHR11695:SF5 (PANTHER), SSF51735 (SUPERFAMILY)
Bra006386	cystatin-related protein	684	20	4.48307e-48	0.598	3	F:molecular_function; P:biological_process; C:cellular_component		IPR006525 (TIGRFAMs); PTHR31228 (PANTHER)
Bra006397	glutamate decarboxylase 1	1509	20	0	0.931	16	C:cytosol; F:calmodulin binding; P:root hair elongation; P:nitrate transport; F:glutamate decarboxylase activity; P:regulation of anion channel activity; P:transition metal ion transport; P:glutamate metabolic process; P:response to nitrate; P:response to cadmium ion; F:pyridoxal phosphate binding; C:nucleus; P:alanine metabolic process; P:aspartate metabolic process; P:beta-alanine metabolic pro…	EC:4.1.1.15
Bra006417	chromo domain-containing protein lhp1-like	975	20	3.57566e-23	0.795	13	P:root development; P:vernalization response; P:multidimensional cell growth; P:negative regulation of flower development; P:photoperiodism, flowering; P:shoot morphogenesis; C:euchromatin; P:chromatin silencing; C:nuclear heterochromatin; F:DNA binding; P:negative regulation of molecular function, epigenetic; P:chromatin organization; F:methylated histone residue binding	-	IPR000953 (SMART); IPR008251 (SMART); IPR016197 (SUPERFAMILY); IPR017984 (PRINTS); IPR023779 (PROSITE); IPR023780 (PFAM); G3DSA:2.40.50.40 (GENE3D), PTHR22812 (PANTHER), PTHR22812:SF2 (PANTHER)
Bra006477	dnaj heat shock n-terminal domain-containing protein	4128	20	0	0.6315	9	F:molecular_function; P:biological_process; C:cellular_component; F:unfolded protein binding; P:protein folding; F:heat shock protein binding; P:response to stress; P:response to high light intensity; P:response to hydrogen peroxide		IPR024593 (PFAM); PTHR25040 (PANTHER), PTHR25040:SF85 (PANTHER)
Bra006613	fad nad -binding oxidoreductase family protein	1101	20	0	0.8575	13	P:toxin catabolic process; F:flavin adenine dinucleotide binding; P:response to cyclopentenone; P:para-aminobenzoic acid metabolic process; P:hydrogen peroxide catabolic process; F:oxidoreductase activity; C:Golgi apparatus; P:response to chitin; C:plasmodesma; C:plasma membrane; F:electron carrier activity; P:oxidation-reduction process; P:electron transport	-	IPR013027 (PRINTS); IPR023753 (PFAM); G3DSA:3.50.50.60 (GENE3D), PTHR22915 (PANTHER), PTHR22915:SF5 (PANTHER), SignalP-NN(euk) (SIGNALP), SSF51905 (SUPERFAMILY)
Bra006625	acting on the ch-ch group of donors	1473	20	0	0.7695	29	P:G2 phase of mitotic cell cycle; F:fatty-acyl-CoA reductase (alcohol-forming) activity; P:gravitropism; P:response to wounding; F:protein binding; F:nucleotide binding; P:protein deubiquitination; P:suberin biosynthetic process; P:response to xenobiotic stimulus; P:histone methylation; P:double-strand break repair via homologous recombination; P:response to salt stress; P:far-red light signaling…	EC:1.2.1.50
Bra006627	esterase lipase thioesterase family protein	1029	20	0	0.7775	4	C:plasmodesma; C:vacuole; C:plant-type cell wall; F:catalytic activity	-	G3DSA:3.40.50.1820 (GENE3D), PTHR10992 (PANTHER), PTHR10992:SF198 (PANTHER), PF12697 (PFAM), SignalP-NN(euk) (SIGNALP), SSF53474 (SUPERFAMILY)
Bra006642	hypothetical protein ARALYDRAFT_351315	726	20	2.39341e-116	0.7135	3	F:molecular_function; P:biological_process; C:cellular_component		IPR012862 (PFAM)
Bra006711	1-aminocyclopropane-1-carboxylate oxidase	1080	20	0	0.828	12	P:oxidation-reduction process; P:nitrate transport; F:1-aminocyclopropane-1-carboxylate oxidase activity; P:transition metal ion transport; F:oxidoreductase activity, acting on paired donors, with incorporation or reduction of molecular oxygen, 2-oxoglutarate as one donor, and incorporation of one atom each of oxygen into both donors; P:chlorophyll catabolic process; P:response to nitrate; P:resp…	EC:1.14.17.4; EC:1.14.11.0	IPR005123 (PFAM); IPR026992 (PFAM); IPR027443 (G3DSA:2.60.120.GENE3D); PTHR10209 (PANTHER), PTHR10209:SF55 (PANTHER), SSF51197 (SUPERFAMILY)
Bra006716	haloacid dehalogenase-like hydrolase superfamily protein	852	20	0	0.8085	2	F:hydrolase activity; P:proline transport	-	IPR006402 (TIGRFAMs); IPR010237 (TIGRFAMs); IPR023214 (G3DSA:3.40.50.GENE3D); PTHR12725 (PANTHER), PTHR12725:SF12 (PANTHER)
Bra006728	subtilase family protein	2214	20	0	0.838	15	P:brassinosteroid biosynthetic process; C:cell wall; P:nitrate transport; F:identical protein binding; P:cellular response to iron ion starvation; P:petal development; P:proteolysis; P:negative regulation of catalytic activity; P:iron ion transport; P:stamen development; P:response to nitrate; F:serine-type endopeptidase activity; C:cytoplasm; C:nucleus; C:apoplast	EC:3.4.21.0	IPR000209 (G3DSA:3.40.50.GENE3D); IPR010259 (PFAM); IPR015500 (PRINTS); IPR023828 (PROSITE); PTHR10795:SF17 (PANTHER), SignalP-NN(euk) (SIGNALP), tmhmm (TMHMM)
Bra006782	phototropin 2	2709	20	0	0.755	35	P:regulation of proton transport; P:stomatal complex morphogenesis; F:blue light photoreceptor activity; P:response to far red light; P:response to sucrose stimulus; P:regulation of protein dephosphorylation; P:positive regulation of catalytic activity; P:starch biosynthetic process; P:response to red light; P:signal transduction by phosphorylation; P:photosystem II assembly; P:chloroplast reloca…	EC:2.7.10.0; EC:2.7.11.0
Bra006810	allergen v5 tpx-1-related family protein	618	20	2.18057e-111	0.783	2	C:extracellular region; P:root hair cell differentiation	-	IPR001283 (PRINTS); IPR002413 (PRINTS); IPR014044 (G3DSA:3.40.33.GENE3D); IPR018244 (PROSITE); PTHR10334:SF7 (PANTHER), SignalP-NN(euk) (SIGNALP), tmhmm (TMHMM)
Bra006820	dna repair protein xrcc3 homolog	996	20	2.49333e-164	0.682	15	F:damaged DNA binding; P:meiotic chromosome segregation; P:response to ionizing radiation; P:double-strand break repair via homologous recombination; P:mitotic recombination; P:post-translational protein modification; P:meiotic DNA double-strand break formation; F:ATP binding; P:sister chromatid cohesion; P:synapsis; F:protein binding; P:reciprocal meiotic recombination; F:single-stranded DNA bin…	-	IPR013632 (PFAM); IPR016467 (PIR); IPR020588 (PROFILE); IPR027417 (SUPERFAMILY); G3DSA:3.40.50.300 (GENE3D), PTHR22942 (PANTHER), PTHR22942:SF24 (PANTHER)
Bra006830	cytochrome p450 monooxygenase	1482	20	0	0.8385	17	P:cellular response to hypoxia; P:oxidation-reduction process; P:defense response to bacterium; P:transition metal ion transport; F:oxidoreductase activity, acting on paired donors, with incorporation or reduction of molecular oxygen; F:electron carrier activity; F:monooxygenase activity; F:oxygen binding; P:defense response by callose deposition in cell wall; P:response to chitin; P:indole gluco…	-
Bra006840	hypothetical protein CARUB_v10027175mg	516	20	4.27621e-79	0.7495	1	F:DNA binding	-	no IPS match
Bra006882	sulfate transporter -like	1977	20	0	0.8985	4	C:integral to membrane; F:secondary active sulfate transmembrane transporter activity; P:sulfate transport; P:transmembrane transport	-	IPR001902 (TIGRFAMs); IPR002645 (G3DSA:3.30.750.GENE3D); IPR011547 (PFAM); IPR018045 (PROSITE); PTHR11814 (PANTHER), PTHR11814:SF46 (PANTHER), PF13792 (PFAM), tmhmm (TMHMM)
Bra006917	protein	1224	20	2.8158e-117	0.596	1	F:protein binding		IPR001810 (PFAM); IPR013187 (PFAM); IPR017451 (TIGRFAMs); G3DSA:1.20.1280.50 (GENE3D), PTHR31111 (PANTHER)
Bra006919	hypothetical protein ARALYDRAFT_906603	267	14	3.58334e-29	0.73	1	P:response to karrikin	-	SignalP-NN(euk) (SIGNALP), tmhmm (TMHMM)
Bra006943	af446877_1 at3g52740 f3c22_140	417	20	1.06026e-63	0.791	4	P:response to karrikin; P:response to UV-B; P:flavonoid biosynthetic process; P:response to sucrose stimulus	-	no IPS match
Bra006971	udp-glucosyl transferase 73d1	1509	20	0	0.7525	4	F:UDP-glycosyltransferase activity; P:amino acid transport; P:metabolic process; F:transferase activity, transferring hexosyl groups	EC:2.4.1.0	IPR002213 (PANTHER); G3DSA:3.40.50.2000 (GENE3D), PTHR11926:SF15 (PANTHER), SignalP-NN(euk) (SIGNALP), SSF53756 (SUPERFAMILY)
Bra006977	transcription factor myb48-like	738	20	3.8075e-122	0.742	15	P:response to jasmonic acid stimulus; P:response to gibberellin stimulus; P:response to salt stress; P:regulation of transcription, DNA-dependent; P:response to salicylic acid stimulus; F:DNA binding; P:response to auxin stimulus; P:response to chitin; P:response to abscisic acid stimulus; F:sequence-specific DNA binding transcription factor activity; P:response to ethylene stimulus; P:response t…	-	IPR001005 (PFAM); IPR009057 (G3DSA:1.10.10.GENE3D); IPR017930 (PROFILE); PTHR10641 (PANTHER), PTHR10641:SF30 (PANTHER)
Bra006978	cell division cycle protein 48 homolog	2436	20	0	0.9605	15	C:cell wall; C:nucleolus; F:identical protein binding; P:cell division; F:ATP binding; F:microtubule-severing ATPase activity; P:pollen tube growth; C:spindle; C:nuclear envelope; P:pollen germination; P:response to cadmium ion; C:cytosolic ribosome; C:phragmoplast; C:Golgi apparatus; C:plasma membrane	EC:3.6.4.3
Bra007035	peptide nitrate transporter at2g37900-like	1749	20	0	0.851	5	P:anthocyanin biosynthetic process; C:integral to membrane; P:oligopeptide transport; C:plasma membrane; F:transporter activity	-	IPR000109 (PANTHER); IPR016196 (SUPERFAMILY); IPR018456 (PROSITE); G3DSA:1.20.1250.20 (GENE3D), PTHR11654:SF37 (PANTHER), tmhmm (TMHMM)
Bra007041	fructose- -bisphosphatase	1245	20	0	0.915	33	P:pentose-phosphate shunt; P:response to far red light; C:apoplast; P:carotenoid biosynthetic process; C:stromule; P:regulation of protein dephosphorylation; P:positive regulation of catalytic activity; P:starch biosynthetic process; P:response to red light; P:cellular cation homeostasis; P:photosystem II assembly; P:chloroplast relocation; P:maltose metabolic process; F:2-alkenal reductase [NAD(…	EC:1.3.1.74; EC:3.1.3.11
Bra007071	class iv chitinase	822	20	5.67032e-179	0.8625	12	C:cell wall; P:nitrate transport; P:chitin catabolic process; P:plant-type hypersensitive response; P:cell wall macromolecule catabolic process; P:respiratory burst involved in defense response; F:chitin binding; P:somatic embryogenesis; P:response to chitin; P:proline transport; P:response to nitrate; F:chitinase activity	EC:3.2.1.14	IPR000726 (PFAM); IPR001002 (PRODOM); IPR016283 (PIR); IPR018371 (PROSITE); IPR023346 (SUPERFAMILY); G3DSA:1.10.530.10 (GENE3D), G3DSA:3.30.20.10 (GENE3D), PTHR22595 (PANTHER), PTHR22595:SF17 (PANTHER), SignalP-NN(euk) (SIGNALP)
Bra007109	chlorophyll a-b binding protein chloroplastic-like	726	20	1.29958e-163	0.921	18	P:response to sucrose stimulus; C:photosystem I; P:response to red light; F:chlorophyll binding; C:light-harvesting complex; C:integral to membrane; F:metal ion binding; P:rRNA processing; P:protein-chromophore linkage; C:chloroplast envelope; P:response to blue light; P:regulation of proton transport; P:photosynthesis, light harvesting in photosystem I; C:chloroplast thylakoid membrane; C:photos…	-
Bra007145	chalcone flavanone isomerase	900	20	6.44654e-114	0.661	9	F:chalcone isomerase activity; P:response to UV-B; P:flavonoid biosynthetic process; C:extrinsic to endoplasmic reticulum membrane; C:plant-type vacuole membrane; P:response to auxin stimulus; F:protein binding; P:response to karrikin; C:nucleus	EC:5.5.1.6	IPR016087 (PFAM); IPR016088 (G3DSA:3.50.70.GENE3D)
Bra007146	exocyst subunit exo70 family protein h2	1890	20	0	0.7595	9	P:cellular response to iron ion starvation; P:nitrate transport; P:vesicle docking involved in exocytosis; P:amino acid transport; P:response to nitrate; C:exocyst; P:iron ion transport; C:nucleus; C:cytosol	-	IPR004140 (PANTHER); IPR016159 (SUPERFAMILY); PTHR12542:SF7 (PANTHER)
Bra007162	glucan endo- -beta-glucosidase	1353	20	0	0.758	6	F:hydrolase activity, hydrolyzing O-glycosyl compounds; P:carbohydrate metabolic process; C:plasmodesma; C:cell wall; P:response to chitin; F:cation binding	EC:3.2.1.0	IPR000490 (PFAM); IPR012946 (PFAM); IPR013781 (G3DSA:3.20.20.GENE3D); IPR017853 (SUPERFAMILY); PTHR32227 (PANTHER), PTHR32227:SF6 (PANTHER), SignalP-NN(euk) (SIGNALP), tmhmm (TMHMM)
Bra007228	transcription factor bhlh61-like	474	20	2.34111e-79	0.7515	2	F:amino acid binding; P:metabolic process		no IPS match
Bra007232	uncharacterized protein	615	17	1.87021e-36	0.6465	3	F:molecular_function; P:biological_process; C:cellular_component		no IPS match
Bra007234	uncharacterized loc101211273	531	20	6.23527e-83	0.8075	6	F:zinc ion binding; P:myo-inositol hexakisphosphate biosynthetic process; F:DNA binding; P:chloroplast organization; P:positive regulation of transcription, DNA-dependent; C:nucleus	-	no IPS match
Bra007256	leucine-rich repeat receptor-like protein kinase	2880	20	0	0.727	16	F:transmembrane receptor protein kinase activity; F:protein binding; P:detection of bacterium; C:chloroplast; P:cellular response to organic substance; P:immune response-regulating signaling pathway; P:transmembrane receptor protein tyrosine kinase signaling pathway; P:protein phosphorylation; P:regulation of anion channel activity; F:protein serine/threonine kinase activity; P:defense response s…	EC:2.7.11.0	IPR000719 (PROFILE); IPR001245 (PFAM); IPR001611 (PFAM); IPR002290 (SMART); IPR003591 (SMART); IPR008271 (PROSITE); IPR011009 (SUPERFAMILY); IPR013210 (PFAM); IPR013320 (G3DSA:2.60.120.GENE3D); IPR017441 (PROSITE); IPR020635 (SMART); G3DSA:1.10.510.10 (GENE3D), G3DSA:3.30.200.20 (GENE3D), G3DSA:3.80.10.10 (GENE3D), PTHR24420 (PANTHER), PTHR24420:SF44 (PANTHER), PF13516 (PFAM), SM00365 (SMART), Si…
Bra007280	heavy metal-associated isoprenylated plant protein 26-like	477	20	4.6073e-74	0.6565	2	P:metal ion transport; F:metal ion binding	-	IPR006121 (PFAM); IPR017969 (PROSITE); G3DSA:3.30.70.100 (GENE3D), PTHR22814 (PANTHER), PTHR22814:SF45 (PANTHER), SignalP-NN(euk) (SIGNALP)
Bra007293	strictosidine synthase family protein	1110	20	0	0.801	13	P:brassinosteroid biosynthetic process; P:response to sucrose stimulus; P:response to UV-B; P:alkaloid biosynthetic process; P:flavonoid biosynthetic process; C:plasmodesma; F:strictosidine synthase activity; C:plant-type cell wall; C:vacuole; C:endoplasmic reticulum; C:plasma membrane; P:terpenoid biosynthetic process; P:indole biosynthetic process	EC:4.3.3.2	IPR011042 (G3DSA:2.120.10.GENE3D); IPR018119 (PFAM); PTHR10426 (PANTHER), PTHR10426:SF5 (PANTHER), SignalP-NN(euk) (SIGNALP), tmhmm (TMHMM), SSF63829 (SUPERFAMILY)
Bra007315	beta- -glucanase 2	990	20	1.19145e-163	0.7845	30	P:anthocyanin biosynthetic process; P:photosynthesis, light reaction; P:negative regulation of defense response; F:glucan exo-1,3-beta-glucosidase activity; P:detection of biotic stimulus; C:apoplast; F:protein binding; P:jasmonic acid mediated signaling pathway; P:salicylic acid biosynthetic process; P:systemic acquired resistance, salicylic acid mediated signaling pathway; P:cellular membrane f…	EC:3.2.1.58; EC:3.2.1.4	IPR000490 (PFAM); IPR013781 (G3DSA:3.20.20.GENE3D); IPR017853 (SUPERFAMILY); PTHR32227 (PANTHER), PTHR32227:SF35 (PANTHER), SignalP-NN(euk) (SIGNALP)
Bra007331	pinus taeda anonymous locus 2_1534_01 genomic sequence	393	20	5.12992e-50	0.733	1	F:binding	-	tmhmm (TMHMM)
Bra007346	protein transparent testa 1-like	924	20	3.44242e-155	0.8265	9	F:zinc ion binding; F:nucleic acid binding; P:regulation of transcription, DNA-dependent; P:pollen tube growth; F:sequence-specific DNA binding transcription factor activity; P:transmitting tissue development; P:plant-type cell wall modification; C:transcription factor complex;	-	IPR007087 (PROSITE); IPR013087 (G3DSA:3.30.160.GENE3D); IPR015880 (SMART); PTHR11389 (PANTHER), PTHR11389:SF379 (PANTHER), PF13894 (PFAM), SSF57667 (SUPERFAMILY)
Bra007350	protein kinase	1017	20	6.78346e-144	0.68	15	P:protein phosphorylation; P:systemic acquired resistance, salicylic acid mediated signaling pathway; P:ethylene biosynthetic process; F:protein serine/threonine kinase activity; P:negative regulation of defense response; C:mitochondrion; P:defense response to bacterium; F:protein tyrosine kinase activity; F:ATP binding; P:regulation of innate immune response; P:regulation of hydrogen peroxide me…	EC:2.7.11.0; EC:2.7.10.0	IPR000719 (PFAM); IPR002290 (SMART); IPR008271 (PROSITE); IPR011009 (SUPERFAMILY); IPR020635 (SMART); G3DSA:1.10.510.10 (GENE3D), G3DSA:3.30.200.20 (GENE3D), PTHR24420 (PANTHER), PTHR24420:SF110 (PANTHER)
Bra007396	protein	2481	20	0	0.8015	7	C:eukaryotic translation initiation factor 3 complex; F:translation initiation factor activity; C:nucleus; C:cytosol; C:ribosome; P:regulation of translational initiation; F:translation initiation factor binding	-	IPR000717 (PFAM); IPR008905 (PFAM); IPR011991 (G3DSA:1.10.10.GENE3D); PTHR13937 (PANTHER), SSF46785 (SUPERFAMILY)
Bra007437	pirin-like protein	591	20	3.07344e-94	0.812	10	F:calmodulin binding; P:petal morphogenesis; P:blue light signaling pathway; P:nitrate transport; P:cellular response to iron ion starvation; P:iron ion transport; P:response to nitrate; P:abscisic acid mediated signaling pathway; P:response to low fluence blue light stimulus by blue low-fluence system; C:plasma membrane	-	IPR008778 (PFAM); IPR011051 (SUPERFAMILY); IPR012093 (PIR); IPR014710 (G3DSA:2.60.120.GENE3D); PTHR13903:SF0 (PANTHER)
Bra007472	(+)-neomenthol dehydrogenase-like	879	20	1.09561e-169	0.7665	6	P:response to cold; P:very long-chain fatty acid metabolic process; F:oxidoreductase activity; P:cuticle development; P:oxidation-reduction process; F:nucleotide binding	-	IPR002198 (PRINTS); IPR002347 (PRINTS); IPR016040 (G3DSA:3.40.50.GENE3D); PTHR24322 (PANTHER), PTHR24322:SF58 (PANTHER), SSF51735 (SUPERFAMILY)
Bra007485	uncharacterized loc101210346	378	18	8.47281e-55	0.5744	1	C:plasma membrane	-	no IPS match
Bra007510	beta-glucosidase 30	1749	20	0	0.844	11	P:response to other organism; F:cation binding; P:response to sucrose stimulus; P:response to fructose stimulus; F:hydrolase activity, hydrolyzing O-glycosyl compounds; P:carbohydrate metabolic process; P:aging; P:cell wall modification involved in abscission; P:positive regulation of transcription, DNA-dependent; P:response to karrikin; C:membrane	EC:3.2.1.0	IPR001360 (PRINTS); IPR013781 (G3DSA:3.20.20.GENE3D); IPR017853 (SUPERFAMILY); IPR018120 (PROSITE); SignalP-NN(euk) (SIGNALP)
Bra007537	protein	1056	20	4.8533e-152	0.6305	3	P:biological_process; C:cellular_component; F:molecular_function		IPR004158 (PFAM); PTHR31170 (PANTHER)
Bra007543	---NA---	471	0			0	-		no IPS match
Bra007574	obp32pep protein gb	804	20	4.06886e-92	0.6285	3	F:molecular_function; P:biological_process; C:cellular_component		IPR003863 (PFAM); PTHR31385 (PANTHER)
Bra007606	zinc finger	522	20	9.86488e-116	0.781	6	P:divalent metal ion transport; P:response to chitin; P:cellular cation homeostasis; P:response to brassinosteroid stimulus; F:zinc ion binding; F:protein binding	-	IPR001841 (PFAM); IPR011016 (SMART); IPR013083 (G3DSA:3.30.40.GENE3D); PTHR14155 (PANTHER), PTHR14155:SF40 (PANTHER), SignalP-NN(euk) (SIGNALP), tmhmm (TMHMM), SSF57850 (SUPERFAMILY)
Bra007607	2-oxoglutarate-dependent dioxygenase-like protein	1101	20	0	0.786	8	P:hyperosmotic salinity response; P:response to water deprivation; P:response to wounding; P:jasmonic acid mediated signaling pathway; F:1-aminocyclopropane-1-carboxylate oxidase activity; F:oxidoreductase activity, acting on paired donors, with incorporation or reduction of molecular oxygen, 2-oxoglutarate as one donor, and incorporation of one atom each of oxygen into both donors; C:cytosol; P:…	EC:1.14.17.4; EC:1.14.11.0	IPR005123 (PFAM); IPR026992 (PFAM); IPR027443 (G3DSA:2.60.120.GENE3D); PTHR10209 (PANTHER), PTHR10209:SF55 (PANTHER), SSF51197 (SUPERFAMILY)
Bra007611	1-aminocyclopropane-1-carboxylate synthase	1422	20	0	0.8255	31	P:1-aminocyclopropane-1-carboxylate biosynthetic process; C:chloroplast envelope; C:apoplast; P:unsaturated fatty acid biosynthetic process; F:1-aminocyclopropane-1-carboxylate synthase activity; P:ethylene biosynthetic process; P:isopentenyl diphosphate biosynthetic process, mevalonate-independent pathway; P:vitamin metabolic process; F:transferase activity; P:glycine catabolic process; P:lipoat…	EC:4.4.1.14; EC:2.5.1.47	IPR004838 (PROSITE); IPR004839 (PFAM); IPR015421 (G3DSA:3.40.640.GENE3D); IPR015422 (G3DSA:3.90.1150.GENE3D); IPR015424 (SUPERFAMILY); PR00753 (PRINTS), PTHR11751 (PANTHER), PTHR11751:SF26 (PANTHER)
Bra007631	acid phosphatase vanadium-dependent haloperoxidase-related protein	798	20	6.52643e-132	0.8505	1	C:plastid	-	IPR003832 (PFAM); PTHR31446 (PANTHER), PTHR31446:SF0 (PANTHER)
Bra007655	peptidyl-prolyl cis-trans isomerase cyp20-3	774	20	3.28503e-148	0.8235	43	P:regulation of proton transport; P:photosynthesis, light reaction; P:response to far red light; C:chloroplast envelope; C:apoplast; P:response to sucrose stimulus; P:protein folding; F:protein binding; P:salicylic acid biosynthetic process; P:protein targeting to chloroplast; P:unsaturated fatty acid biosynthetic process; C:cytosolic ribosome; P:response to red light; C:thylakoid lumen; P:isopen…	EC:5.2.1.8
Bra007727	probable mediator of rna polymerase ii transcription subunit 26a	312	10	2.06525e-09	0.71	5	P:response to jasmonic acid stimulus; P:response to fungus; P:response to wounding; P:jasmonic acid biosynthetic process; P:response to chitin	-	PTHR15141 (PANTHER), PTHR15141:SF32 (PANTHER)
Bra007739	heat stress transcription factor a-6b-like	858	20	4.4526e-147	0.666	12	P:regulation of cellular protein metabolic process; P:carpel morphogenesis; P:protein folding; P:regulation of transcription, DNA-dependent; P:response to heat; F:sequence-specific DNA binding; P:terpenoid biosynthetic process; F:sequence-specific DNA binding transcription factor activity; P:response to high light intensity; P:response to hydrogen peroxide; C:transcription factor complex;	-	IPR000232 (PRINTS); IPR011991 (G3DSA:1.10.10.GENE3D); PTHR10015 (PANTHER), PTHR10015:SF7 (PANTHER), SSF46785 (SUPERFAMILY)
Bra007855	nac domain containing protein 38	954	20	1.15501e-176	0.77	6	F:sequence-specific DNA binding transcription factor activity; F:DNA binding; P:multicellular organismal development; P:regulation of transcription, DNA-dependent; C:transcription factor complex;	-	IPR003441 (PFAM); PTHR31744 (PANTHER)
Bra007864	expansin a1	750	20	4.50308e-155	0.928	14	P:plant-type cell wall modification involved in multidimensional cell growth; C:plant-type cell wall; P:plant-type cell wall loosening; P:response to gibberellin stimulus; P:unidimensional cell growth; P:regulation of stomatal movement; C:extracellular region; C:membrane; P:xylem development; P:response to red light; P:syncytium formation; P:cellular cell wall macromolecule metabolic process; F:s…	-	IPR002963 (PRINTS); IPR007112 (SMART); IPR007117 (G3DSA:2.60.40.GENE3D); IPR007118 (PRINTS); IPR009009 (PFAM); IPR014733 (G3DSA:2.40.40.GENE3D); PTHR31867 (PANTHER), PTHR31867:SF0 (PANTHER), SignalP-NN(euk) (SIGNALP)
Bra007869	transcription factor hb29-like	693	20	2.13738e-106	0.6605	8	P:response to water deprivation; P:positive regulation of transcription, DNA-dependent; F:sequence-specific DNA binding transcription factor activity; F:DNA binding; F:protein binding; P:response to xenobiotic stimulus; C:transcription factor complex;	-	IPR006455 (TIGRFAMs); IPR006456 (PRODOM); IPR009057 (G3DSA:1.10.10.GENE3D); PTHR31948 (PANTHER), PTHR31948:SF0 (PANTHER)
Bra007887	actin cross-linking protein	828	20	4.55569e-152	0.7475	5	P:regulation of plant-type hypersensitive response; P:positive regulation of flavonoid biosynthetic process; P:protein targeting to membrane; P:response to ethylene stimulus; C:vacuole	-	IPR007679 (PFAM); IPR008999 (SUPERFAMILY); G3DSA:2.80.10.50 (GENE3D), PTHR31205 (PANTHER)
Bra007889	glutathione s-transferase family protein	627	20	4.69158e-110	0.705	14	P:ethylene mediated signaling pathway; P:cellular lipid metabolic process; P:toxin catabolic process; C:cytoplasm; P:response to cyclopentenone; P:response to abiotic stimulus; P:response to cadmium ion; P:cellular response to extracellular stimulus; P:glutathione metabolic process; F:glutathione transferase activity; P:cellular response to stress; P:developmental process; P:glutathione conjugati…	EC:2.5.1.18	IPR004045 (PROFILE); IPR010987 (G3DSA:1.20.1050.GENE3D); IPR012336 (G3DSA:3.40.30.GENE3D); IPR017933 (PROFILE); PTHR11260 (PANTHER), PTHR11260:SF16 (PANTHER), PF13417 (PFAM)
Bra007890	glutathione s-transferase tau 11	693	20	5.46721e-138	0.753	15	P:cellular response to phosphate starvation; P:response to misfolded protein; P:fatty acid beta-oxidation; P:galactolipid biosynthetic process; P:proteasomal ubiquitin-dependent protein catabolic process; P:ethylene mediated signaling pathway; P:cellular response to water deprivation; P:toxin catabolic process; P:aging; P:proteasome core complex assembly; C:cytoplasm; P:response to cadmium ion; P…	EC:2.5.1.18
Bra007904	auxin-induced protein 5ng4-like	1128	20	0	0.7355	1	C:membrane	-	IPR000620 (PFAM); PTHR31218 (PANTHER), SignalP-NN(euk) (SIGNALP), tmhmm (TMHMM), SSF103481 (SUPERFAMILY)
Bra007927	predicted protein	447	4	1.79222e-12	0.745	0	-		no IPS match
Bra007936	plasmodesmata-located protein 6	822	20	8.35944e-77	0.705	3	C:plasmodesma; P:defense response to bacterium; P:autophagy	-	IPR002902 (PFAM); PTHR32080 (PANTHER), PTHR32080:SF1 (PANTHER), SignalP-NN(euk) (SIGNALP)
Bra007937	protein tify 7	753	20	5.87806e-107	0.547	5	P:jasmonic acid biosynthetic process; P:response to wounding; P:jasmonic acid mediated signaling pathway; F:protein binding; P:response to fungus	-	IPR010399 (PFAM); IPR018467 (PFAM)
Bra007939	plant invertase pectin methylesterase inhibitor domain-containing protein	606	20	7.72152e-83	0.758	5	F:pectinesterase activity; P:negative regulation of catalytic activity; F:pectinesterase inhibitor activity; P:starch metabolic process; P:sucrose metabolic process	EC:3.1.1.11	IPR006501 (G3DSA:1.20.140.GENE3D); PTHR31080 (PANTHER), SignalP-NN(euk) (SIGNALP)
Bra007940	cysteine-rich receptor-like protein kinase 10-like	1245	20	0	0.813	7	F:ATP binding; F:protein tyrosine kinase activity; P:activation of MAPKK activity; F:MAP kinase kinase kinase activity; P:MAPK cascade; P:transmembrane receptor protein serine/threonine kinase signaling pathway; P:serine family amino acid metabolic process	EC:2.7.10.0; EC:2.7.11.25	IPR000719 (PROFILE); IPR001245 (PFAM); IPR002290 (SMART); IPR008271 (PROSITE); IPR011009 (SUPERFAMILY); IPR013320 (G3DSA:2.60.120.GENE3D); IPR020635 (SMART); G3DSA:1.10.510.10 (GENE3D), G3DSA:3.30.200.20 (GENE3D), PTHR24420 (PANTHER), PTHR24420:SF412 (PANTHER)
Bra007943	at1g70780 f5a18_4	396	20	1.45848e-71	0.771	2	F:molecular_function; P:biological_process		SignalP-NN(euk) (SIGNALP), tmhmm (TMHMM)
Bra007975	ap2 erf domain-containing transcription factor	549	20	6.42683e-108	0.708	5	F:sequence-specific DNA binding transcription factor activity; F:DNA binding; P:regulation of transcription, DNA-dependent; C:transcription factor complex;	-	IPR001471 (PRINTS); IPR016177 (SUPERFAMILY); PTHR31985 (PANTHER)
Bra007982	endoglucanase 9-like	1455	20	0	0.857	7	F:hydrolase activity, hydrolyzing O-glycosyl compounds; P:carbohydrate metabolic process; C:cytosol; C:plasmodesma; C:plant-type cell wall; C:Golgi apparatus; C:plasma membrane	EC:3.2.1.0	IPR001701 (PFAM); IPR008928 (SUPERFAMILY); IPR012341 (G3DSA:1.50.10.GENE3D); IPR018221 (PROSITE); PTHR22298 (PANTHER), PTHR22298:SF3 (PANTHER), SignalP-NN(euk) (SIGNALP)
Bra007983	endoglucanase 9-like	1452	20	0	0.83	7	F:hydrolase activity, hydrolyzing O-glycosyl compounds; P:carbohydrate metabolic process; C:cytosol; C:plasmodesma; C:plant-type cell wall; C:Golgi apparatus; C:plasma membrane	EC:3.2.1.0	IPR001701 (PFAM); IPR008928 (SUPERFAMILY); IPR012341 (G3DSA:1.50.10.GENE3D); IPR018221 (PROSITE); PTHR22298 (PANTHER), PTHR22298:SF3 (PANTHER), SignalP-NN(euk) (SIGNALP)
Bra008037	lipoxygenase 3	2760	20	0	0.8705	18	P:defense response by callose deposition; P:response to jasmonic acid stimulus; P:response to ozone; P:oxidation-reduction process; P:ethylene biosynthetic process; P:response to fungus; P:response to wounding; P:growth; P:stamen filament development; P:jasmonic acid biosynthetic process; P:response to bacterium; P:response to chitin; P:pollen development; F:lipoxygenase activity; P:response to h…	EC:1.13.11.12
Bra008066	phosphoethanolamine phosphocholine	879	20	3.75749e-170	0.8345	12	F:phosphoethanolamine phosphatase activity; P:intracellular signal transduction; P:dephosphorylation; P:galactolipid biosynthetic process; P:protein tetramerization; F:phosphocholine phosphatase activity; F:inorganic diphosphatase activity; F:aspartic-type endopeptidase activity; P:negative regulation of transcription, DNA-dependent; P:cellular response to phosphate starvation; C:integral to plas…	EC:3.1.3.75; EC:3.6.1.1; EC:3.4.23.0	IPR006383 (TIGRFAMs); IPR006384 (TIGRFAMs); IPR016965 (PIR); IPR023214 (G3DSA:3.40.50.GENE3D); PTHR20889 (PANTHER), PTHR20889:SF0 (PANTHER)
Bra008071	f-box rni-like superfamily protein	333	16	2.15078e-51	0.6694	2	P:response to oxidative stress; P:response to arsenic-containing substance	-	no IPS match
Bra008076	protein clavata3 esr-related 1	240	6	3.002e-26	0.7017	3	C:apoplast; P:signal transduction; F:receptor serine/threonine kinase binding	-	SignalP-NN(euk) (SIGNALP)
Bra008100	rna recognition motif-containing protein	249	20	1.22245e-30	0.874	4	F:RNA binding; C:mitochondrion; F:nucleotide binding; C:chloroplast	-	IPR000504 (PFAM); IPR012677 (G3DSA:3.30.70.GENE3D); PTHR24012 (PANTHER), PTHR24012:SF62 (PANTHER), SSF54928 (SUPERFAMILY)
Bra008106	at1g73650 f25p22_7	882	20	0	0.873	12	F:oxidoreductase activity, acting on the CH-CH group of donors; P:lipid metabolic process; P:response to sucrose stimulus; P:response to UV-B; P:flavonoid biosynthetic process; C:integral to membrane; C:plasmodesma; P:systemic acquired resistance; C:vacuolar membrane; P:regulation of defense response; C:Golgi apparatus; C:plasma membrane	-	IPR001104 (PROFILE); IPR010721 (PFAM); PTHR32251 (PANTHER), PTHR32251:SF0 (PANTHER), SignalP-NN(euk) (SIGNALP), tmhmm (TMHMM)
Bra008113	transcription factor bee 3-like	789	20	2.40638e-116	0.7365	7	F:sequence-specific DNA binding transcription factor activity; F:DNA binding; F:transferase activity, transferring phosphorus-containing groups; P:regulation of transcription, DNA-dependent; C:transcription factor complex; ; F:protein dimerization activity	-	IPR011598 (G3DSA:4.10.280.GENE3D); PTHR12565 (PANTHER), PTHR12565:SF7 (PANTHER)
Bra008122	atp binding protein	639	20	1.41173e-39	0.638	2	F:ATPase activity; F:protein binding	EC:3.6.1.3	IPR000626 (PFAM); IPR019955 (PROFILE); IPR019956 (PRINTS); G3DSA:3.10.20.90 (GENE3D), PTHR23074 (PANTHER), PTHR23074:SF20 (PANTHER), SSF54236 (SUPERFAMILY)
Bra008124	strictosidine synthase	978	20	1.97945e-179	0.762	23	P:response to hypoxia; C:cytosol; P:response to jasmonic acid stimulus; F:starch synthase activity; P:nitrate transport; P:myo-inositol hexakisphosphate biosynthetic process; C:plasmodesma; P:response to wounding; F:strictosidine synthase activity; C:plant-type cell wall; C:vacuolar membrane; P:galactolipid biosynthetic process; P:starch biosynthetic process; P:response to nitrate; P:organ senesc…	EC:2.4.1.21; EC:4.3.3.2	IPR011042 (G3DSA:2.120.10.GENE3D); IPR018119 (PFAM); PTHR10426 (PANTHER), PTHR10426:SF5 (PANTHER), SignalP-NN(euk) (SIGNALP), tmhmm (TMHMM), SSF63829 (SUPERFAMILY)
Bra008131	myb domain protein 122	1005	20	2.5045e-138	0.7535	31	P:indole glucosinolate biosynthetic process; P:negative regulation of defense response; F:kinase activity; P:tryptophan biosynthetic process; P:cellular response to sulfur starvation; P:response to gibberellin stimulus; P:jasmonic acid mediated signaling pathway; P:salicylic acid biosynthetic process; P:systemic acquired resistance, salicylic acid mediated signaling pathway; P:regulation of plant…	-
Bra008152	geranylgeranyl reductase	1401	20	0	0.9195	11	P:oxidation-reduction process; P:photosynthesis, light reaction; F:oxidoreductase activity, acting on the CH-CH group of donors, NAD or NADP as acceptor; P:chlorophyll biosynthetic process; C:chloroplast envelope; F:protein binding; C:chloroplast thylakoid membrane; F:nucleotide binding; P:cysteine biosynthetic process; P:regulation of protein dephosphorylation; F:geranylgeranyl reductase activity	EC:1.3.1.0	IPR003042 (PRINTS); IPR010253 (TIGRFAMs); IPR011774 (TIGRFAMs); IPR011777 (TIGRFAMs); IPR016040 (G3DSA:3.40.50.GENE3D); IPR023753 (PFAM); G3DSA:3.30.9.10 (GENE3D), PTHR10617 (PANTHER), PTHR10617:SF9 (PANTHER), SSF51905 (SUPERFAMILY)
Bra008172	protein tify 10a	723	20	4.65647e-115	0.6485	24	P:flower development; P:negative regulation of defense response; P:response to wounding; P:response to external stimulus; F:protein binding; P:jasmonic acid mediated signaling pathway; P:systemic acquired resistance, salicylic acid mediated signaling pathway; P:response to water deprivation; P:regulation of plant-type hypersensitive response; P:response to chitin; P:protein targeting to membrane;…	-
Bra008187	nadph oxidoreductase	939	20	4.68945e-174	0.831	5	P:response to cadmium ion; F:oxidoreductase activity, acting on NADH or NADPH; F:nucleotide binding; C:plasma membrane; P:response to oxidative stress	-	IPR008030 (PFAM); IPR016040 (G3DSA:3.40.50.GENE3D); G3DSA:3.90.25.10 (GENE3D), PTHR10366 (PANTHER), PTHR10366:SF133 (PANTHER), SSF51735 (SUPERFAMILY)
Bra008264	auxin efflux carrier family protein	1197	20	0	0.8115	7	P:auxin polar transport; F:auxin:hydrogen symporter activity; P:purine nucleobase transport; P:cysteine biosynthetic process; P:proline transport; C:integral to membrane; P:cation transport	-	IPR004776 (PFAM); PTHR31651 (PANTHER), SignalP-NN(euk) (SIGNALP), tmhmm (TMHMM)
Bra008268	calcium-binding protein cml38	513	20	2.79701e-77	0.7065	17	P:defense response by callose deposition; P:response to jasmonic acid stimulus; P:response to ozone; P:intracellular signal transduction; P:ethylene biosynthetic process; P:response to fungus; F:calcium ion binding; P:heat acclimation; P:response to wounding; P:jasmonic acid biosynthetic process; P:response to chitin; P:endoplasmic reticulum unfolded protein response; P:abscisic acid mediated sig…	-
Bra008269	calcium-binding protein cml38	510	20	8.37268e-88	0.753	17	P:defense response by callose deposition; P:response to jasmonic acid stimulus; P:response to ozone; P:intracellular signal transduction; P:ethylene biosynthetic process; P:response to fungus; F:calcium ion binding; P:heat acclimation; P:response to wounding; P:jasmonic acid biosynthetic process; P:response to chitin; P:endoplasmic reticulum unfolded protein response; P:abscisic acid mediated sig…	-
Bra008271	12-oxophytodienoate reductase 1	1125	20	0	0.9165	9	P:leaf senescence; P:jasmonic acid biosynthetic process; P:response to wounding; P:response to cadmium ion; F:12-oxophytodienoate reductase activity; F:FMN binding; P:response to salicylic acid stimulus; C:cytosol; P:oxidation-reduction process	EC:1.3.1.42	IPR001155 (PFAM); IPR013785 (G3DSA:3.20.20.GENE3D); PTHR22893 (PANTHER), PTHR22893:SF13 (PANTHER), SSF51395 (SUPERFAMILY)
Bra008305	uncharacterized protein	669	6	4.02516e-35	0.7017	3	F:molecular_function; P:biological_process; C:cellular_component		IPR007789 (PFAM)
Bra008311	pdi-like 1-1 isoform 2	1536	20	0	0.856	27	P:glycerol ether metabolic process; F:protein disulfide isomerase activity; P:seed development; P:response to endoplasmic reticulum stress; P:protein folding; P:response to salt stress; C:lytic vacuole within protein storage vacuole; P:cell redox homeostasis; P:response to heat; F:electron carrier activity; P:systemic acquired resistance; C:plant-type cell wall; C:vacuolar membrane; C:thylakoid; …	EC:5.3.4.1	IPR005746 (PRINTS); IPR005788 (TIGRFAMs); IPR005792 (TIGRFAMs); IPR012336 (G3DSA:3.40.30.GENE3D); IPR013766 (PFAM); IPR017937 (PROSITE); PTHR18929 (PANTHER), PTHR18929:SF32 (PANTHER), PF13848 (PFAM), SignalP-NN(euk) (SIGNALP)
Bra008326	protein	915	20	4.41636e-137	0.8585	2	P:response to other organism; C:cytoplasmic membrane-bounded vesicle	-	IPR001938 (PRINTS); PTHR31048 (PANTHER), SignalP-NN(euk) (SIGNALP), tmhmm (TMHMM)
Bra008340	sulfate transporter	1959	20	0	0.925	11	P:oligopeptide transport; P:sulfate transport; C:plasma membrane; P:cellular response to sulfate starvation; P:nitrate transport; P:transmembrane transport; P:selenate transport; P:response to nitrate; C:integral to membrane; P:transition metal ion transport; F:secondary active sulfate transmembrane transporter activity	-	IPR001902 (TIGRFAMs); IPR002645 (G3DSA:3.30.750.GENE3D); IPR011547 (PFAM); IPR018045 (PROSITE); PTHR11814 (PANTHER), PTHR11814:SF46 (PANTHER), PF13792 (PFAM), tmhmm (TMHMM)
Bra008366	trehalose-phosphate synthase	2787	20	0	0.8655	11	F:alpha,alpha-trehalose-phosphate synthase (UDP-forming) activity; F:trehalose-phosphatase activity; P:cell division; P:trehalose biosynthetic process; P:plant-type cell wall organization; P:plant-type cell wall biogenesis; C:cytoplasm; P:sugar mediated signaling pathway; P:embryo development ending in seed dormancy; P:starch metabolic process; P:sucrose metabolic process	EC:2.4.1.15; EC:3.1.3.12	IPR001830 (PFAM); IPR003337 (PFAM); IPR012766 (TIGRFAMs); IPR023214 (G3DSA:3.40.50.GENE3D); G3DSA:3.40.50.2000 (GENE3D), PTHR10788 (PANTHER), SSF53756 (SUPERFAMILY)
Bra008392	photosystem ii subunit r	417	20	1.88293e-85	0.8925	11	P:response to sucrose stimulus; P:response to red light; P:response to blue light; P:photosystem II oxygen evolving complex assembly; P:regulation of proton transport; F:protein binding; C:chloroplast thylakoid membrane; P:response to far red light; P:response to high light intensity; P:cysteine biosynthetic process; C:oxygen evolving complex	-	IPR006814 (PFAM); tmhmm (TMHMM)
Bra008408	organic cation carnitine transporter 3	1560	20	0	0.783	3	P:transmembrane transport; C:integral to membrane; F:transmembrane transporter activity	-	IPR005828 (PFAM); IPR016196 (SUPERFAMILY); IPR020846 (PROFILE); G3DSA:1.20.1250.20 (GENE3D), PTHR24064 (PANTHER), PTHR24064:SF104 (PANTHER), tmhmm (TMHMM)
Bra008435	wrky transcription factor 40	873	20	0	0.8075	30	P:negative regulation of defense response; P:response to wounding; F:protein binding; P:jasmonic acid mediated signaling pathway; P:salicylic acid biosynthetic process; P:systemic acquired resistance, salicylic acid mediated signaling pathway; P:cellular membrane fusion; P:regulation of plant-type hypersensitive response; P:regulation of hydrogen peroxide metabolic process; P:response to mechanic…	-	IPR003657 (G3DSA:2.20.25.GENE3D); PTHR31877 (PANTHER), PTHR31877:SF0 (PANTHER)
Bra008438	cinnamoyl- reductase 2-2	996	20	0	0.928	61	P:water transport; F:protein serine/threonine kinase activity; F:protein homodimerization activity; P:mRNA export from nucleus; P:carotenoid biosynthetic process; C:peroxisome; P:ovule development; P:regulation of plant-type hypersensitive response; P:response to chitin; F:double-stranded DNA binding; F:single-stranded DNA binding; F:cinnamoyl-CoA reductase activity; F:histone methyltransferase a…	EC:2.7.11.0; EC:1.2.1.44
Bra008445	zinc finger protein 1-like	654	20	2.68885e-104	0.5995	6	F:sequence-specific DNA binding transcription factor activity; F:nucleic acid binding; P:photomorphogenesis; F:zinc ion binding; C:transcription factor complex;	-	IPR007087 (PROSITE); PTHR10032 (PANTHER), PTHR10032:SF119 (PANTHER), SSF57667 (SUPERFAMILY)
Bra008454	wrky transcription factor 67	597	20	5.47518e-58	0.657	17	P:detection of biotic stimulus; F:protein binding; P:negative regulation of biological process; P:regulation of transcription, DNA-dependent; P:regulation of programmed cell death; P:defense response to bacterium; P:regulation of immune response; P:defense response by callose deposition; P:abscisic acid mediated signaling pathway; F:sequence-specific DNA binding transcription factor activity; P:r…	-	IPR003657 (G3DSA:2.20.25.GENE3D); PTHR31282 (PANTHER)
Bra008460	ap2 erf domain-containing transcription factor	795	20	1.97632e-83	0.6805	6	F:sequence-specific DNA binding transcription factor activity; F:DNA binding; P:ethylene mediated signaling pathway; P:regulation of transcription, DNA-dependent; C:transcription factor complex;	-	IPR001471 (PRINTS); IPR016177 (SUPERFAMILY); PTHR31677 (PANTHER)
Bra008487	uncharacterized loc101218289	882	20	1.09684e-65	0.665	3	F:structural constituent of ribosome; C:ribosome; P:translation		IPR013823 (PRODOM); IPR014719 (G3DSA:3.30.1390.GENE3D); IPR015608 (PTHR11809:PANTHER); PTHR11809 (PANTHER), SignalP-NN(euk) (SIGNALP), tmhmm (TMHMM)
Bra008491	lactoylglutathione lyase family protein	504	20	1.15148e-108	0.914	8	P:hyperosmotic salinity response; P:response to water deprivation; P:carbohydrate metabolic process; P:response to sucrose stimulus; P:para-aminobenzoic acid metabolic process; P:response to fructose stimulus; F:lactoylglutathione lyase activity; P:pyruvate metabolic process	EC:4.4.1.5	IPR025870 (PFAM); G3DSA:3.10.180.10 (GENE3D), PTHR10374 (PANTHER), PTHR10374:SF0 (PANTHER), SSF54593 (SUPERFAMILY)
Bra008496	vacuolar protein sorting-associated protein 24 homolog 1-like	240	20	1.22205e-18	0.6755	3	P:protein targeting to vacuole; P:vesicle-mediated transport; C:ESCRT III complex	-	IPR005024 (PFAM)
Bra008497	protein lurp-one-related 12-like	633	20	4.10501e-125	0.821	3	F:molecular_function; P:biological_process; C:cellular_component		IPR007612 (PFAM); IPR025659 (SUPERFAMILY); PTHR31087 (PANTHER), PTHR31087:SF0 (PANTHER)
Bra008539	caprice-like myb3	234	20	6.92417e-35	0.8085	19	P:negative regulation of abscisic acid mediated signaling pathway; P:RNA splicing, via endonucleolytic cleavage and ligation; F:protein C-terminus binding; P:transcription from RNA polymerase II promoter; P:regulation of transcription, DNA-dependent; P:response to salt stress; P:positive regulation of trichoblast fate specification; P:response to jasmonic acid stimulus; P:response to salicylic ac…	-
Bra008583	cellulose synthase-like protein d3-like	3432	20	0	0.9085	12	P:root hair elongation; P:cellulose biosynthetic process; C:integral to Golgi membrane; P:response to cold; P:cellular cell wall organization; F:cellulose synthase (UDP-forming) activity; P:plant-type cell wall biogenesis; C:endoplasmic reticulum; C:plasma membrane; P:starch metabolic process; P:sucrose metabolic process; P:UDP-glucose metabolic process	EC:2.4.1.12	IPR005150 (PFAM); IPR013083 (G3DSA:3.30.40.GENE3D); PTHR32287 (PANTHER), PTHR32287:SF8 (PANTHER), tmhmm (TMHMM), SSF53448 (SUPERFAMILY), SSF57850 (SUPERFAMILY)
Bra008591	12-oxophytodienoate reductase 1	1125	20	0	0.8975	9	P:leaf senescence; P:jasmonic acid biosynthetic process; P:response to wounding; P:response to cadmium ion; F:12-oxophytodienoate reductase activity; F:FMN binding; P:response to salicylic acid stimulus; C:cytosol; P:oxidation-reduction process	EC:1.3.1.42	IPR001155 (PFAM); IPR013785 (G3DSA:3.20.20.GENE3D); PTHR22893 (PANTHER), PTHR22893:SF13 (PANTHER), SSF51395 (SUPERFAMILY)
Bra008593	heat stress transcription factor a-1b	1452	20	0	0.7245	5	P:response to heat; F:sequence-specific DNA binding transcription factor activity; C:transcription factor complex; ; F:sequence-specific DNA binding	-	IPR000232 (PRINTS); IPR011991 (G3DSA:1.10.10.GENE3D); PTHR10015 (PANTHER), PTHR10015:SF7 (PANTHER), SSF46785 (SUPERFAMILY)
Bra008656	protein gamete expressed 3-like	1947	20	0	0.694	3	P:pollen tube guidance; C:plasma membrane; P:embryo development	-	IPR011047 (SUPERFAMILY); IPR018391 (SMART); IPR027295 (G3DSA:2.140.10.GENE3D); SignalP-NN(euk) (SIGNALP), tmhmm (TMHMM)
Bra008664	protein trichome birefringence-like 21	1353	20	0	0.7535	1	P:biological_process		IPR025846 (PFAM); IPR026057 (PFAM); PTHR32285 (PANTHER), PTHR32285:SF0 (PANTHER), SignalP-NN(euk) (SIGNALP), tmhmm (TMHMM)
Bra008670	basic leucine-zipper 42	552	20	5.55771e-68	0.7945	9	P:calcium-mediated signaling; F:sequence-specific DNA binding transcription factor activity; F:sequence-specific DNA binding; P:response to mechanical stimulus; F:protein heterodimerization activity; F:protein homodimerization activity; P:regulation of transcription, DNA-dependent; C:transcription factor complex;	-	IPR004827 (PFAM); G3DSA:1.20.5.170 (GENE3D), PTHR22952 (PANTHER), PTHR22952:SF40 (PANTHER)
Bra008671	ring finger protein	864	20	1.7858e-37	0.676	2	F:zinc ion binding; F:protein binding	-	IPR001841 (PFAM); IPR013083 (G3DSA:3.30.40.GENE3D); PTHR22763 (PANTHER), SSF57850 (SUPERFAMILY)
Bra008684	cobra-like protein	1164	20	0	0.8065	10	P:glucuronoxylan metabolic process; C:secondary cell wall; P:secondary cell wall biogenesis; C:vacuolar membrane; P:xylem development; P:lignin metabolic process; P:xylan biosynthetic process; P:cell wall modification involved in abscission; C:anchored to membrane; C:plasma membrane	-	IPR006918 (PRODOM); PTHR31673 (PANTHER), PTHR31673:SF0 (PANTHER), SignalP-NN(euk) (SIGNALP), tmhmm (TMHMM)
Bra008716	transcription factor bhlh135-like	285	20	2.17926e-42	0.888	12	C:vacuole; F:sequence-specific DNA binding transcription factor activity; F:DNA binding; P:unidimensional cell growth; P:regulation of timing of transition from vegetative to reproductive phase; P:photomorphogenesis; P:response to brassinosteroid stimulus; C:plastid; C:mitochondrion; C:transcription factor complex; ; F:protein dimerization activity	-	IPR011598 (G3DSA:4.10.280.GENE3D)
Bra008718	aldose 1-epimerase-like	1503	20	0	0.784	7	F:carbohydrate binding; P:galactose metabolic process; F:aldose 1-epimerase activity; P:gluconeogenesis; P:glycolysis; P:ion transport; C:membrane	EC:5.1.3.3	IPR006029 (PFAM); IPR008183 (PFAM); IPR011013 (SUPERFAMILY); IPR014718 (G3DSA:2.70.98.GENE3D); IPR015443 (PANTHER); PTHR10091:SF0 (PANTHER), SignalP-NN(euk) (SIGNALP), tmhmm (TMHMM)
Bra008720	2-aminoethanethiol dioxygenase-like	924	20	9.5145e-153	0.736	8	P:systemic acquired resistance, salicylic acid mediated signaling pathway; P:anaerobic respiration; F:cysteamine dioxygenase activity; P:regulation of hydrogen peroxide metabolic process; P:response to hypoxia; P:xylem development; P:cellular cell wall macromolecule metabolic process; P:taurine metabolic process	EC:1.13.11.19	IPR011051 (SUPERFAMILY); IPR012864 (PFAM); IPR014710 (G3DSA:2.60.120.GENE3D); PTHR22966 (PANTHER)
Bra008729	senescence-associated gene 101	1581	20	0	0.574	11	P:negative regulation of defense response; P:systemic acquired resistance; P:response to chitin; F:carboxylesterase activity; P:endoplasmic reticulum unfolded protein response; P:aging; P:salicylic acid mediated signaling pathway; F:triglyceride lipase activity; P:salicylic acid biosynthetic process; P:lipid catabolic process; P:glycerolipid metabolic process	EC:3.1.1.1; EC:3.1.1.3	IPR002921 (PFAM); G3DSA:3.40.50.1820 (GENE3D), PTHR32013 (PANTHER), PTHR32013:SF0 (PANTHER), tmhmm (TMHMM), SSF53474 (SUPERFAMILY)
Bra008782	glutaredoxin family protein	405	20	6.12473e-79	0.81	17	F:protein disulfide oxidoreductase activity; P:anther development; F:protein binding; P:systemic acquired resistance, salicylic acid mediated signaling pathway; P:stamen morphogenesis; P:response to xenobiotic stimulus; P:response to bacterium; F:transferase activity; F:electron carrier activity; P:sepal formation; P:negative regulation of transcription, DNA-dependent; C:cytoplasm; P:protein thio…	-	IPR002109 (PFAM); IPR011905 (TIGRFAMs); IPR012336 (G3DSA:3.40.30.GENE3D); PTHR10168 (PANTHER), PTHR10168:SF47 (PANTHER)
Bra008795	at5g13880 mac12_16	549	20	5.08662e-81	0.6715	3	F:molecular_function; P:biological_process; C:cellular_component		IPR008480 (PFAM)
Bra008806	xyloglucan endotransglucosylase hydrolase protein 22	864	20	0	0.881	14	F:xyloglucan:xyloglucosyl transferase activity; F:hydrolase activity, hydrolyzing O-glycosyl compounds; P:response to wounding; P:response to cold; P:response to mechanical stimulus; C:Golgi apparatus; P:response to chitin; P:plant-type cell wall organization; C:cell wall; P:cellular glucan metabolic process; P:response to auxin stimulus; P:response to brassinosteroid stimulus; C:apoplast; P:resp…	EC:2.4.1.207; EC:3.2.1.0	IPR000757 (PFAM); IPR008263 (PROSITE); IPR008985 (SUPERFAMILY); IPR010713 (PFAM); IPR013320 (G3DSA:2.60.120.GENE3D); IPR016455 (PIR); PTHR31062 (PANTHER), SignalP-NN(euk) (SIGNALP)
Bra008846	protein tify 9	591	20	6.89657e-105	0.676	13	P:regulation of systemic acquired resistance; P:response to fungus; P:response to water deprivation; P:regulation of jasmonic acid mediated signaling pathway; P:response to wounding; P:response to salicylic acid stimulus; P:jasmonic acid biosynthetic process; P:hyperosmotic salinity response; P:response to auxin stimulus; P:abscisic acid mediated signaling pathway; F:protein homodimerization acti…	-	IPR010399 (PFAM); IPR018467 (PFAM)
Bra008847	at5g13210 t31b5_30	2001	20	0	0.7645	2	F:molecular_function; P:biological_process		IPR011205 (PIR); IPR024553 (PFAM); PTHR31373 (PANTHER), SSF53300 (SUPERFAMILY)
Bra008896	uncharacterized loc101216872	420	20	4.23976e-35	0.777	2	F:molecular_function; P:biological_process		SignalP-NN(euk) (SIGNALP)
Bra008897	uncharacterized loc101216872	477	20	4.49734e-75	0.6925	2	F:molecular_function; P:biological_process		IPR025322 (PFAM)
Bra008921	protein kinase protein with adenine nucleotide alpha hydrolases-like domain	2097	20	0	0.8195	10	P:protein phosphorylation; P:carpel development; F:protein serine/threonine kinase activity; F:ATP binding; F:protein tyrosine kinase activity; P:response to molecule of fungal origin; P:specification of floral organ identity; P:actin filament-based movement; P:response to stress; P:serine family amino acid metabolic process	EC:2.7.11.0; EC:2.7.10.0	IPR000719 (PFAM); IPR002290 (SMART); IPR006016 (PFAM); IPR008271 (PROSITE); IPR011009 (SUPERFAMILY); IPR013320 (G3DSA:2.60.120.GENE3D); IPR014729 (G3DSA:3.40.50.GENE3D); IPR020635 (SMART); G3DSA:1.10.510.10 (GENE3D), G3DSA:3.30.200.20 (GENE3D), PTHR24420 (PANTHER), PTHR24420:SF456 (PANTHER), SSF52402 (SUPERFAMILY)
Bra008930	receptor like protein 19	1890	20	0	0.7825	18	P:negative regulation of defense response; F:kinase activity; P:protein folding; P:jasmonic acid mediated signaling pathway; P:response to hydrogen peroxide; P:regulation of protein dephosphorylation; P:systemic acquired resistance, salicylic acid mediated signaling pathway; P:regulation of plant-type hypersensitive response; P:regulation of hydrogen peroxide metabolic process; P:regulation of tr…	-	IPR001611 (PFAM); IPR003591 (SMART); PR00019 (PRINTS), G3DSA:3.80.10.10 (GENE3D), PTHR24420 (PANTHER), PTHR24420:SF480 (PANTHER), PF13516 (PFAM), PF13855 (PFAM), tmhmm (TMHMM), SSF52047 (SUPERFAMILY), SSF52058 (SUPERFAMILY)
Bra008988	exostosin family protein	2046	20	0	0.783	3	F:UDP-glycosyltransferase activity; P:polysaccharide metabolic process; C:membrane	-	IPR004263 (PFAM); IPR007942 (PFAM); PTHR11062 (PANTHER), PTHR11062:SF11 (PANTHER), SignalP-NN(euk) (SIGNALP), tmhmm (TMHMM)
Bra009009	aaa-type atpase family protein	714	20	5.97935e-84	0.7865	4	F:ATPase activity; C:cytoplasmic membrane-bounded vesicle; F:ATP binding; P:transcription factor import into nucleus	EC:3.6.1.3	IPR003959 (PFAM); IPR003960 (PROSITE); IPR027417 (SUPERFAMILY); G3DSA:3.40.50.300 (GENE3D), PTHR23070 (PANTHER), PTHR23070:SF1 (PANTHER), SignalP-NN(euk) (SIGNALP)
Bra009035	mate efflux family protein	630	20	6.19033e-107	0.825	5	P:drug transmembrane transport; C:membrane; F:antiporter activity; P:fruit ripening; F:drug transmembrane transporter activity	-	IPR002528 (PFAM); PTHR11206 (PANTHER), PTHR11206:SF21 (PANTHER), tmhmm (TMHMM)
Bra009042	epidermal patterning factor-like protein 1-like	363	20	4.5743e-82	0.662	2	F:molecular_function; P:biological_process		no IPS match
Bra009050	at5g10210-like protein	384	20	4.50613e-63	0.7425	3	F:molecular_function; P:biological_process; C:cellular_component		G3DSA:2.60.40.150 (GENE3D)
Bra009069	---NA---	297	0			0	-		no IPS match
Bra009105	peroxidase 52	834	20	1.47128e-176	0.895	10	P:hydrogen peroxide catabolic process; C:Golgi apparatus; F:protein binding; F:heme binding; C:cell wall; F:peroxidase activity; C:cytosol; C:apoplast; P:oxidation-reduction process; P:peroxidase reaction	EC:1.11.1.7	IPR000823 (PRINTS); IPR002016 (PRINTS); IPR010255 (SUPERFAMILY); IPR019793 (PROSITE); IPR019794 (PROSITE); G3DSA:1.10.420.10 (GENE3D), G3DSA:1.10.520.10 (GENE3D), PTHR31388 (PANTHER), PTHR31388:SF0 (PANTHER), SignalP-NN(euk) (SIGNALP)
Bra009115	sister chromatid cohesion 1 protein 1-like	1845	20	0	0.6125	12	C:cohesin complex; C:nuclear chromosome; P:double-strand break repair; P:meiotic chromosome condensation; P:mitotic recombination; P:meiotic DNA double-strand break formation; P:synapsis; P:attachment of spindle microtubules to kinetochore involved in homologous chromosome segregation; P:meiotic sister chromatid cohesion, centromeric; P:reciprocal meiotic recombination; P:chromatin organization; …	-	IPR006909 (PFAM); IPR006910 (PFAM); IPR023093 (G3DSA:1.10.10.GENE3D); PTHR12585 (PANTHER), PTHR12585:SF5 (PANTHER), SSF46785 (SUPERFAMILY)
Bra009122	amino acid permease family protein	1476	20	0	0.873	8	F:cationic amino acid transmembrane transporter activity; F:polyamine transmembrane transporter activity; P:amino acid transmembrane transport; P:sphingoid biosynthetic process; P:polyamine transport; C:integral to membrane; P:sterol biosynthetic process; P:cation transport	-	IPR002293 (PIR); PTHR11785:SF78 (PANTHER), PF13520 (PFAM), tmhmm (TMHMM)
Bra009197	glutaredoxin family protein	729	20	5.04571e-126	0.6925	4	P:cell redox homeostasis; F:electron carrier activity; F:protein disulfide oxidoreductase activity; P:electron transport	-	IPR002109 (PFAM); IPR012336 (G3DSA:3.40.30.GENE3D); PTHR10168 (PANTHER), PTHR10168:SF44 (PANTHER)
Bra009213	protein	1323	20	7.49656e-42	0.567	3	F:nucleic acid binding; P:carpel morphogenesis; F:nucleotide binding	-	IPR000504 (PFAM); IPR012677 (G3DSA:3.30.70.GENE3D); PTHR24622 (PANTHER), PTHR24622:SF69 (PANTHER), SSF54928 (SUPERFAMILY)
Bra009237	polygalacturonase inhibiting protein 1	1011	20	0	0.869	18	C:cytosol; P:regulation of plant-type hypersensitive response; P:systemic acquired resistance, salicylic acid mediated signaling pathway; P:negative regulation of defense response; P:jasmonic acid mediated signaling pathway; C:plasmodesma; P:response to cold; C:plant-type cell wall; P:protein targeting to membrane; P:negative regulation of programmed cell death; P:endoplasmic reticulum unfolded p…	-
Bra009300	steroid sulfotransferase-like protein	1056	20	0	0.825	8	P:jasmonic acid biosynthetic process; P:response to wounding; P:jasmonic acid mediated signaling pathway; F:alcohol sulfotransferase activity; F:hydroxyjasmonate sulfotransferase activity; P:sulfur compound metabolic process; P:androgen metabolic process; P:estrogen metabolic process	EC:2.8.2.2	IPR000863 (PFAM); IPR027417 (SUPERFAMILY); G3DSA:3.40.50.300 (GENE3D), PTHR11783 (PANTHER), PTHR11783:SF1 (PANTHER)
Bra009307	formin-like protein 20-like	2424	20	3.95146e-130	0.7305	2	P:cellular component organization; F:protein binding	-	IPR008973 (SUPERFAMILY); IPR014020 (PFAM); G3DSA:2.60.40.1110 (GENE3D), PTHR23213 (PANTHER), PTHR23213:SF18 (PANTHER)
Bra009313	glucan endo- -beta-glucosidase-like protein 3	639	20	8.90232e-68	0.749	6	P:callose deposition in cell wall; C:plasmodesma; P:cellular amino acid metabolic process; C:plant-type cell wall; C:anchored to plasma membrane; F:(1->3)-beta-D-glucan binding	-	IPR012946 (PFAM); PTHR32227 (PANTHER), SignalP-NN(euk) (SIGNALP), tmhmm (TMHMM)
Bra009370	ataf2 protein	837	20	0	0.8055	17	P:response to hypoxia; P:response to jasmonic acid stimulus; P:response to sucrose stimulus; P:response to fungus; P:response to light stimulus; P:regulation of transcription, DNA-dependent; P:response to wounding; P:response to salicylic acid stimulus; F:DNA binding; F:protein histidine kinase binding; P:regulation of cell size; P:endoplasmic reticulum unfolded protein response; F:sequence-speci…	-
Bra009391	cox19-like chch family protein	447	20	1.90847e-32	0.777	3	P:galactolipid biosynthetic process; P:negative regulation of transcription, DNA-dependent; P:cellular response to phosphate starvation	-	SignalP-NN(euk) (SIGNALP)
Bra009397	malate dehydrogenase	1077	20	0	0.9255	46	P:sulfur compound biosynthetic process; P:coenzyme biosynthetic process; P:cellular amino acid biosynthetic process; P:jasmonic acid biosynthetic process; P:leaf morphogenesis; P:glyoxylate cycle; P:carotenoid biosynthetic process; P:regulation of plant-type hypersensitive response; P:positive regulation of catalytic activity; P:negative regulation of defense response; P:aromatic amino acid famil…	EC:1.1.1.37	IPR001236 (PFAM); IPR001252 (PROSITE); IPR001557 (PIR); IPR010097 (PTHR11540:PANTHER); IPR015955 (G3DSA:3.90.110.GENE3D); IPR016040 (G3DSA:3.40.50.GENE3D); IPR022383 (PFAM); tmhmm (TMHMM), SSF51735 (SUPERFAMILY)
Bra009427	nuclear transport factor 2 family protein	534	20	2.77245e-116	0.8365	2	F:molecular_function; P:biological_process		G3DSA:3.10.450.50 (GENE3D), SSF54427 (SUPERFAMILY)
Bra009463	self-incompatibility s1 family protein	414	20	7.86622e-60	0.568	4	F:molecular_function; P:biological_process; C:cellular_component; P:pollen-pistil interaction		IPR010264 (PFAM); SignalP-NN(euk) (SIGNALP), tmhmm (TMHMM)
Bra009483	ferredoxin-dependent glutamate synthase 1	4863	20	0	0.9295	30	P:response to fructose stimulus; P:regulation of proton transport; P:stomatal complex morphogenesis; P:photosynthesis, light reaction; P:photorespiration; P:response to far red light; C:chloroplast envelope; C:apoplast; P:response to sucrose stimulus; P:carotenoid biosynthetic process; F:protein binding; P:salicylic acid biosynthetic process; P:water transport; C:membrane; P:response to red light…	EC:1.4.7.1	IPR000583 (PFAM); IPR002489 (G3DSA:2.160.20.GENE3D); IPR002932 (PFAM); IPR006982 (PFAM); IPR013785 (G3DSA:3.20.20.GENE3D); IPR017932 (PROFILE); G3DSA:3.60.20.10 (GENE3D), PTHR11938 (PANTHER), PTHR11938:SF44 (PANTHER), SSF51395 (SUPERFAMILY), SSF56235 (SUPERFAMILY)
Bra009484	phosphoglycerate bisphosphoglycerate mutase family protein	711	20	1.48972e-155	0.748	5	P:D-serine biosynthetic process; F:phosphoserine phosphatase activity; P:L-serine biosynthetic process; P:glycine metabolic process; P:threonine metabolic process	EC:3.1.3.3	IPR001345 (PROSITE); IPR013078 (PFAM); G3DSA:3.40.50.1240 (GENE3D), PTHR23029 (PANTHER), SSF53254 (SUPERFAMILY)
Bra009508	at5g03840	537	20	1.61913e-126	0.935	15	F:phosphatidylethanolamine binding; F:transcription cofactor activity; P:response to sucrose stimulus; P:negative regulation of flower development; P:regulation of timing of transition from vegetative to reproductive phase; P:protein targeting to vacuole; P:negative regulation of cell aging; P:photoperiodism, flowering; C:plastid; P:inflorescence development; C:vesicle; C:vacuole; C:plasma membra…	-	IPR001858 (PROSITE); IPR008914 (G3DSA:3.90.280.GENE3D); PTHR11362 (PANTHER)
Bra009541	btb poz domain-containing protein at5g03250-like	384	20	2.40756e-69	0.7405	3	P:response to light stimulus; F:signal transducer activity; P:signal transduction	-	IPR027356 (PROFILE); PTHR32370 (PANTHER), PTHR32370:SF0 (PANTHER)
Bra009546	probable e3 ubiquitin-protein ligase log2-like	894	20	4.23826e-104	0.6835	6	P:amino acid homeostasis; F:ubiquitin-protein ligase activity; F:zinc ion binding; C:plasma membrane; P:protein ubiquitination; F:protein binding	EC:6.3.2.19	IPR001841 (SMART); IPR013083 (G3DSA:3.30.40.GENE3D); PTHR22996 (PANTHER), PTHR22996:SF0 (PANTHER), PF13920 (PFAM), SSF57850 (SUPERFAMILY)
Bra009552	gene product	783	6	2.42923e-14	0.53	5	F:molecular_function; P:biological_process; C:cellular_component; P:stomatal complex morphogenesis; P:mRNA modification		no IPS match
Bra009569	probable protein phosphatase 2c 38-like	1092	20	0	0.8225	4	P:protein dephosphorylation; F:metal ion binding; F:protein serine/threonine phosphatase activity; C:protein serine/threonine phosphatase complex	-	IPR000222 (PROSITE); IPR001932 (G3DSA:3.60.40.GENE3D); IPR015655 (PANTHER); PTHR13832:SF97 (PANTHER), tmhmm (TMHMM)
Bra009592	at4g27020 f10m23_360	1302	20	7.98128e-177	0.6595	1	C:vacuole	-	PTHR31354 (PANTHER), PTHR31354:SF0 (PANTHER), SignalP-NN(euk) (SIGNALP), tmhmm (TMHMM)
Bra009605	haloacid dehalogenase-like hydrolase superfamily protein	843	20	5.35893e-171	0.8325	2	P:metabolic process; F:hydrolase activity	-	IPR006402 (TIGRFAMs); IPR010237 (TIGRFAMs); IPR023214 (G3DSA:3.40.50.GENE3D); PTHR18901 (PANTHER)
Bra009619	hypothetical protein CARUB_v10020633mg	600	20	7.66798e-66	0.55	3	F:molecular_function; P:biological_process; C:cellular_component		PTHR31112 (PANTHER), PTHR31112:SF0 (PANTHER), tmhmm (TMHMM)
Bra009643	probable protein phosphatase 2c 65-like	1086	20	0	0.731	3	F:protein serine/threonine phosphatase activity; P:protein dephosphorylation; C:protein serine/threonine phosphatase complex	-	IPR001932 (G3DSA:3.60.40.GENE3D); IPR015655 (PANTHER); PTHR13832:SF199 (PANTHER)
Bra009734	probable wrky transcription factor 53-like	942	20	3.8263e-150	0.652	10	C:cytoplasm; F:sequence-specific DNA binding transcription factor activity; F:sequence-specific DNA binding; F:protein binding; P:response to salicylic acid stimulus; P:response to ozone; P:response to hydrogen peroxide; P:regulation of transcription, DNA-dependent; C:transcription factor complex;	-	IPR003657 (G3DSA:2.20.25.GENE3D); PTHR32096 (PANTHER), PTHR32096:SF4 (PANTHER)
Bra009762	---NA---	972	0			0	-		tmhmm (TMHMM)
Bra009763	6-phosphogluconolactonase-like protein	777	20	0	0.762	4	P:response to stimulus; F:6-phosphogluconolactonase activity; P:pentose-phosphate shunt; C:vacuolar membrane	EC:3.1.1.31	IPR005900 (TIGRFAMs); IPR006148 (PFAM); G3DSA:3.40.50.1360 (GENE3D), PTHR11054 (PANTHER), SSF100950 (SUPERFAMILY)
Bra009783	response to low sulfur 1 protein	282	20	8.9429e-53	0.8255	3	P:positive regulation of transcription, DNA-dependent; P:regulation of defense response; P:chloroplast organization	-	no IPS match
Bra009804	glutamine dumper 5	303	20	3.51265e-27	0.5975	2	C:integral to membrane; P:regulation of amino acid export	-	SignalP-NN(euk) (SIGNALP), tmhmm (TMHMM)
Bra009817	cytochrome p450	1491	20	0	0.814	8	F:heme binding; F:oxidoreductase activity, acting on paired donors, with incorporation or reduction of molecular oxygen; F:monooxygenase activity; F:electron carrier activity; P:oxidation-reduction process; C:plasma membrane; F:oxygen binding; P:electron transport	-	IPR001128 (PRINTS); IPR002401 (PRINTS); IPR017972 (PROSITE); PTHR24298 (PANTHER), PTHR24298:SF0 (PANTHER), SignalP-NN(euk) (SIGNALP), tmhmm (TMHMM)
Bra009824	ap2 erf domain-containing transcription factor	579	20	2.91097e-75	0.7165	8	P:seed dormancy process; P:regulation of transcription, DNA-dependent; F:DNA binding; F:sequence-specific DNA binding transcription factor activity; P:gibberellic acid mediated signaling pathway; P:ethylene mediated signaling pathway; C:transcription factor complex;	-	IPR001471 (PRINTS); IPR016177 (SUPERFAMILY); PTHR31194 (PANTHER), PTHR31194:SF0 (PANTHER)
Bra009880	hydroxyproline-rich glycoprotein family protein	378	4	9.65223e-10	0.8475	2	F:molecular_function; P:biological_process		PR01217 (PRINTS), SignalP-NN(euk) (SIGNALP), tmhmm (TMHMM)
Bra009896	sugar transport protein 13-like	945	20	1.15813e-174	0.899	10	P:amino acid import; C:plasmodesma; C:plasma membrane; P:transmembrane transport; P:carbohydrate transport; F:2-alkenal reductase [NAD(P)] activity; C:integral to membrane; F:high-affinity hydrogen:glucose symporter activity; P:oxidation-reduction process; P:cation transport	EC:1.3.1.74	IPR003663 (PRINTS); IPR005828 (PFAM); IPR016196 (SUPERFAMILY); IPR020846 (PROFILE); G3DSA:1.20.1250.20 (GENE3D), PTHR24063 (PANTHER), PTHR24063:SF72 (PANTHER), SignalP-NN(euk) (SIGNALP), tmhmm (TMHMM)
Bra009911	pheres1	1095	20	2.84091e-49	0.5775	2	F:DNA binding; F:protein dimerization activity		IPR002100 (PRINTS); PTHR11945 (PANTHER), PTHR11945:SF92 (PANTHER)
Bra009974	protein	1377	20	1.46471e-172	0.5295	1	C:cytosol	-	IPR012474 (PFAM); PTHR31791 (PANTHER), SignalP-NN(euk) (SIGNALP)
Bra009997	light-dependent short hypocotyls 1	579	20	4.23406e-97	0.8995	5	P:response to red light; P:response to far red light; C:nucleus; P:response to blue light; P:unidimensional cell growth	-	IPR006936 (PFAM); PTHR31165 (PANTHER)
Bra010000	ethanolamine-phosphate cytidylyltransferase	1608	20	7.45685e-60	0.8255	3	P:phosphatidylethanolamine biosynthetic process; C:mitochondrion; F:ethanolamine-phosphate cytidylyltransferase activity	EC:2.7.7.14	IPR004821 (PFAM); IPR014729 (G3DSA:3.40.50.GENE3D); IPR019358 (PFAM); PTHR10739 (PANTHER), PTHR10739:SF14 (PANTHER), SignalP-NN(euk) (SIGNALP), tmhmm (TMHMM), SSF52374 (SUPERFAMILY)
Bra010004	wvd2-like 1	717	20	5.11969e-93	0.765	7	P:establishment or maintenance of cell polarity; P:trichome branching; P:circumnutation; C:cortical microtubule; P:root morphogenesis; P:microtubule bundle formation; P:multidimensional cell growth	-	IPR027329 (PFAM); PTHR31358 (PANTHER)
Bra010040	late embryogenesis abundant hydroxyproline-rich glycoprotein	534	20	2.24165e-52	0.6185	1	C:plasmodesma	-	no IPS match
Bra010041	copine-like protein	1743	20	0	0.882	16	P:plant-type hypersensitive response; P:negative regulation of defense response; P:positive regulation of cellular defense response; C:plasmodesma; F:calcium-dependent phospholipid binding; P:positive regulation of cell size; P:cellular homeostasis; P:response to temperature stimulus; P:systemic acquired resistance; F:protein binding; P:salicylic acid mediated signaling pathway; P:cytokinin metab…	-
Bra010080	aldo-keto reductase family 4 member c9-like	951	20	0	0.8305	3	P:oxidation-reduction process; F:17-alpha,20-alpha-dihydroxypregn-4-en-3-one dehydrogenase activity; P:C21-steroid hormone metabolic process	EC:1.1.1.149	IPR001395 (PANTHER); IPR018170 (PROSITE); IPR020471 (PRINTS); IPR023210 (G3DSA:3.20.20.GENE3D); PTHR11732:SF34 (PANTHER)
Bra010088	glutathione s-transferase tau 9	705	20	4.7169e-145	0.758	8	P:toxin catabolic process; C:cytoplasm; F:glutathione transferase activity; F:lyase activity; P:response to cyclopentenone; P:glutathione metabolic process; P:glutathione conjugation reaction; F:protein binding	EC:2.5.1.18	IPR004045 (PROFILE); IPR004046 (PFAM); IPR010987 (G3DSA:1.20.1050.GENE3D); IPR012336 (G3DSA:3.40.30.GENE3D); IPR017933 (PROFILE); PTHR11260 (PANTHER), PTHR11260:SF16 (PANTHER), PF13417 (PFAM)
Bra010096	probable inactive poly	942	20	5.19633e-172	0.699	5	P:response to salt stress; P:response to chitin; C:mitochondrion; F:NAD+ ADP-ribosyltransferase activity; P:reactive oxygen species metabolic process	EC:2.4.2.30	IPR012317 (G3DSA:3.90.228.GENE3D); IPR022003 (PFAM); PTHR32263 (PANTHER), SSF56399 (SUPERFAMILY)
Bra010111	probable peptide nitrate transporter	1839	20	0	0.836	10	P:oligopeptide transport; C:Golgi apparatus; P:cellular response to iron ion starvation; C:plasmodesma; C:plasma membrane; P:response to nitrate; P:iron ion transport; F:nitrate transmembrane transporter activity; P:phloem nitrate loading; P:response to karrikin	-	IPR000109 (PANTHER); IPR016196 (SUPERFAMILY); G3DSA:1.20.1250.20 (GENE3D), PTHR11654:SF59 (PANTHER), tmhmm (TMHMM)
Bra010126	phosphoglycerate bisphosphoglycerate mutase family protein	879	20	0	0.8515	5	P:leaf morphogenesis; P:cell differentiation; P:mRNA modification; F:zinc ion binding; F:catalytic activity	-	IPR013078 (PFAM); G3DSA:3.40.50.1240 (GENE3D), SSF53254 (SUPERFAMILY)
Bra010173	tapetum determinant isoform 1	531	20	1.09871e-76	0.7745	1	P:developmental process	-	PTHR25475 (PANTHER), PTHR25475:SF2 (PANTHER), SignalP-NN(euk) (SIGNALP), tmhmm (TMHMM)
Bra010183	nac domain ipr003441	927	20	6.37727e-174	0.791	11	P:glucuronoxylan metabolic process; P:fruit dehiscence; P:secondary cell wall biogenesis; F:sequence-specific DNA binding; P:xylan biosynthetic process; F:sequence-specific DNA binding transcription factor activity; P:lignin biosynthetic process; P:positive regulation of transcription, DNA-dependent; P:anther dehiscence; C:transcription factor complex;	-	IPR003441 (PFAM); PTHR31989 (PANTHER), PTHR31989:SF0 (PANTHER)
Bra010194	wound-responsive protein	264	20	2.00657e-35	0.7835	1	P:response to wounding	-	IPR022251 (PFAM)
Bra010225	transcriptional factor b3 family protein	2424	20	7.04617e-167	0.5595	3	P:transcription, DNA-dependent; C:intracellular membrane-bounded organelle; F:DNA binding	-	IPR003340 (PFAM); IPR015300 (G3DSA:2.40.330.GENE3D); PTHR31674 (PANTHER), PTHR31674:SF0 (PANTHER)
Bra010275	eukaryotic initiation factor eif4	1338	20	7.04864e-71	0.833	13	F:translation initiation factor activity; P:response to virus; C:cytosol; P:RNA metabolic process; P:nucleotide biosynthetic process; P:spread of virus in host, cell to cell; F:DNA binding; P:pollen tube growth; P:plant-type cell wall modification; C:nucleus; C:ribosome; P:regulation of translational initiation; F:protein binding	-	IPR003890 (PFAM); IPR016021 (G3DSA:1.25.40.GENE3D); IPR016024 (SUPERFAMILY); PTHR23253 (PANTHER), PTHR23253:SF2 (PANTHER), SignalP-NN(euk) (SIGNALP), tmhmm (TMHMM)
Bra010287	sequence-specific dna binding transcription factor	543	20	3.92101e-95	0.664	3	F:sequence-specific DNA binding transcription factor activity; C:transcription factor complex;	-	no IPS match
Bra010306	gdsl-motif lipase hydrolase family protein	1053	20	0	0.75	8	C:extracellular space; P:root hair cell differentiation; F:cutinase activity; F:carboxylesterase activity; F:lipase activity; P:response to zinc ion; C:pollen tube; P:lipid catabolic process	EC:3.1.1.74; EC:3.1.1.1	IPR001087 (PFAM); IPR013831 (G3DSA:3.40.50.GENE3D); PTHR22835 (PANTHER), SignalP-NN(euk) (SIGNALP), tmhmm (TMHMM)
Bra010321	ectonucleotide pyrophosphatase phosphodiesterase family member 3-like	1254	20	0	0.758	5	C:vacuole; P:methionine biosynthetic process; F:hydrolase activity; P:RNA splicing, via endonucleolytic cleavage and ligation; P:nucleotide metabolic process	-	IPR002591 (PFAM); IPR017849 (G3DSA:3.40.720.GENE3D); IPR017850 (SUPERFAMILY); IPR024873 (PANTHER); PTHR10151:SF25 (PANTHER), SignalP-NN(euk) (SIGNALP), tmhmm (TMHMM)
Bra010334	ccch-type zinc finger protein	1059	20	0	0.7225	10	P:response to oxidative stress; F:zinc ion binding; F:nucleic acid binding; P:regulation of transcription, DNA-dependent; P:phosphatidylinositol biosynthetic process; P:chlorophyll catabolic process; F:sequence-specific DNA binding transcription factor activity; C:plasma membrane; C:transcription factor complex;	-	IPR000571 (G3DSA:4.10.1000.GENE3D); PTHR14493 (PANTHER), SSF90229 (SUPERFAMILY)
Bra010352	---NA---	438	0			0	-		SignalP-NN(euk) (SIGNALP)
Bra010360	tbc domain-containing protein	1260	20	0	0.835	3	F:Rab GTPase activator activity; C:intracellular; P:positive regulation of Rab GTPase activity	-	IPR000195 (PFAM); G3DSA:1.10.8.270 (GENE3D), PTHR22957 (PANTHER), PTHR22957:SF30 (PANTHER)
Bra010367	uncharacterized protein	219	4	1.44109e-16	0.81	2	F:molecular_function; P:biological_process		SignalP-NN(euk) (SIGNALP), tmhmm (TMHMM)
Bra010379	zinc finger family protein	213	5	8.07827e-19	0.762	5	C:endoplasmic reticulum; F:ubiquitin-protein ligase activity; F:zinc ion binding; F:protein binding; P:protein ubiquitination	EC:6.3.2.19	tmhmm (TMHMM)
Bra010393	vacuolar iron transporter-like protein	2121	20	8.74008e-19	0.597	4	F:molecular_function; P:biological_process; C:cellular_component; C:integral to membrane		tmhmm (TMHMM)
Bra010403	ring zinc finger protein	495	20	6.69416e-56	0.714	5	C:endoplasmic reticulum; F:ubiquitin-protein ligase activity; F:zinc ion binding; P:protein ubiquitination; F:protein binding	EC:6.3.2.19	IPR001841 (SMART); IPR013083 (G3DSA:3.30.40.GENE3D); IPR017907 (PROSITE); PTHR12313 (PANTHER), PF13923 (PFAM), SSF57850 (SUPERFAMILY)
Bra010447	pathogenesis-related protein pr-1-like	558	20	2.785e-117	0.798	2	C:extracellular region; C:cytoplasmic membrane-bounded vesicle	-	IPR001283 (PRINTS); IPR002413 (PRINTS); IPR014044 (G3DSA:3.40.33.GENE3D); IPR018244 (PROSITE); PTHR10334:SF7 (PANTHER), SignalP-NN(euk) (SIGNALP)
Bra010460	cbf-like protein	828	20	1.09762e-160	0.7375	5	F:sequence-specific DNA binding transcription factor activity; F:DNA binding; P:regulation of transcription, DNA-dependent; C:transcription factor complex;	-	IPR001471 (PRINTS); IPR016177 (SUPERFAMILY); PTHR31839 (PANTHER), PTHR31839:SF0 (PANTHER)
Bra010461	cbf-like protein	777	20	2.28192e-151	0.793	5	F:sequence-specific DNA binding transcription factor activity; F:DNA binding; P:regulation of transcription, DNA-dependent; C:transcription factor complex;	-	IPR001471 (PRINTS); IPR016177 (SUPERFAMILY); PTHR31839 (PANTHER), PTHR31839:SF0 (PANTHER)
Bra010463	cbf-like protein	675	20	7.20405e-125	0.712	7	P:response to water deprivation; F:DNA binding; P:cold acclimation; F:sequence-specific DNA binding transcription factor activity; P:positive regulation of transcription, DNA-dependent; C:transcription factor complex;	-	IPR001471 (G3DSA:3.30.730.GENE3D); IPR016177 (SUPERFAMILY); PTHR31839 (PANTHER), PTHR31839:SF0 (PANTHER)
Bra010467	transcription factor bhlh120	663	20	3.78899e-106	0.708	6	F:sequence-specific DNA binding transcription factor activity; F:DNA binding; P:regulation of transcription, DNA-dependent; C:transcription factor complex; ; F:protein dimerization activity	-	IPR011598 (G3DSA:4.10.280.GENE3D); IPR015660 (PANTHER); PTHR13935:SF24 (PANTHER)
Bra010472	srg1-like protein	1077	20	0	0.8155	14	P:seed dormancy process; F:oxidoreductase activity, acting on diphenols and related substances as donors, oxygen as acceptor; P:oxidation-reduction process; P:seed germination; P:flavonoid biosynthetic process; F:oxidoreductase activity, acting on paired donors, with incorporation or reduction of molecular oxygen, 2-oxoglutarate as one donor, and incorporation of one atom each of oxygen into both…	EC:1.10.3.0; EC:1.14.11.0	IPR005123 (PFAM); IPR026992 (PFAM); IPR027443 (G3DSA:2.60.120.GENE3D); PTHR10209 (PANTHER), PTHR10209:SF55 (PANTHER), SSF51197 (SUPERFAMILY)
Bra010482	pectate lyase	1221	20	0	0.9415	3	F:pectate lyase activity; P:syncytium formation; C:membrane	EC:4.2.2.2	IPR002022 (PFAM); IPR011050 (SUPERFAMILY); IPR012334 (G3DSA:2.160.20.GENE3D); IPR018082 (PRINTS); PTHR31683 (PANTHER), PTHR31683:SF0 (PANTHER), SignalP-NN(euk) (SIGNALP)
Bra010484	ubiquitin-associated ts-n domain-containing protein	2049	20	0	0.6435	4	C:vacuole; F:ubiquitin binding; P:protein polymerization; F:zinc ion binding	-	IPR000270 (PFAM); IPR000433 (PFAM); IPR000449 (PFAM); IPR009060 (SUPERFAMILY); G3DSA:1.10.8.10 (GENE3D), G3DSA:3.10.20.240 (GENE3D), PTHR20930 (PANTHER), SSF54277 (SUPERFAMILY)
Bra010524	hypothetical protein ARALYDRAFT_491076	966	20	3.0933e-174	0.6405	0	-		IPR004320 (PFAM)
Bra010529	serine threonine-protein kinase cx32	1104	20	0	0.768	17	P:abscission; P:regulation of plant-type hypersensitive response; P:protein phosphorylation; F:protein serine/threonine kinase activity; P:jasmonic acid mediated signaling pathway; P:systemic acquired resistance; F:protein tyrosine kinase activity; F:ATP binding; P:protein targeting to membrane; F:protein binding; P:salicylic acid mediated signaling pathway; C:chloroplast; P:calcium-mediated sign…	EC:2.7.11.0; EC:2.7.10.0	IPR000719 (PROFILE); IPR001245 (PFAM); IPR002290 (SMART); IPR011009 (SUPERFAMILY); IPR013320 (G3DSA:2.60.120.GENE3D); IPR020635 (SMART); G3DSA:1.10.510.10 (GENE3D), G3DSA:3.30.200.20 (GENE3D), PTHR24420 (PANTHER), PTHR24420:SF230 (PANTHER)
Bra010543	cation h(+) antiporter 18-like	2475	20	0	0.819	11	P:transmembrane transport; F:sodium:hydrogen antiporter activity; P:protein targeting to vacuole; C:integral to membrane; C:late endosome; P:response to cyclopentenone; P:organ senescence; P:toxin catabolic process; P:regulation of pH; P:sodium ion transport; P:proton transport	-	IPR006153 (PFAM); PTHR32468 (PANTHER), PTHR32468:SF2 (PANTHER), SignalP-NN(euk) (SIGNALP), tmhmm (TMHMM)
Bra010556	salicylate o-methyltransferase-like	1080	20	0	0.769	2	F:S-adenosylmethionine-dependent methyltransferase activity; P:methylation	-	IPR005299 (PFAM); G3DSA:3.40.50.150 (GENE3D), PTHR31009 (PANTHER), PTHR31009:SF0 (PANTHER), SSF53335 (SUPERFAMILY)
Bra010557	uncharacterized protein	363	20	3.56929e-59	0.717	7	P:regulation of plant-type hypersensitive response; P:response to insect; P:systemic acquired resistance, salicylic acid mediated signaling pathway; P:negative regulation of defense response; C:intracellular; P:positive regulation of flavonoid biosynthetic process; P:protein targeting to membrane	-	no IPS match
Bra010576	geranylgeranyl pyrophosphate synthase	1101	20	0	0.8605	17	F:geranyltranstransferase activity; P:geranyl diphosphate biosynthetic process; P:diterpene phytoalexin metabolic process; C:mitochondrion; F:metal ion binding; C:etioplast; P:carotenoid biosynthetic process; P:farnesyl diphosphate biosynthetic process; F:dimethylallyltranstransferase activity; C:chromoplast; F:farnesyltranstransferase activity; C:chloroplast stroma; P:geranylgeranyl diphosphate …	EC:2.5.1.10; EC:2.5.1.1; EC:2.5.1.29
Bra010597	cytochrome p450 monooxygenase	1491	20	0	0.839	17	P:cellular response to hypoxia; P:oxidation-reduction process; P:defense response to bacterium; P:transition metal ion transport; F:oxidoreductase activity, acting on paired donors, with incorporation or reduction of molecular oxygen; F:electron carrier activity; F:monooxygenase activity; F:oxygen binding; P:defense response by callose deposition in cell wall; P:response to chitin; P:indole gluco…	-
Bra010598	cytochrome p450 monooxygenase	1506	20	0	0.809	17	P:cellular response to hypoxia; P:oxidation-reduction process; P:defense response to bacterium; P:transition metal ion transport; F:oxidoreductase activity, acting on paired donors, with incorporation or reduction of molecular oxygen; F:electron carrier activity; F:monooxygenase activity; F:oxygen binding; P:defense response by callose deposition in cell wall; P:response to chitin; P:indole gluco…	-
Bra010608	vq motif-containing protein	345	20	2.66633e-44	0.682	2	P:cellular response to hypoxia; P:response to UV-B	-	IPR008889 (PFAM)
Bra010616	probable hexokinase-like 2	1482	20	0	0.7475	20	P:response to water deprivation; F:glucokinase activity; P:response to cold; P:response to oxidative stress; P:response to UV-B; P:phosphorylation; F:ATP binding; P:glycolysis; F:fructokinase activity; P:response to DNA damage stimulus; P:response to heat; C:mitochondrion; P:response to salt stress; P:starch metabolic process; P:sucrose metabolic process; P:galactose metabolic process; P:gluconeo…	EC:2.7.1.2; EC:2.7.1.4
Bra010619	glycine-rich protein	2355	20	0	0.741	2	C:plasma membrane; P:amino acid transport	-	IPR009836 (PFAM)
Bra010622	at4g37930 f20d10_50	1554	20	0	0.9525	28	P:L-serine metabolic process; P:photosynthesis, light reaction; P:photorespiration; C:apoplast; F:protein binding; F:zinc ion binding; C:stromule; P:salicylic acid biosynthetic process; F:glycine hydroxymethyltransferase activity; C:cytosolic ribosome; F:methyltransferase activity; C:mitochondrial matrix; P:defense response to bacterium; P:tetrahydrofolate interconversion; F:cobalt ion binding; C…	EC:2.1.2.1; EC:2.1.1.0	IPR001085 (PIR); IPR015421 (G3DSA:3.40.640.GENE3D); IPR015422 (G3DSA:3.90.1150.GENE3D); IPR015424 (SUPERFAMILY); IPR019798 (PROSITE); PTHR11680:SF0 (PANTHER)
Bra010625	cinnamyl alcohol dehydrogenase-like protein	774	20	1.1355e-140	0.818	15	P:toxin catabolic process; F:transferase activity, transferring acyl groups other than amino-acyl groups; P:plant-type hypersensitive response; P:response to cyclopentenone; F:cinnamyl-alcohol dehydrogenase activity; P:response to bacterium; P:amino acid transport; P:lignin biosynthetic process; F:zinc ion binding; F:aryl-alcohol dehydrogenase (NADP+) activity; F:nucleotide binding; P:oxidation-r…	EC:2.3.1.0; EC:1.1.1.195; EC:1.1.1.91; EC:1.1.1.255	IPR002085 (PANTHER); IPR011032 (G3DSA:3.90.180.GENE3D); IPR013149 (PFAM); IPR013154 (PFAM); IPR016040 (G3DSA:3.40.50.GENE3D); PTHR11695:SF261 (PANTHER), SSF51735 (SUPERFAMILY)
Bra010627	elicitor-activated gene 3	1014	20	2.27949e-179	0.8875	22	P:toxin catabolic process; F:transferase activity, transferring acyl groups other than amino-acyl groups; P:plant-type hypersensitive response; P:response to cyclopentenone; F:cinnamyl-alcohol dehydrogenase activity; P:response to bacterium; F:aryl-alcohol dehydrogenase (NAD+) activity; P:amino acid transport; P:lignin biosynthetic process; F:zinc ion binding; F:aryl-alcohol dehydrogenase (NADP+)…	EC:2.3.1.0; EC:1.1.1.195; EC:1.1.1.90; EC:1.1.1.91; EC:1.1.1.255
Bra010630	rhamnogalacturonate lyase family protein	2703	20	0	0.7605	3	F:carbohydrate binding; P:carbohydrate metabolic process; F:lyase activity	-	IPR008979 (G3DSA:2.60.120.GENE3D); IPR010325 (PFAM); IPR013784 (SUPERFAMILY); IPR014766 (G3DSA:2.60.40.GENE3D); PTHR32018 (PANTHER), PTHR32018:SF0 (PANTHER), SignalP-NN(euk) (SIGNALP), tmhmm (TMHMM)
Bra010644	cytochrome p450	1557	20	0	0.954	28	P:response to wounding; P:unsaturated fatty acid biosynthetic process; P:regulation of systemic acquired resistance; P:isopentenyl diphosphate biosynthetic process, mevalonate-independent pathway; P:defense response to oomycetes; P:camalexin biosynthetic process; P:vitamin metabolic process; F:heme binding; P:defense response by callose deposition in cell wall; P:glycine catabolic process; F:elec…	-
Bra010663	protein	3000	20	0	0.656	5	P:defense response; F:protein binding; P:signal transduction; F:ADP binding; F:nucleoside-triphosphatase activity	-	IPR000157 (PFAM); IPR000767 (PRINTS); IPR001611 (PFAM); IPR002182 (PFAM); IPR003593 (SMART); IPR011713 (PFAM); IPR027417 (SUPERFAMILY); G3DSA:3.40.50.10140 (GENE3D), G3DSA:3.40.50.300 (GENE3D), G3DSA:3.80.10.10 (GENE3D), PTHR11017 (PANTHER), PTHR11017:SF130 (PANTHER), SSF46785 (SUPERFAMILY), SSF52058 (SUPERFAMILY)
Bra010664	3-hydroxyisobutyryl-coenzyme a hydrolase-like protein	618	20	1.11892e-122	0.9295	9	P:fatty acid beta-oxidation; F:isomerase activity; C:membrane; F:3-hydroxyisobutyryl-CoA hydrolase activity; C:cytosol; P:isoleucine catabolic process; P:leucine catabolic process; P:valine catabolic process; P:beta-alanine metabolic process	EC:3.1.2.4	IPR001753 (PFAM); G3DSA:3.90.226.10 (GENE3D), PTHR11941 (PANTHER), PTHR11941:SF9 (PANTHER), SSF52096 (SUPERFAMILY)
Bra010717	fructose bisphosphate aldolase	1182	20	0	0.9275	42	P:coenzyme biosynthetic process; P:hydrogen peroxide catabolic process; P:jasmonic acid biosynthetic process; P:leaf morphogenesis; P:response to red light; C:thylakoid lumen; P:glucosinolate biosynthetic process; P:cysteine biosynthetic process; P:pentose-phosphate shunt; P:glycolysis; P:rRNA processing; P:PSII associated light-harvesting complex II catabolic process; C:cytosolic ribosome; F:fru…	EC:4.1.2.13
Bra010739	cdp-diacylglycerol--inositol 3-phosphatidyltransferase 1-like	732	20	1.26113e-136	0.906	14	P:root development; F:ATPase activity, coupled to transmembrane movement of substances; P:drug transmembrane transport; C:plasmodesma; P:auxin polar transport; P:regulation of anion channel activity; P:transition metal ion transport; P:phosphatidylinositol biosynthetic process; F:ATP binding; P:cellular response to indolebutyric acid stimulus; F:CDP-diacylglycerol-inositol 3-phosphatidyltransfera…	EC:2.7.8.11
Bra010760	60s ribosomal protein l44-like	318	20	1.22786e-55	0.9825	5	F:structural constituent of ribosome; C:cytosolic large ribosomal subunit; P:translation; C:mitochondrion; P:ribosome biogenesis	-	IPR000552 (PRODOM); IPR011332 (SUPERFAMILY)
Bra010774	photosystem i reaction center subunit x psak	393	20	1.20611e-73	0.9255	7	C:photosystem I; C:chloroplast thylakoid membrane; P:cellular cation homeostasis; P:photosynthesis; P:divalent metal ion transport; P:cysteine biosynthetic process; F:chlorophyll binding	-	IPR000549 (PFAM); IPR016370 (PIR); IPR017493 (TIGRFAMs); IPR023618 (G3DSA:1.10.286.GENE3D); tmhmm (TMHMM)
Bra010775	uncharacterized membrane	2172	20	0	0.853	4	C:vacuolar membrane; C:plasmodesma; C:chloroplast envelope; C:plasma membrane	-	IPR003864 (PFAM); PTHR13018 (PANTHER), PTHR13018:SF5 (PANTHER), PF13967 (PFAM), SignalP-NN(euk) (SIGNALP), tmhmm (TMHMM)
Bra010791	hypothetical protein CARUB_v10011856mg	1071	20	7.38777e-172	0.643	3	F:molecular_function; P:biological_process; C:cellular_component		IPR005174 (PFAM); PTHR31681 (PANTHER), PTHR31681:SF0 (PANTHER)
Bra010794	protein tify 5a-like	393	20	1.3081e-63	0.667	15	P:intracellular signal transduction; P:ethylene biosynthetic process; P:response to fungus; P:response to water deprivation; P:jasmonic acid mediated signaling pathway; C:intracellular; P:response to wounding; P:jasmonic acid biosynthetic process; P:hyperosmotic salinity response; P:respiratory burst involved in defense response; P:response to auxin stimulus; P:response to chitin; F:protein bindi…	-
Bra010827	saur-like auxin-responsive protein	420	20	2.59821e-88	0.8845	2	C:nucleolus; P:response to auxin stimulus	-	IPR003676 (PFAM); PTHR31175 (PANTHER), PTHR31175:SF0 (PANTHER)
Bra010875	calmodulin-binding transcription activator 3	792	8	9.56475e-39	0.6	13	F:calmodulin binding; P:RNA metabolic process; P:defense response to bacterium; C:plasmodesma; C:nuclear speck; P:leaf senescence; F:kinase activity; P:regulation of cellular process; P:gene expression; C:vacuole; P:defense response to fungus; C:interchromatin granule; F:DNA binding	-	IPR005559 (PFAM); PTHR23335 (PANTHER)
Bra010879	macpf domain-containing protein nsl1-like	1830	20	0	0.786	31	P:negative regulation of defense response; P:detection of biotic stimulus; P:ER-nucleus signaling pathway; P:jasmonic acid mediated signaling pathway; P:salicylic acid biosynthetic process; P:nucleotide transport; P:systemic acquired resistance, salicylic acid mediated signaling pathway; P:cellular membrane fusion; P:regulation of plant-type hypersensitive response; P:regulation of hydrogen perox…	-
Bra010958	glucose-6-phosphate dehydrogenase 3	1761	20	0	0.9115	6	F:NADP binding; F:protein binding; F:glucose-6-phosphate dehydrogenase activity; C:chloroplast stroma; P:pentose-phosphate shunt, oxidative branch; P:glutathione metabolic process	EC:1.1.1.49	IPR001282 (PRINTS); IPR016040 (G3DSA:3.40.50.GENE3D); IPR019796 (PROSITE); IPR022674 (PFAM); IPR022675 (PFAM); G3DSA:3.30.360.10 (GENE3D), PTHR23429:SF0 (PANTHER), SSF51735 (SUPERFAMILY), SSF55347 (SUPERFAMILY)
Bra011002	ap2 domain-containing transcription factor	1080	20	0	0.747	19	P:regulation of plant-type hypersensitive response; P:negative regulation of flower development; P:cellular cation homeostasis; P:ethylene mediated signaling pathway; P:response to chitin; P:nitrate transport; P:photoperiodism, flowering; P:protein targeting to membrane; P:negative regulation of transcription, DNA-dependent; P:lateral root development; F:DNA binding; P:divalent metal ion transpor…	-
Bra011003	proton-dependent oligopeptide transport family protein	1611	20	0	0.743	3	C:integral to membrane; P:oligopeptide transport; F:transporter activity	-	IPR000109 (PANTHER); IPR016196 (SUPERFAMILY); IPR018456 (PROSITE); G3DSA:1.20.1250.20 (GENE3D), PTHR11654:SF37 (PANTHER), tmhmm (TMHMM)
Bra011005	binding protein	1824	20	0	0.6695	1	F:binding		IPR007598 (PFAM); IPR016024 (SUPERFAMILY); PTHR31861 (PANTHER), PTHR31861:SF0 (PANTHER)
Bra011019	low quality protein: nac-alpha domain-containing protein 1	1155	16	6.90427e-15	0.43	2	F:structural constituent of cell wall; P:plant-type cell wall organization		IPR006706 (PFAM); PR01217 (PRINTS), SignalP-NN(euk) (SIGNALP), tmhmm (TMHMM)
Bra011026	tyrosine transaminase family protein	1365	20	0	0.8555	23	P:1-aminocyclopropane-1-carboxylate biosynthetic process; P:pentose-phosphate shunt; C:membrane; P:unsaturated fatty acid biosynthetic process; P:starch biosynthetic process; F:1-aminocyclopropane-1-carboxylate synthase activity; P:isopentenyl diphosphate biosynthetic process, mevalonate-independent pathway; P:vitamin metabolic process; P:glycine catabolic process; P:defense response to bacterium…	EC:4.4.1.14; EC:2.6.1.0	IPR004839 (PFAM); IPR005958 (TIGRFAMs); IPR015421 (G3DSA:3.40.640.GENE3D); IPR015422 (G3DSA:3.90.1150.GENE3D); IPR015424 (SUPERFAMILY); IPR021178 (PIR); PTHR11751 (PANTHER), PTHR11751:SF28 (PANTHER)
Bra011033	leucine-rich repeat receptor-like protein kinase	2262	20	0	0.7685	11	P:protein autophosphorylation; F:protein serine/threonine kinase activity; P:stomatal complex morphogenesis; C:integral to membrane; P:innate immune response; P:transmembrane receptor protein tyrosine kinase signaling pathway; F:ATP binding; P:stamen development; P:response to molecule of bacterial origin; P:serine family amino acid metabolic process; F:protein tyrosine kinase activity	EC:2.7.11.0	IPR000719 (PFAM); IPR002290 (SMART); IPR008271 (PROSITE); IPR011009 (SUPERFAMILY); IPR017441 (PROSITE); IPR020635 (SMART); IPR025875 (PFAM); G3DSA:1.10.510.10 (GENE3D), G3DSA:3.30.200.20 (GENE3D), G3DSA:3.80.10.10 (GENE3D), PTHR24420 (PANTHER), PTHR24420:SF151 (PANTHER), PF13516 (PFAM), tmhmm (TMHMM), SSF52047 (SUPERFAMILY)
Bra011057	e chain improved model of plant photosystem i	432	20	2.01844e-55	0.8365	10	C:photosystem I reaction center; P:rRNA processing; C:chloroplast envelope; C:chloroplast thylakoid membrane; P:plastid organization; P:cellular cation homeostasis; C:plastoglobule; P:photosystem II assembly; P:divalent metal ion transport; P:cysteine biosynthetic process	-	IPR003375 (PRODOM); IPR008990 (SUPERFAMILY); G3DSA:2.30.30.50 (GENE3D)
Bra011091	acid phosphatase-like protein	690	20	3.20696e-123	0.78	6	P:brassinosteroid biosynthetic process; F:acid phosphatase activity; C:vacuolar membrane; C:cytosol; P:riboflavin metabolic process; P:hexachlorocyclohexane metabolic process	EC:3.1.3.2	IPR005519 (PFAM); IPR010028 (TIGRFAMs); IPR014403 (PIR); IPR023214 (G3DSA:3.40.50.GENE3D); PTHR31284 (PANTHER), PTHR31284:SF0 (PANTHER)
Bra011121	probable acyl-	330	20	5.43375e-33	0.764	7	P:dolichol biosynthetic process; P:lipid X metabolic process; F:acyl-[acyl-carrier-protein]-UDP-N-acetylglucosamine O-acyltransferase activity; C:mitochondrion; P:lipopolysaccharide biosynthetic process; P:pantothenate biosynthetic process; P:acyl-carrier-protein biosynthetic process	EC:2.3.1.129	IPR001451 (PFAM); IPR011004 (SUPERFAMILY); G3DSA:2.160.10.10 (GENE3D), PTHR23416 (PANTHER), PTHR23416:SF8 (PANTHER)
Bra011152	transcription factor bhlh35	747	20	2.59273e-101	0.7515	8	P:response to jasmonic acid stimulus; F:sequence-specific DNA binding transcription factor activity; F:DNA binding; P:jasmonic acid metabolic process; P:regulation of transcription, DNA-dependent; C:transcription factor complex; ; F:protein dimerization activity	-	IPR011598 (G3DSA:4.10.280.GENE3D); PTHR11514 (PANTHER), PTHR11514:SF11 (PANTHER)
Bra011156	brassinosteroid insensitive 1-associated receptor kinase 1	2637	20	0	0.72	22	P:amino acid transport; P:negative regulation of defense response; P:jasmonic acid mediated signaling pathway; P:salicylic acid biosynthetic process; P:systemic acquired resistance, salicylic acid mediated signaling pathway; P:regulation of plant-type hypersensitive response; P:regulation of hydrogen peroxide metabolic process; P:detection of bacterium; P:response to chitin; F:protein tyrosine ki…	EC:2.7.10.0; EC:2.7.11.0
Bra011163	myosin heavy chain-related protein	1104	20	2.42819e-177	0.613	3	C:intracellular membrane-bounded organelle; C:cytoplasmic part; C:membrane	-	SignalP-NN(euk) (SIGNALP), tmhmm (TMHMM)
Bra011174	nadph-ferrihemoprotein reductase	2019	20	0	0.8455	8	C:endoplasmic reticulum membrane; P:phenylpropanoid metabolic process; F:NADPH-hemoprotein reductase activity; F:iron ion binding; F:FMN binding; C:chloroplast; P:oxidation-reduction process; P:electron transport	EC:1.6.2.4	IPR001094 (PRINTS); IPR001433 (PFAM); IPR001709 (PRINTS); IPR003097 (PFAM); IPR008254 (PFAM); IPR017927 (PROFILE); IPR017938 (SUPERFAMILY); IPR023173 (G3DSA:1.20.990.GENE3D); G3DSA:2.40.30.10 (GENE3D), G3DSA:3.40.50.360 (GENE3D), G3DSA:3.40.50.80 (GENE3D), PTHR19384 (PANTHER), tmhmm (TMHMM), SSF52218 (SUPERFAMILY), SSF52343 (SUPERFAMILY)
Bra011179	xyloglucan endotransglycosylase hydrolase	849	20	0	0.891	17	P:cellular glucan metabolic process; P:plant-type cell wall loosening; F:hydrolase activity, hydrolyzing O-glycosyl compounds; F:xyloglucan:xyloglucosyl transferase activity; P:response to cold; P:response to wounding; P:response to brassinosteroid stimulus; P:response to heat; C:plant-type cell wall; P:response to auxin stimulus; P:response to chitin; P:aging; P:gibberellic acid mediated signali…	EC:3.2.1.0; EC:2.4.1.207	IPR000757 (PFAM); IPR008263 (PROSITE); IPR008985 (SUPERFAMILY); IPR010713 (PFAM); IPR013320 (G3DSA:2.60.120.GENE3D); IPR016455 (PIR); PTHR31062 (PANTHER), SignalP-NN(euk) (SIGNALP), tmhmm (TMHMM)
Bra011180	atxth18 xth18	849	20	1.77982e-167	0.857	16	P:xyloglucan metabolic process; F:xyloglucan:xyloglucosyl transferase activity; P:response to cold; P:response to wounding; P:response to brassinosteroid stimulus; P:response to heat; C:plant-type cell wall; P:response to auxin stimulus; P:response to chitin; P:xylem development; F:xyloglucan endotransglucosylase activity; P:plant-type cell wall organization; F:xyloglucan-specific endo-beta-1,4-g…	EC:2.4.1.207; EC:3.2.1.151
Bra011190	sequence-specific dna binding transcription factor	543	20	4.53209e-102	0.664	3	F:sequence-specific DNA binding transcription factor activity; C:transcription factor complex;	-	no IPS match
Bra011201	glutamine amidotransferase class-i domain-containing protein	753	20	6.62593e-164	0.8405	13	P:indoleacetic acid biosynthetic process; P:defense response; C:cytosol; P:L-methionine biosynthetic process from homoserine via O-succinyl-L-homoserine and cystathionine; P:protein targeting to vacuole; P:glutamine metabolic process; P:glucosinolate metabolic process; F:transferase activity, transferring acyl groups; P:glutathione metabolic process; P:cellular membrane fusion; P:tryptophan catab…	EC:3.4.19.9	IPR017926 (PFAM); G3DSA:3.40.50.880 (GENE3D), PTHR11922 (PANTHER), PTHR11922:SF14 (PANTHER), SSF52317 (SUPERFAMILY)
Bra011205	f-box family protein	828	20	2.79674e-64	0.6955	6	F:protein binding; P:ubiquitin-dependent protein catabolic process; P:hormone-mediated signaling pathway; F:ubiquitin-protein ligase activity; C:SCF ubiquitin ligase complex; P:protein ubiquitination	EC:6.3.2.19	IPR001810 (SUPERFAMILY); G3DSA:1.20.1280.50 (GENE3D), G3DSA:3.80.10.10 (GENE3D), PTHR23125 (PANTHER), PTHR23125:SF197 (PANTHER), PF12937 (PFAM), SSF52047 (SUPERFAMILY)
Bra011226	dna double-strand break repair rad50 isoform 1	990	20	4.16784e-102	0.599	2	F:molecular_function; P:biological_process		IPR007656 (PFAM); PTHR31422 (PANTHER), PTHR31422:SF0 (PANTHER)
Bra011241	calmodulin-binding protein	1638	20	0	0.7475	1	F:calmodulin binding	-	IPR012416 (PFAM); PTHR31713 (PANTHER), PTHR31713:SF0 (PANTHER)
Bra011265	flowering-promoting factor 1-like	582	20	3.63301e-65	0.7865	12	P:wax biosynthetic process; P:very long-chain fatty acid metabolic process; P:oxidation-reduction process; P:response to gibberellin stimulus; P:pollen sperm cell differentiation; P:cuticle hydrocarbon biosynthetic process; P:positive regulation of flower development; P:vegetative to reproductive phase transition of meristem; F:oxidoreductase activity; F:nucleotide binding; F:iron ion binding; C:…	-	no IPS match
Bra011266	hypothetical protein ARALYDRAFT_916359	204	1	6.46425e-06	0.73	0	-		SignalP-NN(euk) (SIGNALP), tmhmm (TMHMM)
Bra011297	monogalactosyldiacylglycerol synthase 1	1584	20	0	0.85	12	P:response to jasmonic acid stimulus; P:response to fungus; P:response to wounding; P:jasmonic acid biosynthetic process; F:1,2-diacylglycerol 3-beta-galactosyltransferase activity; P:thylakoid membrane organization; P:galactolipid biosynthetic process; C:chloroplast inner membrane; F:carbohydrate binding; P:lipid glycosylation; P:embryo development; P:glycerolipid metabolic process	EC:2.4.1.46	IPR007235 (PFAM); IPR009695 (PFAM); G3DSA:3.40.50.2000 (GENE3D), PTHR21015 (PANTHER), PTHR21015:SF21 (PANTHER), SSF53756 (SUPERFAMILY)
Bra011299	wrky transcription factor 18	954	20	3.64093e-164	0.734	19	P:detection of biotic stimulus; P:negative regulation of biological process; P:response to chitin; P:regulation of transcription, DNA-dependent; P:regulation of programmed cell death; P:defense response to fungus; P:defense response to bacterium; P:cellular response to organic substance; P:regulation of defense response to virus by host; P:regulation of immune response; P:response to salicylic ac…	-	IPR003657 (G3DSA:2.20.25.GENE3D); PTHR31877 (PANTHER), PTHR31877:SF0 (PANTHER)
Bra011389	putative protein	567	20	9.23041e-106	0.5495	1	P:cytokinin biosynthetic process	-	IPR008480 (PFAM)
Bra011403	homeobox protein ath1-like	1401	20	0	0.715	40	P:stomatal complex morphogenesis; P:aromatic amino acid family metabolic process; P:sulfur amino acid metabolic process; P:carotenoid biosynthetic process; F:protein binding; P:unsaturated fatty acid biosynthetic process; P:floral organ abscission; P:embryo development ending in seed dormancy; P:sulfur compound biosynthetic process; P:isopentenyl diphosphate biosynthetic process, mevalonate-indep…	-	IPR001356 (SMART); IPR006563 (PFAM); IPR008422 (PFAM); IPR009057 (G3DSA:1.10.10.GENE3D); PTHR11850 (PANTHER), PTHR11850:SF15 (PANTHER)
Bra011406	zinc transporter 9	1017	20	0	0.783	20	P:gravitropism; C:vacuolar membrane; P:zinc ion transmembrane transport; F:protein binding; P:water transport; P:protein targeting to vacuole; P:cellular response to iron ion starvation; P:response to nematode; P:iron ion transport; C:integral to membrane; C:chloroplast; F:iron ion transmembrane transporter activity; P:response to zinc ion; F:copper ion transmembrane transporter activity; P:cellu…	-	IPR003689 (PFAM); IPR004698 (TIGRFAMs); PTHR11040 (PANTHER), PTHR11040:SF1 (PANTHER), SignalP-NN(euk) (SIGNALP), tmhmm (TMHMM)
Bra011409	calmodulin-binding protein	1419	20	0	0.817	30	P:negative regulation of defense response; P:detection of biotic stimulus; P:regulation of stomatal movement; P:jasmonic acid mediated signaling pathway; P:salicylic acid biosynthetic process; P:systemic acquired resistance, salicylic acid mediated signaling pathway; P:cellular membrane fusion; P:regulation of plant-type hypersensitive response; P:regulation of hydrogen peroxide metabolic process…	-
Bra011443	coiled-coil domain-containing protein isoform partial	294	20	1.13543e-39	0.7015	0	-		no IPS match
Bra011510	cinnamyl alcohol dehydrogenase	1074	20	0	0.8945	15	C:cytosol; P:regulation of plant-type hypersensitive response; P:coumarin biosynthetic process; P:oxidation-reduction process; F:transferase activity, transferring acyl groups other than amino-acyl groups; F:zinc ion binding; F:cinnamyl-alcohol dehydrogenase activity; F:sinapyl alcohol dehydrogenase activity; P:response to wounding; P:positive regulation of flavonoid biosynthetic process; P:prote…	EC:2.3.1.0; EC:1.1.1.195
Bra011522	4-hydroxy-3-methylbut-2-enyl diphosphate reductase	1389	20	0	0.9025	7	F:4-hydroxy-3-methylbut-2-en-1-yl diphosphate reductase activity; F:4-hydroxy-3-methylbut-2-en-1-yl diphosphate synthase activity; P:terpenoid biosynthetic process; C:chloroplast stroma; P:isopentenyl diphosphate biosynthetic process, mevalonate-independent pathway; P:response to antibiotic; P:oxidation-reduction process	EC:1.17.1.2; EC:1.17.7.1	IPR003451 (PFAM); PTHR31619 (PANTHER), PTHR31619:SF0 (PANTHER)
Bra011542	protein	633	20	1.30001e-81	0.5865	3	F:molecular_function; P:biological_process; C:cellular_component		IPR025520 (PFAM); SignalP-NN(euk) (SIGNALP), tmhmm (TMHMM)
Bra011549	squalene synthase	1257	20	0	0.882	12	P:brassinosteroid biosynthetic process; P:polyamine catabolic process; C:integral to membrane; P:acetyl-CoA metabolic process; P:phenylpropanoid metabolic process; F:squalene synthase activity; P:cellular modified amino acid biosynthetic process; F:farnesyl-diphosphate farnesyltransferase activity; C:endoplasmic reticulum membrane; C:plasma membrane; P:sterol biosynthetic process; P:terpenoid bio…	EC:2.5.1.21	IPR002060 (PFAM); IPR006449 (TIGRFAMs); IPR008949 (G3DSA:1.10.600.GENE3D); PTHR11626 (PANTHER), PTHR11626:SF0 (PANTHER), tmhmm (TMHMM)
Bra011560	saur family protein	324	20	2.81308e-71	0.923	3	P:auxin mediated signaling pathway; C:mitochondrion; F:calmodulin binding	-	IPR003676 (PFAM); PTHR31374 (PANTHER), PTHR31374:SF0 (PANTHER)
Bra011618	ring-h2 finger protein rha3b	582	20	4.77473e-77	0.7	6	P:ethylene biosynthetic process; P:response to chitin; P:heat acclimation; P:proline transport; F:zinc ion binding; F:protein binding	-	IPR001841 (PFAM); IPR013083 (G3DSA:3.30.40.GENE3D); PTHR22764 (PANTHER), PTHR22764:SF19 (PANTHER), SignalP-NN(euk) (SIGNALP), tmhmm (TMHMM), SSF57850 (SUPERFAMILY)
Bra011739	protein kinase-like protein	1065	20	1.06633e-160	0.71	17	F:phospholipase C activity; P:protein phosphorylation; P:intracellular signal transduction; F:protein serine/threonine kinase activity; P:response to water deprivation; P:response to reactive oxygen species; P:pollen sperm cell differentiation; C:intracellular; P:response to cold; P:hyperosmotic salinity response; F:ATP binding; F:protein binding; P:abscisic acid mediated signaling pathway; P:res…	EC:2.7.11.0
Bra011752	hypothetical protein CARUB_v10007485mg	258	8	3.24839e-17	0.7138	3	P:cellular response to hypoxia; P:response to karrikin; P:response to ethylene stimulus	-	SignalP-NN(euk) (SIGNALP), tmhmm (TMHMM)
Bra011762	cytochrome p450 monooxygenase	1518	20	0	0.8445	17	P:cellular response to hypoxia; P:oxidation-reduction process; P:defense response to bacterium; P:transition metal ion transport; F:oxidoreductase activity, acting on paired donors, with incorporation or reduction of molecular oxygen; F:electron carrier activity; F:monooxygenase activity; F:oxygen binding; P:defense response by callose deposition in cell wall; P:response to chitin; P:indole gluco…	-
Bra011775	probable n-acetyltransferase hookless 1	1176	20	0	0.8195	6	F:N-acetyltransferase activity; P:unidimensional cell growth; P:auxin mediated signaling pathway; P:photomorphogenesis; P:response to ethylene stimulus; P:acyl-carrier-protein biosynthetic process	-	IPR000182 (PFAM); IPR016181 (G3DSA:3.40.630.GENE3D); PTHR23091 (PANTHER), PTHR23091:SF18 (PANTHER)
Bra011782	ap2 domain-containing transcription factor	1638	20	0	0.7905	18	P:methylation-dependent chromatin silencing; P:RNA interference; P:regulation of cell proliferation; P:polarity specification of adaxial/abaxial axis; P:determination of bilateral symmetry; P:xylem and phloem pattern formation; P:leaf morphogenesis; P:DNA methylation; F:DNA binding; P:meristem initiation; P:gamete generation; F:sequence-specific DNA binding transcription factor activity; P:mainte…	-	IPR001471 (PRINTS); IPR016177 (SUPERFAMILY); PTHR32467 (PANTHER), PTHR32467:SF0 (PANTHER)
Bra011784	1-aminocyclopropane-1-carboxylate synthase	1410	20	0	0.8825	13	P:1-aminocyclopropane-1-carboxylate biosynthetic process; P:ethylene biosynthetic process; P:regulation of translation; P:cellular response to iron ion; F:transaminase activity; P:response to cytokinin stimulus; F:identical protein binding; F:1-aminocyclopropane-1-carboxylate synthase activity; P:response to auxin stimulus; P:response to chitin; C:cytoplasm; F:pyridoxal phosphate binding;	EC:2.6.1.0; EC:4.4.1.14	IPR004838 (PROSITE); IPR004839 (PFAM); IPR015421 (G3DSA:3.40.640.GENE3D); IPR015422 (G3DSA:3.90.1150.GENE3D); IPR015424 (SUPERFAMILY); PR00753 (PRINTS), PTHR11751 (PANTHER), PTHR11751:SF26 (PANTHER)
Bra011787	epidermal patterning factor-like protein 2-like	369	20	5.11864e-60	0.6935	2	F:molecular_function; P:biological_process		SignalP-NN(euk) (SIGNALP), tmhmm (TMHMM)
Bra011790	bhlh transcription factor	1011	20	1.44675e-171	0.7165	6	F:sequence-specific DNA binding transcription factor activity; F:DNA binding; P:regulation of transcription, DNA-dependent; C:transcription factor complex; ; F:protein dimerization activity	-	IPR011598 (G3DSA:4.10.280.GENE3D); PTHR23042 (PANTHER), PTHR23042:SF23 (PANTHER)
Bra011850	---NA---	279	0			0	-		SignalP-NN(euk) (SIGNALP), tmhmm (TMHMM)
Bra011884	fructose bisphosphate aldolase	1230	20	0	0.9165	42	P:coenzyme biosynthetic process; P:hydrogen peroxide catabolic process; P:jasmonic acid biosynthetic process; P:leaf morphogenesis; P:response to red light; C:thylakoid lumen; P:glucosinolate biosynthetic process; P:cysteine biosynthetic process; P:pentose-phosphate shunt; P:glycolysis; P:rRNA processing; P:PSII associated light-harvesting complex II catabolic process; C:cytosolic ribosome; F:fru…	EC:4.1.2.13	IPR000741 (PANTHER); IPR013785 (G3DSA:3.20.20.GENE3D); SSF51569 (SUPERFAMILY)
Bra011903	protein	696	20	9.5413e-97	0.679	2	P:biological_process; F:molecular_function		IPR006904 (PANTHER); PTHR16007:SF5 (PANTHER), SignalP-NN(euk) (SIGNALP), tmhmm (TMHMM)
Bra011936	fatty acid elongase	1314	20	0	0.8665	8	F:transferase activity, transferring acyl groups other than amino-acyl groups; P:fatty acid biosynthetic process; P:response to cold; P:very long-chain fatty acid metabolic process; P:cuticle development; C:membrane; C:endoplasmic reticulum; P:response to light stimulus	EC:2.3.1.0	IPR012392 (PIR); IPR013601 (PFAM); IPR013747 (PFAM); IPR016038 (G3DSA:3.40.47.GENE3D); IPR016039 (SUPERFAMILY); PTHR31561 (PANTHER)
Bra011942	lob domain-containing protein 1	702	20	3.18309e-96	0.7825	1	C:mitochondrion	-	IPR004883 (PFAM); PTHR31301 (PANTHER)
Bra011969	alpha carbonic anhydrase 7	819	20	8.23141e-149	0.8275	32	F:zinc ion binding; P:salicylic acid biosynthetic process; P:nucleotide transport; P:cellular membrane fusion; P:regulation of plant-type hypersensitive response; P:response to chitin; P:basic amino acid transport; P:response to nematode; P:protein targeting to membrane; P:defense response to fungus; C:endoplasmic reticulum membrane; P:negative regulation of programmed cell death; P:one-carbon me…	EC:4.2.1.1; EC:3.6.3.8
Bra011974	uncharacterized loc101221076 isoform 2	483	20	2.63721e-63	0.67	3	F:molecular_function; P:biological_process; C:cellular_component		IPR012862 (PFAM)
Bra011976	nodulin-like protein	1719	20	0	0.8365	3	P:transmembrane transport; C:plasma membrane; C:integral to membrane	-	IPR010658 (PFAM); IPR016196 (SUPERFAMILY); G3DSA:1.20.1250.20 (GENE3D), PTHR21576 (PANTHER), PTHR21576:SF8 (PANTHER), SignalP-NN(euk) (SIGNALP), tmhmm (TMHMM)
Bra012006	cytochrome p450	1494	20	0	0.7985	16	P:oxidation-reduction process; P:response to fungus; P:response to water deprivation; P:jasmonic acid mediated signaling pathway; P:response to wounding; P:jasmonic acid biosynthetic process; P:hyperosmotic salinity response; F:electron carrier activity; F:oxygen binding; P:response to auxin stimulus; C:microsome; F:alkane 1-monooxygenase activity; F:heme binding; P:abscisic acid mediated signali…	EC:1.14.15.3
Bra012021	cysteine proteinase	1038	20	2.30075e-169	0.7525	3	F:oxidoreductase activity; P:proteolysis; F:cysteine-type peptidase activity	-	IPR000169 (PROSITE); IPR000668 (PRINTS); IPR013128 (PANTHER); IPR013201 (PFAM); IPR025660 (PROSITE); IPR025661 (PROSITE); G3DSA:3.90.70.10 (GENE3D), PTHR12411:SF44 (PANTHER), SignalP-NN(euk) (SIGNALP), SSF54001 (SUPERFAMILY)
Bra012058	calcium-dependent protein kinase	1596	20	0	0.913	8	F:calmodulin-dependent protein kinase activity; P:response to chitin; C:plasma membrane; F:protein tyrosine kinase activity; F:calcium ion binding; P:protein phosphorylation; F:ATP binding; P:serine family amino acid metabolic process	EC:2.7.11.17; EC:2.7.10.0	IPR000719 (PFAM); IPR002048 (SMART); IPR002290 (SMART); IPR008271 (PROSITE); IPR011009 (SUPERFAMILY); IPR011992 (G3DSA:1.10.238.GENE3D); IPR017441 (PROSITE); IPR018247 (PROSITE); IPR020635 (SMART); G3DSA:1.10.510.10 (GENE3D), G3DSA:3.30.200.20 (GENE3D), PTHR24349 (PANTHER), PTHR24349:SF23 (PANTHER), SSF47473 (SUPERFAMILY)
Bra012117	l-ascorbate oxidase homolog	1638	20	0	0.87	7	P:response to karrikin; F:copper ion binding; C:plant-type cell wall; F:L-ascorbate oxidase activity; P:oxidation-reduction process; P:electron transport; P:L-ascorbic acid metabolic process	EC:1.10.3.3	IPR001117 (PFAM); IPR008972 (G3DSA:2.60.40.GENE3D); IPR011706 (PFAM); IPR011707 (PFAM); PTHR11709 (PANTHER), PTHR11709:SF26 (PANTHER), SignalP-NN(euk) (SIGNALP), tmhmm (TMHMM)
Bra012131	protein kinase-like protein	1041	20	0	0.743	15	P:protein phosphorylation; P:intracellular signal transduction; F:protein serine/threonine kinase activity; P:response to water deprivation; P:response to reactive oxygen species; P:pollen sperm cell differentiation; C:intracellular; P:response to cold; P:hyperosmotic salinity response; F:ATP binding; F:phosphoric diester hydrolase activity; F:protein binding; P:abscisic acid mediated signaling p…	EC:2.7.11.0; EC:3.1.4.0
Bra012150	cytochrome p450	1503	20	0	0.71	9	P:defense response; P:response to other organism; P:oxidation-reduction process; P:glucosinolate metabolic process; F:oxidoreductase activity, acting on paired donors, with incorporation or reduction of molecular oxygen; F:electron carrier activity; F:oxygen binding; F:heme binding; P:electron transport	-	IPR001128 (PRINTS); IPR002401 (PRINTS); IPR017972 (PROSITE); PTHR24298 (PANTHER), SignalP-NN(euk) (SIGNALP), tmhmm (TMHMM)
Bra012151	cytochrome p450	1428	20	0	0.6885	8	P:defense response; P:response to other organism; P:glucosinolate metabolic process; F:oxidoreductase activity; F:oxygen binding; F:electron carrier activity; F:heme binding; P:oxidation-reduction process	-	IPR001128 (PRINTS); IPR002401 (PRINTS); IPR017972 (PROSITE); PTHR24298 (PANTHER), PTHR24298:SF0 (PANTHER), SignalP-NN(euk) (SIGNALP), tmhmm (TMHMM)
Bra012171	brassinosteroid insensitive 1-associated receptor kinase 1	2574	20	0	0.673	20	P:amino acid transport; P:negative regulation of defense response; P:jasmonic acid mediated signaling pathway; P:salicylic acid biosynthetic process; P:systemic acquired resistance, salicylic acid mediated signaling pathway; P:regulation of plant-type hypersensitive response; P:regulation of hydrogen peroxide metabolic process; P:detection of bacterium; P:response to chitin; F:protein kinase acti…	-
Bra012203	ferredoxin--nadp leaf isozyme 2	1104	20	0	0.8975	38	P:stomatal complex morphogenesis; P:negative regulation of defense response; P:photorespiration; P:pentose-phosphate shunt; F:flavin adenine dinucleotide binding; P:detection of biotic stimulus; C:chloroplast envelope; C:apoplast; F:protein binding; P:jasmonic acid mediated signaling pathway; P:salicylic acid biosynthetic process; P:systemic acquired resistance, salicylic acid mediated signaling …	EC:1.6.99.1; EC:1.18.1.2	IPR001433 (PFAM); IPR001709 (PRINTS); IPR008333 (PFAM); IPR012146 (PIR); IPR015701 (PTHR19384:PANTHER); IPR017927 (PROFILE); IPR017938 (SUPERFAMILY); G3DSA:2.40.30.10 (GENE3D), G3DSA:3.40.50.80 (GENE3D), PTHR19384 (PANTHER), tmhmm (TMHMM), SSF52343 (SUPERFAMILY)
Bra012216	skp1-like protein 4	483	20	4.87528e-57	0.731	16	P:response to misfolded protein; F:protein binding; P:proteasomal ubiquitin-dependent protein catabolic process; P:embryo development ending in seed dormancy; P:response to salt stress; F:protein kinase activity; P:regulation of unidimensional cell growth; C:cytoplasm; C:nucleolus; C:SCF ubiquitin ligase complex; P:protein phosphorylation; P:DNA endoreduplication; F:ubiquitin-protein ligase activ…	EC:6.3.2.19	IPR001232 (PANTHER); IPR011333 (G3DSA:3.30.710.GENE3D); IPR016072 (PFAM); IPR016073 (PFAM); IPR016897 (PIR); PTHR11165:SF47 (PANTHER)
Bra012225	syringolide-induced protein 14-1-1	732	20	1.57761e-82	0.55	7	P:regulation of plant-type hypersensitive response; P:ethylene biosynthetic process; P:jasmonic acid mediated signaling pathway; C:intracellular; P:protein targeting to membrane; P:salicylic acid mediated signaling pathway; C:plasma membrane	-	no IPS match
Bra012268	o-methyltransferase family protein	1110	20	0	0.863	6	P:indole glucosinolate metabolic process; F:protein dimerization activity; F:O-methyltransferase activity; P:methylation; P:lignin biosynthetic process; C:cytosol	-	IPR001077 (PFAM); IPR011991 (G3DSA:1.10.10.GENE3D); IPR012967 (PFAM); IPR016461 (PIR); G3DSA:3.40.50.150 (GENE3D), PTHR11746 (PANTHER), PTHR11746:SF53 (PANTHER), SSF46785 (SUPERFAMILY), SSF53335 (SUPERFAMILY)
Bra012274	---NA---	966	0			2	F:structural constituent of cell wall; P:plant-type cell wall organization		IPR006706 (PFAM); PTHR23201 (PANTHER), SignalP-NN(euk) (SIGNALP), tmhmm (TMHMM)
Bra012283	hypothetical protein CARUB_v10012661mg	168	3	4.86165e-09	0.61	2	C:endoplasmic reticulum; P:response to oxidative stress	-	no IPS match
Bra012285	hypothetical protein ARALYDRAFT_472389	210	4	9.87838e-15	0.755	0	-		no IPS match
Bra012295	---NA---	678	0			0	-		tmhmm (TMHMM)
Bra012326	---NA---	1599	0			0	-		no IPS match
Bra012345	ethylene-responsive transcription factor erf020-like	447	20	2.55658e-73	0.777	7	C:cytoplasm; F:sequence-specific DNA binding transcription factor activity; F:DNA binding; P:response to chitin; P:regulation of transcription, DNA-dependent; C:transcription factor complex;	-	IPR001471 (PRINTS); IPR016177 (SUPERFAMILY); PTHR31985 (PANTHER)
Bra012364	mlp-like protein 28	480	20	1.39552e-63	0.7705	2	P:defense response; P:response to biotic stimulus	-	IPR000916 (PFAM); IPR023393 (G3DSA:3.30.530.GENE3D); IPR024948 (SMART); PTHR31907 (PANTHER), PTHR31907:SF0 (PANTHER), SSF55961 (SUPERFAMILY)
Bra012371	alanine-2-oxoglutarate aminotransferase 2	1371	20	0	0.906	40	P:1-aminocyclopropane-1-carboxylate biosynthetic process; P:response to fructose stimulus; P:negative regulation of defense response; P:photorespiration; P:response to wounding; P:hydrogen peroxide catabolic process; C:apoplast; F:L-alanine:2-oxoglutarate aminotransferase activity; P:water transport; C:membrane; P:systemic acquired resistance, salicylic acid mediated signaling pathway; P:myo-inos…	EC:2.6.1.2; EC:2.3.2.2; EC:4.4.1.14; EC:2.6.1.44; EC:2.6.1.4; EC:2.3.2.15	IPR004839 (PFAM); IPR015421 (G3DSA:3.40.640.GENE3D); IPR015422 (G3DSA:3.90.1150.GENE3D); IPR015424 (SUPERFAMILY); PTHR11751 (PANTHER), PTHR11751:SF29 (PANTHER)
Bra012384	beta carbonic anhydrase 4	777	20	2.06406e-173	0.832	13	C:cytosol; F:carbonate dehydratase activity; P:nitrate transport; F:zinc ion binding; P:methylglyoxal catabolic process to D-lactate; C:chloroplast envelope; P:regulation of stomatal movement; P:response to carbon dioxide; P:response to nitrate; P:carbon utilization; C:plasma membrane; P:one-carbon metabolic process; P:nitrogen compound metabolic process	EC:4.2.1.1	IPR001765 (G3DSA:3.40.1050.GENE3D); IPR015892 (PROSITE); PTHR11002:SF1 (PANTHER)
Bra012408	probable beta- -galactosyltransferase 19-like	1647	20	0	0.906	7	F:galactosylxylosylprotein 3-beta-galactosyltransferase activity; C:Golgi apparatus; F:carbohydrate binding; P:protein glycosylation; C:integral to membrane; C:chloroplast; P:chondroitin sulfate biosynthetic process	EC:2.4.1.134	IPR001079 (PFAM); IPR002659 (PANTHER); IPR008985 (SUPERFAMILY); IPR013320 (G3DSA:2.60.120.GENE3D); PTHR11214:SF11 (PANTHER), SignalP-NN(euk) (SIGNALP), tmhmm (TMHMM)
Bra012409	glutathione s-transferase 12	321	20	2.91741e-55	0.7815	16	P:proteasomal ubiquitin-dependent protein catabolic process; P:response to misfolded protein; P:proteasome core complex assembly; F:glutathione transferase activity; P:glutathione metabolic process; P:galactolipid biosynthetic process; P:cellular response to water deprivation; P:fatty acid beta-oxidation; P:aging; P:response to cyclopentenone; P:response to cadmium ion; C:cytoplasm; P:toxin catab…	EC:2.5.1.18
Bra012416	mannan synthase 3	1641	20	0	0.857	2	F:cellulose synthase activity; P:cellulose biosynthetic process	-	G3DSA:3.90.550.10 (GENE3D), PTHR32044 (PANTHER), PTHR32044:SF0 (PANTHER), PF13641 (PFAM), SignalP-NN(euk) (SIGNALP), tmhmm (TMHMM), SSF53448 (SUPERFAMILY)
Bra012422	glutathione s-transferase tau 13	597	20	1.43167e-110	0.6805	13	P:ethylene mediated signaling pathway; P:cellular lipid metabolic process; P:toxin catabolic process; C:cytoplasm; P:response to cyclopentenone; P:response to abiotic stimulus; P:response to cadmium ion; P:cellular response to extracellular stimulus; P:glutathione metabolic process; F:glutathione transferase activity; P:cellular response to stress; P:developmental process; P:glutathione conjugati…	EC:2.5.1.18	IPR010987 (G3DSA:1.20.1050.GENE3D); IPR012336 (G3DSA:3.40.30.GENE3D); IPR017933 (PROFILE); PTHR11260 (PANTHER), PTHR11260:SF16 (PANTHER), PF13417 (PFAM)
Bra012431	nitrate transporter	768	20	1.90244e-114	0.864	5	P:oligopeptide transport; P:response to nematode; F:calcium ion binding; C:plasma membrane; F:transporter activity	-	IPR000109 (PANTHER); IPR016196 (SUPERFAMILY); IPR020846 (PROFILE); G3DSA:1.20.1250.20 (GENE3D), PTHR11654:SF21 (PANTHER), SignalP-NN(euk) (SIGNALP), tmhmm (TMHMM)
Bra012432	at1g27030 t7n9_9	933	20	1.06911e-172	0.7805	3	F:molecular_function; P:biological_process; C:cellular_component		IPR009770 (PFAM); PTHR31136 (PANTHER)
Bra012467	cystatin monellin-related protein	432	20	5.50787e-47	0.605	1	F:cysteine-type endopeptidase inhibitor activity		IPR000010 (PFAM); IPR006525 (TIGRFAMs); IPR020381 (PRODOM); G3DSA:3.10.450.10 (GENE3D), SSF54403 (SUPERFAMILY)
Bra012477	hypothetical protein CARUB_v10010664mg	342	15	8.48256e-26	0.7267	3	F:molecular_function; P:biological_process; C:cellular_component		no IPS match
Bra012480	probable serine threonine-protein kinase at1g18390-like	1878	20	0	0.702	9	P:systemic acquired resistance; P:regulation of defense response; C:plasma membrane; P:protein phosphorylation; F:ATP binding; P:amino acid transport; F:protein serine/threonine kinase activity; P:serine family amino acid metabolic process; F:protein tyrosine kinase activity	EC:2.7.11.0	IPR000719 (PFAM); IPR002290 (SMART); IPR008271 (PROSITE); IPR011009 (SUPERFAMILY); IPR013320 (G3DSA:2.60.120.GENE3D); IPR017441 (PROSITE); IPR020635 (SMART); G3DSA:1.10.510.10 (GENE3D), G3DSA:3.30.200.20 (GENE3D), PTHR24420 (PANTHER), PTHR24420:SF150 (PANTHER), SignalP-NN(euk) (SIGNALP), tmhmm (TMHMM)
Bra012498	protein	207	12	2.02003e-26	0.6708	3	F:molecular_function; P:biological_process; C:cellular_component		no IPS match
Bra012500	transcriptional factor b3 family protein	852	20	4.26891e-104	0.59	3	P:cellular metabolic process; C:intracellular membrane-bounded organelle; F:DNA binding	-	IPR003340 (PFAM); IPR015300 (G3DSA:2.40.330.GENE3D); PTHR31674 (PANTHER), PTHR31674:SF0 (PANTHER)
Bra012509	protein	1323	20	0	0.7025	3	P:response to stimulus; C:plasma membrane; P:amino acid transport	-	IPR024788 (PFAM); PTHR11795 (PANTHER), PTHR11795:SF49 (PANTHER), SignalP-NN(euk) (SIGNALP), tmhmm (TMHMM)
Bra012528	potassium transporter 11-like	1986	20	0	0.804	4	P:pollen development; F:potassium ion transmembrane transporter activity; C:plasma membrane; P:potassium ion transmembrane transport	-	IPR003855 (PFAM); PTHR30540 (PANTHER), PTHR30540:SF0 (PANTHER), tmhmm (TMHMM)
Bra012535	fe transport protein	861	20	1.78694e-178	0.8315	29	P:nickel cation transport; P:cadmium ion transport; C:trans-Golgi network; P:cellular response to ethylene stimulus; P:zinc ion transmembrane transport; P:developmental growth; P:cellular response to nitric oxide; P:water transport; F:copper uptake transmembrane transporter activity; C:cytoplasmic membrane-bounded vesicle; P:cellular iron ion homeostasis; F:cadmium ion transmembrane transporter a…	-
Bra012540	disease resistance protein	3831	20	0	0.671	10	P:defense response; F:ADP binding; F:zinc ion binding; P:regulation of transcription, DNA-dependent; C:chloroplast envelope; F:DNA binding; F:protein binding; P:signal transduction; F:catalytic activity; C:nucleus	-	IPR000157 (PFAM); IPR000571 (PROFILE); IPR000767 (PRINTS); IPR001611 (PFAM); IPR002182 (PFAM); IPR003340 (PFAM); IPR011713 (PFAM); IPR015300 (G3DSA:2.40.330.GENE3D); IPR017923 (G3DSA:1.20.930.GENE3D); IPR025875 (PFAM); IPR027417 (SUPERFAMILY); G3DSA:3.40.50.10140 (GENE3D), G3DSA:3.80.10.10 (GENE3D), PTHR32096 (PANTHER), PTHR32096:SF3 (PANTHER), SSF46785 (SUPERFAMILY), SSF52058 (SUPERFAMILY)
Bra012544	cysteine-rich receptor-like protein kinase 6	1530	20	0	0.778	11	P:protein phosphorylation; P:response to endoplasmic reticulum stress; F:protein serine/threonine kinase activity; P:systemic acquired resistance; F:ATP binding; F:protein tyrosine kinase activity; F:protein binding; P:cellular response to nitrogen starvation; C:plasma membrane; P:salicylic acid biosynthetic process; P:serine family amino acid metabolic process	EC:2.7.11.0; EC:2.7.10.0	IPR000719 (PFAM); IPR002290 (SMART); IPR002902 (PFAM); IPR008271 (PROSITE); IPR011009 (SUPERFAMILY); IPR013320 (G3DSA:2.60.120.GENE3D); IPR017441 (PROSITE); IPR020635 (SMART); G3DSA:1.10.510.10 (GENE3D), G3DSA:3.30.200.20 (GENE3D), PTHR24420 (PANTHER), PTHR24420:SF412 (PANTHER), tmhmm (TMHMM)
Bra012554	probable apyrase 7-like	2073	20	0	0.6955	1	F:hydrolase activity	-	IPR000407 (PANTHER); PTHR11782:SF3 (PANTHER), tmhmm (TMHMM)
Bra012583	transcription initiation factor tfiid subunit	1359	20	0	0.5475	6	F:molecular_function; P:biological_process; P:seed dormancy process; C:cellular_component; P:tryptophan catabolic process; P:indoleacetic acid biosynthetic process		IPR007789 (PFAM)
Bra012584	177 protein	576	20	5.42576e-94	0.8575	3	P:xylan biosynthetic process; P:glucuronoxylan metabolic process; P:cytokinin biosynthetic process	-	IPR006936 (PFAM); PTHR31165 (PANTHER)
Bra012588	conserved transmembrane	1644	20	0	0.7345	1	C:membrane	-	tmhmm (TMHMM)
Bra012609	receptor serine threonine kinase	1869	20	0	0.7565	9	P:protein phosphorylation; P:response to fungus; C:plasmodesma; F:ATP binding; F:protein tyrosine kinase activity; P:cytokinin biosynthetic process; F:transmembrane receptor protein serine/threonine kinase activity; P:transmembrane receptor protein serine/threonine kinase signaling pathway; P:serine family amino acid metabolic process	EC:2.7.10.0	IPR000719 (PROFILE); IPR001245 (PFAM); IPR001938 (G3DSA:2.60.110.GENE3D); IPR002290 (SMART); IPR008271 (PROSITE); IPR011009 (SUPERFAMILY); IPR013320 (G3DSA:2.60.120.GENE3D); IPR017441 (PROSITE); IPR017949 (PROSITE); IPR020635 (SMART); G3DSA:1.10.510.10 (GENE3D), G3DSA:3.30.200.20 (GENE3D), PTHR24420 (PANTHER), PTHR24420:SF368 (PANTHER), tmhmm (TMHMM)
Bra012613	protein	2385	20	0	0.8455	8	F:polygalacturonase activity; P:purine nucleobase transport; C:integral to membrane; C:extracellular region; P:cellular cell wall organization; F:purine nucleobase transmembrane transporter activity; P:starch metabolic process; P:sucrose metabolic process	EC:3.2.1.15	IPR000743 (PFAM); IPR004853 (PFAM); IPR006626 (SMART); IPR011050 (SUPERFAMILY); IPR012334 (G3DSA:2.160.20.GENE3D); PTHR31375 (PANTHER), PTHR31375:SF0 (PANTHER), SignalP-NN(euk) (SIGNALP), tmhmm (TMHMM), SSF103481 (SUPERFAMILY)
Bra012619	predicted protein	627	7	2.71664e-28	0.6229	2	F:molecular_function; P:biological_process		no IPS match
Bra012628	zinc finger protein	1338	20	9.13879e-156	0.566	1	C:peroxisome		IPR021139 (PFAM); IPR024768 (PANTHER); PTHR14379:SF3 (PANTHER), SSF57667 (SUPERFAMILY)
Bra012640	uncharacterized membrane protein at4g09580-like	633	20	3.96687e-140	0.9405	1	P:phosphatidylinositol biosynthetic process	-	IPR015414 (PFAM); PTHR12677 (PANTHER), tmhmm (TMHMM)
Bra012650	sbp (s-ribonuclease binding protein) family protein	1050	20	0	0.6265	3	P:regulation of defense response; F:zinc ion binding; F:protein binding	-	IPR001841 (SMART); IPR013026 (PROFILE); IPR017066 (PIR); IPR023114 (G3DSA:1.10.150.GENE3D); PTHR14493 (PANTHER), PTHR14493:SF21 (PANTHER), PF13920 (PFAM), SignalP-NN(euk) (SIGNALP), SSF48452 (SUPERFAMILY)
Bra012655	calcineurin b-like protein 1	642	20	1.16419e-148	0.951	26	P:defense response by callose deposition; P:regulation of plant-type hypersensitive response; P:stomatal movement; P:systemic acquired resistance, salicylic acid mediated signaling pathway; P:negative regulation of defense response; P:response to water deprivation; F:kinase binding; F:calcium ion binding; P:jasmonic acid mediated signaling pathway; P:potassium ion import; P:response to cold; P:re…	-
Bra012675	poly -specific endoribonuclease-b-like	1284	20	0	0.768	2	F:hydrolase activity, acting on ester bonds; C:plastid	-	IPR018998 (PFAM); PTHR12439 (PANTHER), PTHR12439:SF6 (PANTHER), SSF142877 (SUPERFAMILY)
Bra012677	---NA---	174	0			0	-		SignalP-NN(euk) (SIGNALP), tmhmm (TMHMM)
Bra012678	ankyrin repeat-containing protein	1899	20	4.7889e-83	0.685	4	F:protein binding; P:SRP-dependent cotranslational protein targeting to membrane; F:7S RNA binding; F:endoplasmic reticulum signal peptide binding		IPR002110 (SMART); IPR003210 (PRODOM); IPR020683 (G3DSA:1.25.40.GENE3D); IPR026961 (PFAM); PTHR24128 (PANTHER), tmhmm (TMHMM)
Bra012680	cationic amino acid transporter chloroplastic-like	1740	20	0	0.8155	4	P:amino acid transmembrane transport; F:amino acid transmembrane transporter activity; C:integral to membrane; C:mitochondrion	-	IPR002293 (PANTHER); IPR015606 (PTHR11785:PANTHER); PF13520 (PFAM), PF13906 (PFAM), tmhmm (TMHMM)
Bra012684	expansin-like b1-like	753	20	2.01058e-154	0.8085	4	C:extracellular region; P:sexual reproduction; P:plant-type cell wall loosening; P:unidimensional cell growth	-	IPR005795 (PRINTS); IPR007112 (SMART); IPR007117 (G3DSA:2.60.40.GENE3D); IPR007118 (PRINTS); IPR009009 (PFAM); IPR014733 (G3DSA:2.40.40.GENE3D); PTHR31436 (PANTHER), PTHR31436:SF0 (PANTHER), SignalP-NN(euk) (SIGNALP), tmhmm (TMHMM)
Bra012689	tir-nbs-lrr class disease resistance protein	3885	20	0	0.709	5	P:defense response; F:ADP binding; P:signal transduction; C:intracellular; F:protein binding	-	IPR000157 (PFAM); IPR000767 (PRINTS); IPR001611 (PFAM); IPR002182 (PFAM); IPR011713 (PFAM); IPR027417 (SUPERFAMILY); G3DSA:3.40.50.10140 (GENE3D), G3DSA:3.40.50.300 (GENE3D), G3DSA:3.80.10.10 (GENE3D), PTHR11017 (PANTHER), PTHR11017:SF130 (PANTHER), PF13855 (PFAM), SSF46785 (SUPERFAMILY), SSF52058 (SUPERFAMILY)
Bra012698	pentatricopeptide repeat-containing protein at1g10270-like	1692	20	1.01761e-78	0.573	7	P:embryo development; F:protein binding; P:response to salicylic acid stimulus; P:response to abscisic acid stimulus; C:nucleus; C:mitochondrion; P:cell division	-	IPR002885 (PFAM); PTHR24015 (PANTHER), tmhmm (TMHMM)
Bra012707	heat shock protein hsp20 alpha crystallin family protein	741	20	4.33564e-40	0.509	2	F:aspartic-type endopeptidase activity; P:proteolysis		IPR001461 (PANTHER); IPR008978 (SUPERFAMILY); PTHR13683:SF180 (PANTHER)
Bra012708	heat shock protein hsp20 alpha crystallin family protein	753	20	7.62292e-50	0.506	2	F:aspartic-type endopeptidase activity; P:proteolysis		IPR001461 (PANTHER); PTHR13683:SF180 (PANTHER)
Bra012764	protein ralf-like 33	336	20	7.30689e-55	0.742	10	C:plant-type cell wall; P:divalent metal ion transport; F:signal transducer activity; P:negative regulation of growth; C:plasmodesma; P:cellular cation homeostasis; P:cell-cell signaling; P:response to brassinosteroid stimulus; C:apoplast; P:signal transduction	-	IPR008801 (PFAM); SignalP-NN(euk) (SIGNALP)
Bra012770	calcium-dependent lipid-binding domain-containing protein	1227	20	1.85444e-179	0.59	1	F:protein binding		IPR000008 (PFAM); IPR008973 (SUPERFAMILY); IPR018029 (PROFILE); G3DSA:2.60.40.150 (GENE3D), PTHR32246 (PANTHER), PTHR32246:SF1 (PANTHER)
Bra012781	phosphate dikinase 1	2625	20	0	0.9315	12	F:ligase activity; F:metal ion binding; F:pyruvate, phosphate dikinase activity; F:kinase activity; P:phosphorylation; F:ATP binding; C:chloroplast stroma; C:nucleus; C:cytosol; P:photosynthesis; P:pyruvate metabolic process; P:carbon utilization	EC:2.7.9.1	IPR000121 (PFAM); IPR002192 (PFAM); IPR008279 (PFAM); IPR010121 (PIR); IPR013815 (G3DSA:3.30.1490.GENE3D); IPR013816 (G3DSA:3.30.470.GENE3D); IPR015813 (G3DSA:3.20.20.GENE3D); IPR018274 (PROSITE); IPR023151 (PROSITE); G3DSA:1.10.189.10 (GENE3D), G3DSA:1.20.80.30 (GENE3D), G3DSA:3.50.30.10 (GENE3D), PTHR22931 (PANTHER), SSF56059 (SUPERFAMILY)
Bra012784	sinapate 1-glucosyltransferase	1473	20	0	0.8375	4	P:flavonoid biosynthetic process; P:response to sucrose stimulus; P:response to UV-B; F:sinapate 1-glucosyltransferase activity	EC:2.4.1.120	IPR002213 (PANTHER); G3DSA:3.40.50.2000 (GENE3D), PTHR11926:SF15 (PANTHER), SSF53756 (SUPERFAMILY)
Bra012786	transmembrane bax inhibitor motif-containing protein 4	771	20	3.88229e-165	0.846	6	P:protein targeting to vacuole; P:cellular membrane fusion; P:Golgi vesicle transport; P:endosomal transport; C:intracellular; C:integral to membrane	-	IPR006214 (PANTHER); PTHR23291:SF24 (PANTHER), tmhmm (TMHMM)
Bra012788	hydroperoxide lyase	1470	20	0	0.8345	12	P:indoleacetic acid biosynthetic process; P:fatty acid metabolic process; P:oxidation-reduction process; P:response to wounding; C:chloroplast envelope; F:oxidoreductase activity, acting on paired donors, with incorporation or reduction of molecular oxygen; F:electron carrier activity; F:monooxygenase activity; P:tryptophan catabolic process; F:hydroperoxide dehydratase activity; F:heme binding; …	EC:4.2.1.92	IPR001128 (G3DSA:1.10.630.GENE3D); IPR002403 (PRINTS); PTHR24292 (PANTHER)
Bra012789	ribonuclease 3-like protein 3-like	855	20	2.10605e-113	0.704	4	P:RNA processing; F:ribonuclease III activity; F:double-stranded RNA binding; P:regulation of RNA metabolic process	EC:3.1.26.3	IPR000999 (G3DSA:1.10.1520.GENE3D); PTHR14950 (PANTHER), PTHR14950:SF14 (PANTHER), SSF54768 (SUPERFAMILY)
Bra012792	cytochrome family subfamily polypeptide 5	1326	20	0	0.8285	11	P:indoleacetic acid biosynthetic process; P:oxidation-reduction process; F:zinc ion binding; F:oxidoreductase activity, acting on paired donors, with incorporation or reduction of molecular oxygen; F:electron carrier activity; F:monooxygenase activity; F:oxygen binding; P:tryptophan catabolic process; F:heme binding; C:membrane; P:electron transport	-	IPR001128 (PRINTS); IPR002401 (PRINTS); IPR017972 (PROSITE); PTHR24286 (PANTHER), PTHR24286:SF11 (PANTHER)
Bra012803	protein	1272	20	0	0.8165	19	C:cytosol; P:regulation of plant-type hypersensitive response; P:systemic acquired resistance, salicylic acid mediated signaling pathway; P:negative regulation of defense response; P:response to water deprivation; P:jasmonic acid mediated signaling pathway; P:defense response to bacterium; P:respiratory burst involved in defense response; F:ubiquitin-protein ligase activity; P:response to chitin;…	EC:6.3.2.19
Bra012817	3-ketoacyl- synthase 10-like	1374	20	0	0.746	4	F:transferase activity, transferring acyl groups other than amino-acyl groups; P:fatty acid biosynthetic process; P:pollen exine formation; C:membrane	EC:2.3.1.0	IPR012392 (PIR); IPR013601 (PFAM); IPR013747 (PFAM); IPR016038 (G3DSA:3.40.47.GENE3D); IPR016039 (SUPERFAMILY); PTHR31561 (PANTHER), SignalP-NN(euk) (SIGNALP), tmhmm (TMHMM)
Bra012828	heat stress transcription factor a-6b-like	810	20	1.41665e-119	0.698	12	P:regulation of cellular protein metabolic process; P:carpel morphogenesis; P:protein folding; P:regulation of transcription, DNA-dependent; P:response to heat; F:sequence-specific DNA binding; P:terpenoid biosynthetic process; F:sequence-specific DNA binding transcription factor activity; P:response to high light intensity; P:response to hydrogen peroxide; C:transcription factor complex;	-	IPR000232 (PRINTS); IPR011991 (G3DSA:1.10.10.GENE3D); PTHR10015 (PANTHER), PTHR10015:SF7 (PANTHER), SSF46785 (SUPERFAMILY)
Bra012829	heat stress transcription factor a-6b-like	747	20	5.09064e-128	0.7205	12	P:regulation of cellular protein metabolic process; P:carpel morphogenesis; P:protein folding; P:regulation of transcription, DNA-dependent; P:response to heat; F:sequence-specific DNA binding; P:terpenoid biosynthetic process; F:sequence-specific DNA binding transcription factor activity; P:response to high light intensity; P:response to hydrogen peroxide; C:transcription factor complex;	-	IPR000232 (PRINTS); IPR011991 (G3DSA:1.10.10.GENE3D); PTHR10015 (PANTHER), PTHR10015:SF7 (PANTHER), SSF46785 (SUPERFAMILY)
Bra012845	macrophage migration inhibitory factor homolog	339	20	4.73973e-71	0.796	5	P:indoleacetic acid biosynthetic process; P:response to other organism; P:inflammatory response; C:peroxisome; P:tryptophan catabolic process	-	IPR001398 (PRODOM); IPR014347 (SUPERFAMILY); G3DSA:3.30.429.10 (GENE3D), PTHR11954:SF3 (PANTHER)
Bra012887	hth-type transcriptional regulator protein ptxe	471	20	7.03136e-69	0.7725	2	F:molecular_function; C:cellular_component		IPR025322 (PFAM)
Bra012924	1-aminocyclopropane-1-carboxylate synthase	1413	20	0	0.8995	13	P:1-aminocyclopropane-1-carboxylate biosynthetic process; P:ethylene biosynthetic process; P:regulation of translation; P:cellular response to iron ion; F:transaminase activity; P:response to cytokinin stimulus; F:identical protein binding; F:1-aminocyclopropane-1-carboxylate synthase activity; P:response to auxin stimulus; P:response to chitin; C:cytoplasm; F:pyridoxal phosphate binding;	EC:2.6.1.0; EC:4.4.1.14	IPR004838 (PROSITE); IPR004839 (PFAM); IPR015421 (G3DSA:3.40.640.GENE3D); IPR015422 (G3DSA:3.90.1150.GENE3D); IPR015424 (SUPERFAMILY); PR00753 (PRINTS), PTHR11751 (PANTHER), PTHR11751:SF26 (PANTHER)
Bra012973	calmodulin-binding protein	1365	20	5.48014e-119	0.6145	1	F:calmodulin binding		IPR012417 (PFAM)
Bra012977	pinus taeda anonymous locus 0_14360_01 genomic sequence	264	20	1.39889e-44	0.7315	1	F:catalytic activity	-	IPR008011 (PFAM); PTHR13166 (PANTHER)
Bra012998	retroelement pol polyprotein	3840	20	0	0.643	5	F:protein kinase activity; F:ATP binding; P:protein phosphorylation; P:DNA integration; F:nucleic acid binding		IPR000719 (PFAM); IPR001480 (G3DSA:2.90.10.GENE3D); IPR001584 (PFAM); IPR011009 (SUPERFAMILY); IPR012337 (SUPERFAMILY); IPR013103 (PFAM); IPR025724 (PFAM); G3DSA:1.10.510.10 (GENE3D), G3DSA:3.30.420.10 (GENE3D), PTHR11439 (PANTHER), PTHR11439:SF127 (PANTHER), SSF56672 (SUPERFAMILY)
Bra013000	myb domain protein 34	951	20	0	0.722	22	P:indole glucosinolate biosynthetic process; F:kinase activity; P:tryptophan biosynthetic process; P:cellular response to sulfur starvation; P:response to gibberellin stimulus; P:response to salt stress; P:immune response; P:defense response by callose deposition in cell wall; P:response to jasmonic acid stimulus; P:defense response to bacterium; P:regulation of response to stimulus; P:response t…	-
Bra013021	hypothetical protein 27.t00116	606	2	1.49603e-16	0.5	0	-		no IPS match
Bra013031	hypothetical protein CARUB_v10015185mg	774	20	4.70151e-122	0.792	3	F:molecular_function; P:biological_process; C:cellular_component		IPR004320 (PFAM)
Bra013036	mechanosensitive ion channel protein 8-like	5127	20	0	0.7385	2	P:transmembrane transport; C:membrane	-	IPR006685 (PFAM); IPR010920 (SUPERFAMILY); G3DSA:2.30.30.60 (GENE3D), PTHR31618 (PANTHER), PTHR31618:SF0 (PANTHER), tmhmm (TMHMM)
Bra013042	phospholipase-like (pearli 4) family protein	1131	20	0	0.6745	8	P:response to oxidative stress; P:defense response by callose deposition; P:amino acid import; P:response to wounding; P:respiratory burst involved in defense response; P:response to chitin; P:response to karrikin; C:plasma membrane	-	IPR007942 (PFAM); PTHR21704 (PANTHER), PTHR21704:SF11 (PANTHER)
Bra013061	auxin-regulated protein	327	20	2.49787e-57	0.859	3	P:auxin mediated signaling pathway; C:mitochondrion; F:calmodulin binding	-	tmhmm (TMHMM)
Bra013088	unnamed protein product	222	20	5.04754e-30	0.62	3	F:molecular_function; P:biological_process; C:cellular_component		no IPS match
Bra013105	udp-glucosyl transferase 73b5	1455	20	0	0.848	10	P:toxin catabolic process; P:response to cyclopentenone; F:flavonol 3-O-glucosyltransferase activity; F:abscisic acid glucosyltransferase activity; F:quercetin 3-O-glucosyltransferase activity; F:quercetin 7-O-glucosyltransferase activity; P:response to other organism; P:response to ethylene stimulus; C:cytosol; P:flavonol biosynthetic process	EC:2.4.1.91	IPR002213 (PANTHER); G3DSA:3.40.50.2000 (GENE3D), PTHR11926:SF15 (PANTHER), SSF53756 (SUPERFAMILY)
Bra013107	protein irx15-like	987	20	4.8011e-134	0.741	3	C:Golgi apparatus; P:xylan biosynthetic process; P:secondary cell wall biogenesis	-	IPR006514 (TIGRFAMs); IPR021148 (PFAM); PTHR31444 (PANTHER), PTHR31444:SF0 (PANTHER), SignalP-NN(euk) (SIGNALP), tmhmm (TMHMM)
Bra013111	basic secretory protein family protein	642	20	1.81806e-126	0.808	1	P:defense response	-	IPR007541 (PFAM); SignalP-NN(euk) (SIGNALP)
Bra013123	pathogenesis-related protein 1	486	20	6.99411e-104	0.8575	20	P:regulation of plant-type hypersensitive response; C:cell wall; P:regulation of response to biotic stimulus; P:systemic acquired resistance, salicylic acid mediated signaling pathway; P:response to endoplasmic reticulum stress; P:negative regulation of defense response; P:jasmonic acid mediated signaling pathway; P:defense response to bacterium; C:intracellular; P:response to vitamin B1; P:detec…	-
Bra013146	trna uridine 5-carboxymethylaminomethyl modification enzyme -like	2079	20	0	0.893	7	F:flavin adenine dinucleotide binding; P:hydrogen peroxide catabolic process; F:oxidoreductase activity; F:electron carrier activity; P:tRNA wobble uridine modification; P:oxidation-reduction process; P:electron transport	-	IPR002218 (PFAM); IPR004416 (TIGRFAMs); IPR020595 (PROSITE); IPR026904 (PFAM); PR00411 (PRINTS), G3DSA:3.50.50.60 (GENE3D), PTHR11806 (PANTHER), SSF51905 (SUPERFAMILY)
Bra013183	photosystem ii light harvesting complex protein	798	20	7.19896e-176	0.9685	17	P:response to sucrose stimulus; P:response to red light; F:chlorophyll binding; C:light-harvesting complex; P:rRNA processing; C:chloroplast envelope; C:vacuolar membrane; P:response to blue light; P:regulation of proton transport; P:cellular response to water deprivation; C:chloroplast thylakoid membrane; C:plastoglobule; P:response to far red light; P:photosynthesis, light harvesting; P:respons…	-
Bra013190	pentatricopeptide repeat-containing protein	1755	20	0	0.745	4	F:hydrolase activity, hydrolyzing O-glycosyl compounds; F:cation binding; P:carbohydrate metabolic process; F:protein binding	EC:3.2.1.0	IPR002885 (PFAM); IPR011990 (G3DSA:1.25.40.GENE3D); PTHR24015 (PANTHER), PTHR24015:SF76 (PANTHER), SignalP-NN(euk) (SIGNALP)
Bra013199	serine threonine kinase-like protein	2022	20	0	0.7015	14	P:response to oxidative stress; P:response to wounding; P:systemic acquired resistance; P:response to chitin; P:endoplasmic reticulum unfolded protein response; P:response to molecule of bacterial origin; P:defense response to fungus; P:defense response to bacterium, incompatible interaction; C:membrane; P:salicylic acid biosynthetic process; F:ATP binding; P:protein phosphorylation; F:protein se…	-	IPR000719 (PROFILE); IPR001245 (PFAM); IPR002290 (SMART); IPR002902 (PFAM); IPR008271 (PROSITE); IPR011009 (SUPERFAMILY); IPR013320 (G3DSA:2.60.120.GENE3D); IPR017441 (PROSITE); IPR020635 (SMART); G3DSA:1.10.510.10 (GENE3D), G3DSA:3.30.200.20 (GENE3D), PTHR24420 (PANTHER), PTHR24420:SF412 (PANTHER), SignalP-NN(euk) (SIGNALP), tmhmm (TMHMM)
Bra013203	ribonuclease chloroplastic-like	1059	20	0	0.884	7	P:chloroplast organization; P:rRNA processing; P:tRNA 3'-end processing; C:chloroplast; P:mRNA modification; F:3'-tRNA processing endoribonuclease activity; P:regulation of RNA metabolic process	-	IPR001279 (G3DSA:3.60.15.GENE3D); PTHR12553 (PANTHER), PTHR12553:SF4 (PANTHER), PF12706 (PFAM), SSF56281 (SUPERFAMILY)
Bra013213	disease resistance protein rpp8	2916	20	0	0.7175	5	P:plant-type hypersensitive response; P:defense response to virus; F:ADP binding; C:plasma membrane; P:response to light stimulus	-	IPR000767 (PRINTS); IPR002182 (PFAM); IPR027417 (SUPERFAMILY); G3DSA:3.40.50.300 (GENE3D), G3DSA:3.80.10.10 (GENE3D), PTHR32200 (PANTHER), PTHR32200:SF0 (PANTHER), SSF52058 (SUPERFAMILY)
Bra013214	mate efflux family protein	1431	20	0	0.8425	8	P:cadmium ion transport; C:intracellular; F:drug transmembrane transporter activity; C:plasma membrane; P:drug transmembrane transport; P:sequestering of metal ion; P:transcription factor import into nucleus; F:antiporter activity	-	IPR002528 (PFAM); PTHR11206 (PANTHER), PTHR11206:SF21 (PANTHER), tmhmm (TMHMM)
Bra013216	atp-binding family protein	813	20	1.25268e-154	0.882	1	F:ATP binding	-	IPR004130 (PFAM); IPR027417 (SUPERFAMILY); G3DSA:3.40.50.300 (GENE3D), PTHR21231 (PANTHER), PTHR21231:SF4 (PANTHER)
Bra013221	proton-dependent oligopeptide transport family protein	1551	20	0	0.731	4	C:membrane; P:purine nucleobase transport; P:oligopeptide transport; F:transporter activity	-	IPR000109 (PANTHER); IPR016196 (SUPERFAMILY); G3DSA:1.20.1250.20 (GENE3D), PTHR11654:SF21 (PANTHER), tmhmm (TMHMM)
Bra013230	acyl-acp thioesterase	1086	20	0	0.7735	6	P:fatty acid biosynthetic process; F:ACP phosphopantetheine attachment site binding involved in fatty acid biosynthetic process; F:acyl-[acyl-carrier-protein] hydrolase activity; P:transport; P:acyl-carrier-protein biosynthetic process; C:fatty acid synthase complex	EC:3.1.2.14	IPR002864 (PFAM); G3DSA:3.10.129.10 (GENE3D), PTHR31727 (PANTHER), PTHR31727:SF0 (PANTHER), SSF54637 (SUPERFAMILY)
Bra013272	nac domain ipr003441	879	20	2.19082e-135	0.742	6	F:sequence-specific DNA binding transcription factor activity; F:DNA binding; P:multicellular organismal development; P:regulation of transcription, DNA-dependent; C:transcription factor complex;	-	IPR003441 (PFAM); PTHR31989 (PANTHER), PTHR31989:SF0 (PANTHER)
Bra013276	---NA---	1227	0			0	-		no IPS match
Bra013281	protein strubbelig-receptor family 3-like	915	20	3.02115e-86	0.806	14	P:protein phosphorylation; C:plasmodesma; P:cell morphogenesis; P:leaf morphogenesis; P:ovule development; F:protein tyrosine kinase activity; F:ATP binding; P:root meristem specification; P:positive regulation of trichoblast fate specification; C:plasma membrane; F:receptor signaling protein serine/threonine kinase activity; P:positive regulation of atrichoblast fate specification; P:transmembra…	EC:2.7.10.0	IPR000719 (PFAM); IPR011009 (SUPERFAMILY); G3DSA:1.10.510.10 (GENE3D), PTHR24420 (PANTHER), PTHR24420:SF301 (PANTHER)
Bra013296	potassium channel kat1	2064	20	0	0.8385	31	C:vacuolar membrane; P:response to misfolded protein; P:response to wounding; P:fatty acid beta-oxidation; F:protein binding; P:proteasomal ubiquitin-dependent protein catabolic process; P:toxin catabolic process; F:acetyl-CoA C-acyltransferase activity; P:stomatal movement; P:proteasome core complex assembly; C:chloroplast; C:peroxisome; C:nucleolus; C:cytosol; F:cyclic nucleotide binding; P:res…	EC:2.3.1.16	IPR000595 (PFAM); IPR003938 (PRINTS); IPR005821 (PFAM); IPR014710 (G3DSA:2.60.120.GENE3D); IPR018490 (SUPERFAMILY); IPR021789 (PFAM); G3DSA:1.10.287.70 (GENE3D), PTHR10217 (PANTHER), PTHR10217:SF7 (PANTHER), tmhmm (TMHMM), SSF81324 (SUPERFAMILY)
Bra013335	uncharacterized protein	1428	20	0	0.555	4	F:molecular_function; P:biological_process; P:seed dormancy process; C:cellular_component		IPR007789 (PFAM)
Bra013363	protein kinase-like protein	1380	20	0	0.8525	21	P:response to wounding; P:jasmonic acid mediated signaling pathway; F:non-membrane spanning protein tyrosine kinase activity; P:response to water deprivation; P:regulation of plant-type hypersensitive response; P:response to chitin; F:protein serine/threonine/tyrosine kinase activity; P:protein targeting to membrane; C:cytosol; P:hyperosmotic salinity response; P:protein phosphorylation; F:protei…	EC:2.7.10.2; EC:2.7.12.1; EC:2.7.11.0
Bra013391	long-chain-alcohol oxidase fao4a-like	1527	20	0	0.83	6	F:flavin adenine dinucleotide binding; F:long-chain-alcohol oxidase activity; C:microsome; F:electron carrier activity; P:oxidation-reduction process; P:electron transport	EC:1.1.3.20	IPR000172 (PFAM); IPR007867 (PFAM); G3DSA:3.50.50.60 (GENE3D), PTHR10668 (PANTHER), PTHR10668:SF14 (PANTHER), SSF51905 (SUPERFAMILY)
Bra013419	fe transport protein	1038	20	0	0.8785	28	P:nickel cation transport; P:cadmium ion transport; C:trans-Golgi network; P:cellular response to ethylene stimulus; P:zinc ion transmembrane transport; P:developmental growth; P:cellular response to nitric oxide; P:water transport; F:copper uptake transmembrane transporter activity; C:cytoplasmic membrane-bounded vesicle; P:cellular iron ion homeostasis; F:cadmium ion transmembrane transporter a…	-
Bra013422	fe transport protein	1050	20	0	0.8705	27	P:nickel cation transport; P:cadmium ion transport; C:trans-Golgi network; P:cellular response to ethylene stimulus; P:zinc ion transmembrane transport; P:developmental growth; P:cellular response to nitric oxide; P:water transport; F:copper uptake transmembrane transporter activity; P:cellular iron ion homeostasis; F:cadmium ion transmembrane transporter activity; P:cellular response to iron ion…	-
Bra013434	nucleotide-diphospho-sugar transferase family protein	1119	20	0	0.7345	3	F:molecular_function; P:biological_process; C:cellular_component		IPR005069 (PFAM); PTHR24015 (PANTHER), PTHR24015:SF191 (PANTHER), tmhmm (TMHMM)
Bra013478	fad-linked oxidoreductase	1569	20	0	0.799	14	P:toxin catabolic process; F:flavin adenine dinucleotide binding; P:response to cyclopentenone; F:UDP-N-acetylmuramate dehydrogenase activity; P:response to chitin; F:electron carrier activity; P:respiratory burst involved in defense response; P:nitrate transport; P:response to nitrate; P:proline transport; C:cytosol; P:oxidation-reduction process; P:amino sugar metabolic process; P:electron tran…	EC:1.1.1.158
Bra013505	cytochrome p450-like protein	1578	20	0	0.7585	9	F:electron carrier activity; F:monooxygenase activity; F:heme binding; F:oxidoreductase activity, acting on paired donors, with incorporation or reduction of molecular oxygen; F:oxygen binding; P:gibberellin biosynthetic process; P:gibberellic acid mediated signaling pathway; P:oxidation-reduction process; P:electron transport	-	IPR001128 (PRINTS); IPR002401 (PRINTS); IPR017972 (PROSITE); PTHR24296 (PANTHER), PTHR24296:SF0 (PANTHER), SignalP-NN(euk) (SIGNALP), tmhmm (TMHMM)
Bra013516	sulfite exporter family protein	1191	20	0	0.6865	2	C:integral to membrane; P:regulation of cellular process	-	IPR002781 (PFAM); PTHR14255 (PANTHER), SignalP-NN(euk) (SIGNALP), tmhmm (TMHMM)
Bra013532	f-box protein skip27-like	624	20	1.1836e-68	0.656	1	F:protein binding		IPR001810 (PROFILE); SignalP-NN(euk) (SIGNALP)
Bra013538	f-box protein	1218	20	3.01009e-96	0.583	1	F:protein binding		IPR001810 (PFAM); IPR013187 (PFAM); IPR017451 (TIGRFAMs); G3DSA:1.20.1280.50 (GENE3D), PTHR31790 (PANTHER)
Bra013547	nitrate transporter -like	1752	20	0	0.8485	6	P:response to cadmium ion; P:response to nitrate; F:nitrate transmembrane transporter activity; P:oligopeptide transport; P:nitrate transport; C:plasma membrane	-	IPR000109 (PANTHER); IPR016196 (SUPERFAMILY); G3DSA:1.20.1250.20 (GENE3D), PTHR11654:SF37 (PANTHER), SignalP-NN(euk) (SIGNALP), tmhmm (TMHMM)
Bra013577	protein	462	20	7.29564e-75	0.7215	3	F:molecular_function; P:biological_process; C:cellular_component		IPR007608 (PFAM)
Bra013584	wrky dna-binding protein 31	1617	20	0	0.747	10	F:transcription regulatory region DNA binding; F:sequence-specific DNA binding; P:response to chitin; F:protein binding; F:sequence-specific DNA binding transcription factor activity; P:negative regulation of transcription, DNA-dependent; P:cellular response to phosphate starvation; P:cellular response to boron-containing substance deprivation; C:transcription factor complex;	-	IPR003657 (G3DSA:2.20.25.GENE3D); PTHR31429 (PANTHER), PTHR31429:SF0 (PANTHER)
Bra013647	act domain repeat 7 protein	1779	20	0	0.8315	5	P:response to abscisic acid stimulus; F:amino acid binding; C:cytosol; P:metabolic process; F:nucleic acid binding	-	IPR002912 (PFAM); IPR012337 (SUPERFAMILY); G3DSA:3.30.70.260 (GENE3D), PTHR31096 (PANTHER), PTHR31096:SF0 (PANTHER), PF13456 (PFAM), SSF55021 (SUPERFAMILY)
Bra013659	serine threonine kinase-like protein	1794	20	0	0.675	14	P:response to oxidative stress; P:programmed cell death; P:response to wounding; P:response to salicylic acid stimulus; P:response to chitin; P:endoplasmic reticulum unfolded protein response; C:chloroplast; P:defense response to fungus; P:defense response to bacterium, incompatible interaction; C:plasma membrane; F:ATP binding; P:protein phosphorylation; F:protein serine/threonine kinase activit…	-	IPR000719 (PFAM); IPR002290 (SMART); IPR002902 (PFAM); IPR008271 (PROSITE); IPR011009 (SUPERFAMILY); IPR013320 (G3DSA:2.60.120.GENE3D); IPR017441 (PROSITE); IPR020635 (SMART); G3DSA:1.10.510.10 (GENE3D), G3DSA:3.30.200.20 (GENE3D), PTHR24420 (PANTHER), PTHR24420:SF412 (PANTHER)
Bra013671	protein	1533	20	0	0.8415	4	P:drug transmembrane transport; C:membrane; F:antiporter activity; F:drug transmembrane transporter activity	-	IPR002528 (PFAM); PTHR11206 (PANTHER), PTHR11206:SF21 (PANTHER), tmhmm (TMHMM)
Bra013674	thaumatin-like protein	696	20	6.88338e-150	0.756	1	P:response to stimulus	-	IPR001938 (PRINTS); IPR017949 (PROSITE); PTHR31013 (PANTHER), SignalP-NN(euk) (SIGNALP), tmhmm (TMHMM)
Bra013676	cysteine-rich receptor-like protein kinase 6	1935	20	0	0.749	15	P:programmed cell death; P:protein phosphorylation; P:response to endoplasmic reticulum stress; F:protein serine/threonine kinase activity; P:defense response to bacterium; P:response to salicylic acid stimulus; P:systemic acquired resistance; F:protein tyrosine kinase activity; F:ATP binding; F:protein binding; C:chloroplast; P:cellular response to nitrogen starvation; C:plasma membrane; P:salic…	EC:2.7.11.0; EC:2.7.10.0	IPR000719 (PFAM); IPR002290 (SMART); IPR002902 (PFAM); IPR008271 (PROSITE); IPR011009 (SUPERFAMILY); IPR013320 (G3DSA:2.60.120.GENE3D); IPR017441 (PROSITE); IPR020635 (SMART); G3DSA:1.10.510.10 (GENE3D), G3DSA:3.30.200.20 (GENE3D), PTHR24420 (PANTHER), PTHR24420:SF412 (PANTHER), SignalP-NN(euk) (SIGNALP), tmhmm (TMHMM)
Bra013708	wrky transcription factor 22	891	20	2.09549e-137	0.6335	7	P:regulation of transcription, DNA-dependent; F:sequence-specific DNA binding; P:response to chitin; F:sequence-specific DNA binding transcription factor activity; P:leaf senescence; C:transcription factor complex;	-	IPR003657 (G3DSA:2.20.25.GENE3D); PTHR32096 (PANTHER), PTHR32096:SF0 (PANTHER)
Bra013712	tyrosine transaminase like protein	1275	20	0	0.8065	50	P:1-aminocyclopropane-1-carboxylate biosynthetic process; F:L-aspartate:2-oxoglutarate aminotransferase activity; P:pentose-phosphate shunt; P:response to wounding; C:apoplast; F:L-alanine:2-oxoglutarate aminotransferase activity; F:cystathionine beta-lyase activity; C:membrane; P:unsaturated fatty acid biosynthetic process; P:starch biosynthetic process; C:vacuole; F:1-aminocyclopropane-1-carbox…	EC:2.6.1.1; EC:2.6.1.2; EC:4.4.1.8; EC:4.4.1.14; EC:2.6.1.27; EC:2.6.1.5	IPR004839 (PFAM); IPR005958 (TIGRFAMs); IPR015421 (G3DSA:3.40.640.GENE3D); IPR015422 (G3DSA:3.90.1150.GENE3D); IPR015424 (SUPERFAMILY); IPR021178 (PIR); PTHR11751 (PANTHER), PTHR11751:SF28 (PANTHER)
Bra013714	tyrosine transaminase like protein	1278	20	0	0.821	49	P:1-aminocyclopropane-1-carboxylate biosynthetic process; F:L-aspartate:2-oxoglutarate aminotransferase activity; P:response to wounding; C:apoplast; F:L-alanine:2-oxoglutarate aminotransferase activity; F:cystathionine beta-lyase activity; C:membrane; P:unsaturated fatty acid biosynthetic process; C:vacuole; F:1-aminocyclopropane-1-carboxylate synthase activity; P:isopentenyl diphosphate biosynt…	EC:2.6.1.1; EC:2.6.1.2; EC:4.4.1.8; EC:4.4.1.14; EC:2.6.1.27; EC:2.6.1.5	IPR004839 (PFAM); IPR005958 (TIGRFAMs); IPR015421 (G3DSA:3.40.640.GENE3D); IPR015422 (G3DSA:3.90.1150.GENE3D); IPR015424 (SUPERFAMILY); IPR021178 (PIR); PTHR11751 (PANTHER), PTHR11751:SF28 (PANTHER)
Bra013771	atp binding microtubule motor family protein	3552	20	0	0.7705	5	P:microtubule-based movement; F:ATP binding; F:microtubule motor activity; C:microtubule; C:microtubule associated complex	-	IPR001752 (PRINTS); IPR019821 (PROSITE); IPR021881 (PFAM); IPR027417 (SUPERFAMILY); PTHR24115 (PANTHER), PTHR24115:SF79 (PANTHER)
Bra013793	phosphorylase family protein	1038	20	0	0.852	5	P:response to wounding; C:plant-type cell wall; F:catalytic activity; F:nutrient reservoir activity; P:nucleoside metabolic process	-	IPR000845 (G3DSA:3.40.50.GENE3D); IPR018017 (PANTHER); PTHR21234:SF2 (PANTHER), SignalP-NN(euk) (SIGNALP), SSF53167 (SUPERFAMILY)
Bra013795	tic22-like protein	369	20	1.45298e-40	0.6445	1	C:chloroplast inner membrane	-	no IPS match
Bra013878	21 kda	453	20	1.99125e-50	0.7025	5	F:pectinesterase activity; P:negative regulation of catalytic activity; F:pectinesterase inhibitor activity; P:starch metabolic process; P:sucrose metabolic process	EC:3.1.1.11	IPR006501 (G3DSA:1.20.140.GENE3D); PTHR31080 (PANTHER)
Bra013922	xyloglucan endotransglucosylase hydrolase protein 22	864	20	0	0.872	14	F:xyloglucan:xyloglucosyl transferase activity; F:hydrolase activity, hydrolyzing O-glycosyl compounds; P:response to wounding; P:response to cold; P:response to mechanical stimulus; C:Golgi apparatus; P:response to chitin; P:plant-type cell wall organization; C:cell wall; P:cellular glucan metabolic process; P:response to auxin stimulus; P:response to brassinosteroid stimulus; C:apoplast; P:resp…	EC:2.4.1.207; EC:3.2.1.0	IPR000757 (PFAM); IPR008263 (PROSITE); IPR008985 (SUPERFAMILY); IPR010713 (PFAM); IPR013320 (G3DSA:2.60.120.GENE3D); IPR016455 (PIR); PTHR31062 (PANTHER), SignalP-NN(euk) (SIGNALP)
Bra013943	peroxidase 44-like	939	20	0	0.7835	13	P:response to oxidative stress; P:oxidation-reduction process; P:root hair elongation; P:nitrate transport; C:plasmodesma; P:cellular response to iron ion starvation; F:peroxidase activity; C:plant-type cell wall; P:iron ion transport; P:response to nitrate; F:heme binding; C:membrane; P:peroxidase reaction	EC:1.11.1.7	IPR000823 (PRINTS); IPR002016 (PRINTS); IPR010255 (SUPERFAMILY); IPR019794 (PROSITE); G3DSA:1.10.420.10 (GENE3D), G3DSA:1.10.520.10 (GENE3D), PTHR31235 (PANTHER), SignalP-NN(euk) (SIGNALP), tmhmm (TMHMM)
Bra013944	leucine-rich-repeat protein	1197	20	3.87618e-180	0.8125	4	F:phosphoprotein phosphatase activity; P:DNA endoreduplication; P:protein dephosphorylation; F:protein binding	EC:3.1.3.16	IPR001611 (PFAM); IPR003591 (SMART); G3DSA:3.80.10.10 (GENE3D), PTHR23155 (PANTHER), PTHR23155:SF34 (PANTHER), PF13855 (PFAM), SM00364 (SMART), SSF52058 (SUPERFAMILY)
Bra014037	thioredoxin	357	20	5.53422e-70	0.859	23	C:cytosol; P:glycerol ether metabolic process; C:cell wall; P:electron transport chain; P:protein oligomerization; C:mitochondrion; P:protein folding; P:heat acclimation; C:plasmodesma; P:cell redox homeostasis; P:response to microbial phytotoxin; F:electron carrier activity; F:oxidoreductase activity, acting on a sulfur group of donors, disulfide as acceptor; C:chloroplast stroma; C:vacuole; P:r…	EC:1.8.4.0	no IPS match
Bra014162	nucleolin like 1	1746	20	1.51113e-82	0.72	14	P:RNA methylation; C:cytosol; P:petal vascular tissue pattern formation; F:nucleic acid binding; P:root development; C:nucleolus; P:pyrimidine ribonucleotide biosynthetic process; P:leaf vascular tissue pattern formation; P:endonucleolytic cleavage involved in rRNA processing; F:nucleotide binding; P:nuclear mRNA splicing, via spliceosome; P:leaf development; P:cotyledon vascular tissue pattern f…	-	IPR000504 (PFAM); IPR012677 (G3DSA:3.30.70.GENE3D); PTHR24012 (PANTHER), PTHR24012:SF9 (PANTHER), SSF54928 (SUPERFAMILY)
Bra014170	potassium transporter 11-like	222	20	2.33115e-19	0.6835	3	F:potassium ion transmembrane transporter activity; P:potassium ion transmembrane transport; C:membrane	-	no IPS match
Bra014174	zinc finger family protein	672	20	6.32905e-131	0.788	4	F:ubiquitin-protein ligase activity; P:protein ubiquitination; F:zinc ion binding; F:protein binding	EC:6.3.2.19	IPR001841 (PFAM); IPR013083 (G3DSA:3.30.40.GENE3D); PTHR22764 (PANTHER), tmhmm (TMHMM), SSF57850 (SUPERFAMILY)
Bra014175	zinc finger family protein	681	20	1.23153e-119	0.7545	4	F:ubiquitin-protein ligase activity; P:protein ubiquitination; F:zinc ion binding; F:protein binding	EC:6.3.2.19	IPR001841 (PFAM); IPR013083 (G3DSA:3.30.40.GENE3D); PTHR14155 (PANTHER), PTHR14155:SF2 (PANTHER), tmhmm (TMHMM), SSF57850 (SUPERFAMILY)
Bra014247	e3 ubiquitin-protein ligase xbat35	909	20	5.09839e-96	0.637	15	F:zinc ion binding; P:negative regulation of biological process; P:response to bacterium; P:regulation of programmed cell death; P:cellular response to organic substance; C:cytoplasm; F:ubiquitin-protein ligase activity; P:protein ubiquitination; P:signal transduction; P:regulation of defense response; P:cellular response to stress; P:detection of stimulus; C:nucleus; P:systemic acquired resistan…	EC:6.3.2.19	IPR001841 (SMART); IPR013083 (G3DSA:3.30.40.GENE3D); PTHR12183 (PANTHER), PF13920 (PFAM), SSF57850 (SUPERFAMILY)
Bra014254	hexokinase-like 1	1500	20	0	0.8585	18	C:mitochondrion; P:response to salt stress; P:response to cold; C:plastid; P:root hair cell development; F:ATP binding; F:protein binding; P:glycolysis; P:phosphorylation; F:glucokinase activity; F:fructokinase activity; P:starch metabolic process; P:sucrose metabolic process; P:galactose metabolic process; P:gluconeogenesis; P:streptomycin biosynthetic process; P:fructose metabolic process; P:ma…	EC:2.7.1.2; EC:2.7.1.4
Bra014308	myrosinase-binding protein 2	2202	20	0	0.668	7	P:response to wounding; P:defense response; P:cell adhesion; F:carbohydrate binding; F:thioglucosidase binding; C:thioglucosidase complex; P:flower development	-	IPR001229 (G3DSA:2.100.10.GENE3D); IPR011043 (SUPERFAMILY); IPR015915 (G3DSA:2.120.10.GENE3D); PTHR23244 (PANTHER)
Bra014317	photosystem i subunit vi precursor	438	20	2.64598e-70	0.9055	10	C:integral to membrane; C:photosystem I reaction center; P:photosynthetic electron transport in photosystem I; P:rRNA processing; P:plastid organization; C:chloroplast thylakoid membrane; C:plastoglobule; P:photosystem II assembly; P:cysteine biosynthetic process; P:regulation of protein dephosphorylation	-	IPR004928 (PFAM); G3DSA:1.20.5.220 (GENE3D), tmhmm (TMHMM)
Bra014380	glutaredoxin family protein	312	20	1.29129e-68	0.904	4	P:cell redox homeostasis; F:electron carrier activity; F:protein disulfide oxidoreductase activity; P:electron transport	-	IPR002109 (PFAM); IPR011905 (TIGRFAMs); IPR012336 (G3DSA:3.40.30.GENE3D); IPR014025 (PRINTS); PTHR10168 (PANTHER)
Bra014410	pectinesterase-like protein	1728	20	0	0.7895	14	F:aspartyl esterase activity; C:plasmodesma; P:cellular cell wall organization; F:pectinesterase activity; P:cell wall modification; C:plant-type cell wall; F:enzyme inhibitor activity; P:pollen tube growth; P:negative regulation of catalytic activity; P:pectin catabolic process; C:extracellular region; C:pollen tube; P:starch metabolic process; P:sucrose metabolic process	EC:3.1.1.11	IPR000070 (PFAM); IPR006501 (G3DSA:1.20.140.GENE3D); IPR011050 (SUPERFAMILY); IPR012334 (G3DSA:2.160.20.GENE3D); IPR018040 (PROSITE); PTHR31707 (PANTHER), PTHR31707:SF0 (PANTHER), SignalP-NN(euk) (SIGNALP), tmhmm (TMHMM)
Bra014433	lhca2 protein	771	20	2.30733e-156	0.9385	9	F:metal ion binding; C:photosystem I antenna complex; C:light-harvesting complex; P:photosynthesis, light harvesting in photosystem I; C:photosystem II; P:protein-chromophore linkage; F:chlorophyll binding; C:integral to membrane; C:chloroplast thylakoid membrane	-	IPR001344 (PANTHER); IPR022796 (PFAM); IPR023329 (G3DSA:1.10.3460.GENE3D); PTHR21649:SF0 (PANTHER)
Bra014462	cytochrome p450	1503	20	0	0.771	12	P:indoleacetic acid biosynthetic process; P:oxidation-reduction process; F:oxidoreductase activity, acting on paired donors, with incorporation or reduction of molecular oxygen; F:electron carrier activity; F:monooxygenase activity; P:galactolipid biosynthetic process; F:oxygen binding; P:cellular response to water deprivation; P:tryptophan catabolic process; F:heme binding; P:cellular response t…	-	IPR001128 (PRINTS); IPR002401 (PRINTS); IPR017972 (PROSITE); PTHR24298 (PANTHER), SignalP-NN(euk) (SIGNALP), tmhmm (TMHMM)
Bra014478	platz transcription factor family protein	747	20	5.53694e-147	0.6925	1	F:zinc ion binding	-	IPR006734 (PFAM); PTHR31065 (PANTHER), PTHR31065:SF0 (PANTHER)
Bra014490	phosphoglycerate mutase family protein	795	20	9.45364e-136	0.7605	8	P:negative regulation of defense response; P:salicylic acid mediated signaling pathway; P:systemic acquired resistance; P:response to molecule of bacterial origin; P:response to endoplasmic reticulum stress; P:salicylic acid biosynthetic process; C:chloroplast; C:cytosol	-	IPR012398 (PIR); IPR013078 (PFAM); G3DSA:3.40.50.1240 (GENE3D), PTHR16469 (PANTHER), PTHR16469:SF13 (PANTHER), SSF53254 (SUPERFAMILY)
Bra014491	phosphoglycerate mutase family protein	801	20	5.19059e-135	0.746	8	P:negative regulation of defense response; P:salicylic acid mediated signaling pathway; P:systemic acquired resistance; P:response to molecule of bacterial origin; P:response to endoplasmic reticulum stress; P:salicylic acid biosynthetic process; C:chloroplast; C:cytosol	-	IPR012398 (PIR); IPR013078 (PFAM); G3DSA:3.40.50.1240 (GENE3D), PTHR16469 (PANTHER), PTHR16469:SF13 (PANTHER), SSF53254 (SUPERFAMILY)
Bra014501	uclacyanin 3	621	20	5.66829e-49	0.7745	9	P:response to wounding; C:anchored to plasma membrane; F:copper ion binding; C:plasmodesma; F:electron carrier activity; P:nitrate transport; P:response to nitrate; P:coumarin biosynthetic process; P:electron transport	-	IPR003245 (PRODOM); IPR008972 (G3DSA:2.60.40.GENE3D); SignalP-NN(euk) (SIGNALP), tmhmm (TMHMM)
Bra014510	beta-glucosidase 30	1737	20	0	0.8505	11	P:response to other organism; F:cation binding; P:response to sucrose stimulus; P:response to fructose stimulus; F:hydrolase activity, hydrolyzing O-glycosyl compounds; P:carbohydrate metabolic process; P:aging; P:cell wall modification involved in abscission; P:positive regulation of transcription, DNA-dependent; P:response to karrikin; C:membrane	EC:3.2.1.0	IPR001360 (PRINTS); IPR013781 (G3DSA:3.20.20.GENE3D); IPR017853 (SUPERFAMILY); IPR018120 (PROSITE); SignalP-NN(euk) (SIGNALP)
Bra014531	defensin-like protein 38	234	4	1.123e-05	0.52	3	P:defense response; F:ion channel inhibitor activity; C:extracellular region		SignalP-NN(euk) (SIGNALP)
Bra014532	concanavalin a-like lectin kinase-like protein	1974	20	0	0.7965	12	P:protein phosphorylation; F:protein serine/threonine kinase activity; F:ATP binding; F:protein tyrosine kinase activity; P:N-terminal protein myristoylation; P:regulation of stomatal closure; P:endoplasmic reticulum unfolded protein response; P:negative regulation of defense response to bacterium; F:carbohydrate binding; C:plasma membrane; P:amino acid transport; P:serine family amino acid metab…	EC:2.7.11.0; EC:2.7.10.0	IPR000719 (PFAM); IPR001220 (PFAM); IPR002290 (SMART); IPR008271 (PROSITE); IPR008985 (SUPERFAMILY); IPR011009 (SUPERFAMILY); IPR013320 (G3DSA:2.60.120.GENE3D); IPR017441 (PROSITE); IPR020635 (SMART); G3DSA:1.10.510.10 (GENE3D), G3DSA:3.30.200.20 (GENE3D), PTHR24420 (PANTHER), PTHR24420:SF23 (PANTHER), SignalP-NN(euk) (SIGNALP), tmhmm (TMHMM)
Bra014583	optic atrophy 3 protein	645	20	1.35048e-77	0.776	3	F:molecular_function; P:biological_process; C:cellular_component		IPR010754 (PANTHER); PTHR12499:SF0 (PANTHER)
Bra014612	protein transparent testa 1-like	1095	20	1.47875e-164	0.773	9	F:zinc ion binding; F:nucleic acid binding; P:regulation of transcription, DNA-dependent; P:pollen tube growth; F:sequence-specific DNA binding transcription factor activity; P:transmitting tissue development; P:plant-type cell wall modification; C:transcription factor complex;	-	IPR007087 (PROSITE); IPR013087 (G3DSA:3.30.160.GENE3D); IPR015880 (SMART); PTHR11389 (PANTHER), PTHR11389:SF379 (PANTHER), PF13894 (PFAM), SSF57667 (SUPERFAMILY)
Bra014627	protein	1353	20	0	0.686	3	F:molecular_function; C:cellular_component; P:biological_process		tmhmm (TMHMM)
Bra014635	beta- -glucanase	1041	20	2.908e-150	0.723	29	P:anthocyanin biosynthetic process; P:negative regulation of defense response; F:glucan exo-1,3-beta-glucosidase activity; P:detection of biotic stimulus; C:apoplast; F:protein binding; P:jasmonic acid mediated signaling pathway; P:salicylic acid biosynthetic process; P:systemic acquired resistance, salicylic acid mediated signaling pathway; P:cellular membrane fusion; P:regulation of plant-type …	EC:3.2.1.58; EC:3.2.1.4
Bra014638	beta- -glucanase	882	20	3.66187e-166	0.768	31	P:anthocyanin biosynthetic process; P:photosynthesis, light reaction; P:negative regulation of defense response; F:glucan exo-1,3-beta-glucosidase activity; P:detection of biotic stimulus; C:apoplast; F:protein binding; P:jasmonic acid mediated signaling pathway; P:salicylic acid biosynthetic process; P:systemic acquired resistance, salicylic acid mediated signaling pathway; P:cellular membrane f…	EC:3.2.1.58; EC:3.2.1.4; EC:3.2.1.39
Bra014640	beta- -glucanase 2	960	20	6.87166e-161	0.7175	29	P:anthocyanin biosynthetic process; P:negative regulation of defense response; F:glucan exo-1,3-beta-glucosidase activity; P:detection of biotic stimulus; C:apoplast; F:protein binding; P:jasmonic acid mediated signaling pathway; P:salicylic acid biosynthetic process; P:systemic acquired resistance, salicylic acid mediated signaling pathway; P:cellular membrane fusion; P:regulation of plant-type …	EC:3.2.1.58; EC:3.2.1.4
Bra014651	strictosidine synthase 1-like	447	20	4.7919e-24	0.5755	7	C:plant-type cell wall; C:plasmodesma; C:plasma membrane; C:endoplasmic reticulum; F:strictosidine synthase activity; P:terpenoid biosynthetic process; P:indole biosynthetic process	EC:4.3.3.2	PTHR10426 (PANTHER), PTHR10426:SF5 (PANTHER)
Bra014657	transcription factor org2	756	20	2.30884e-133	0.7	7	P:response to water deprivation; F:sequence-specific DNA binding transcription factor activity; F:DNA binding; P:regulation of transcription, DNA-dependent; C:transcription factor complex; ; F:protein dimerization activity	-	IPR011598 (G3DSA:4.10.280.GENE3D); IPR015660 (PANTHER); PTHR13935:SF25 (PANTHER)
Bra014674	binding protein	465	17	2.26289e-45	0.6924	12	P:cellular response to light stimulus; P:systemic acquired resistance, salicylic acid mediated signaling pathway; P:negative regulation of defense response; F:protein binding; C:chloroplast; P:cellular response to nitrogen starvation; P:regulation of innate immune response; P:regulation of hydrogen peroxide metabolic process; P:defense response to fungus; P:defense response to bacterium, incompat…	-	IPR008889 (PFAM)
Bra014693	wrky transcription factor 55-like	795	20	2.33053e-87	0.5755	2	F:sequence-specific DNA binding transcription factor activity; F:sequence-specific DNA binding	-	IPR003657 (G3DSA:2.20.25.GENE3D); PTHR31282 (PANTHER)
Bra014716	leucoanthocyanidin dioxygenase	1101	20	0	0.815	6	P:response to karrikin; F:iron ion binding; F:oxidoreductase activity, acting on single donors with incorporation of molecular oxygen, incorporation of two atoms of oxygen; P:amino acid import; F:oxidoreductase activity, acting on paired donors, with incorporation or reduction of molecular oxygen, 2-oxoglutarate as one donor, and incorporation of one atom each of oxygen into both donors; P:oxidat…	EC:1.13.11.0; EC:1.14.11.0	IPR002283 (PRINTS); IPR005123 (PFAM); IPR026992 (PFAM); IPR027443 (G3DSA:2.60.120.GENE3D); PTHR10209 (PANTHER), PTHR10209:SF55 (PANTHER), SSF51197 (SUPERFAMILY)
Bra014725	low quality protein: uncharacterized loc101207651	1293	20	0	0.7485	7	P:regulation of meristem growth; P:meristem initiation; P:polarity specification of adaxial/abaxial axis; P:xylem development; P:cellular cell wall macromolecule metabolic process; P:response to karrikin; P:determination of bilateral symmetry	-	IPR006873 (PFAM); PTHR31300 (PANTHER), PTHR31300:SF0 (PANTHER)
Bra014737	protein rotundifolia like 7	267	20	3.31605e-26	0.718	3	P:fatty acid catabolic process; P:protein sumoylation; P:shoot development	-	IPR012552 (PFAM)
Bra014774	abc transporter-like protein	1902	20	0	0.852	11	P:stomatal complex morphogenesis; F:organic phosphonate transmembrane-transporting ATPase activity; P:vacuolar transport; P:ATP catabolic process; F:ATP binding; C:vacuolar lumen; P:antibiotic transport; P:response to nematode; C:plasma membrane; P:organic phosphonate transport; P:organophosphate ester transport	EC:3.6.3.28	IPR003439 (PFAM); IPR003593 (SMART); IPR013525 (PFAM); IPR017871 (PROSITE); IPR027417 (SUPERFAMILY); G3DSA:3.40.50.300 (GENE3D), PTHR19241 (PANTHER), PTHR19241:SF20 (PANTHER), SignalP-NN(euk) (SIGNALP), tmhmm (TMHMM)
Bra014832	hypothetical protein CARUB_v10014169mg	918	20	6.84149e-76	0.6085	7	P:carboxylic acid metabolic process; P:defense response; P:indole-containing compound metabolic process; P:endoplasmic reticulum unfolded protein response; P:regulation of programmed cell death; C:membrane; C:endoplasmic reticulum	-	SignalP-NN(euk) (SIGNALP), tmhmm (TMHMM)
Bra014841	fructose- -bisphosphatase	1239	20	0	0.927	33	P:pentose-phosphate shunt; P:response to far red light; C:apoplast; P:carotenoid biosynthetic process; C:stromule; P:regulation of protein dephosphorylation; P:positive regulation of catalytic activity; P:starch biosynthetic process; P:response to red light; P:cellular cation homeostasis; P:photosystem II assembly; P:chloroplast relocation; P:maltose metabolic process; F:2-alkenal reductase [NAD(…	EC:1.3.1.74; EC:3.1.3.11
Bra014842	par1 protein	552	20	4.81202e-108	0.794	1	P:transition metal ion transport	-	IPR009489 (PFAM); SignalP-NN(euk) (SIGNALP)
Bra014843	par1 protein	549	20	7.59345e-103	0.7775	1	P:transition metal ion transport	-	IPR009489 (PFAM); SignalP-NN(euk) (SIGNALP)
Bra014848	phosphatidylinositol:ceramide inositolphosphotransferase 1	909	20	0	0.8815	10	P:regulation of plant-type hypersensitive response; F:inositol phosphoceramide synthase activity; P:sphingolipid biosynthetic process; P:response to chitin; P:protein targeting to membrane; P:cellular membrane fusion; P:negative regulation of programmed cell death; C:trans-Golgi network; P:response to ethylene stimulus; P:defense response to fungus	-	IPR025749 (PFAM); PTHR21290 (PANTHER), PTHR21290:SF1 (PANTHER), tmhmm (TMHMM)
Bra014897	gtp-binding protein erg-like	1242	20	0	0.783	4	C:cytosol; F:RNA binding; P:endocytosis; F:GTP binding	-	IPR004044 (PFAM); IPR005225 (TIGRFAMs); IPR005662 (TIGRFAMs); IPR006073 (PFAM); IPR009019 (SUPERFAMILY); IPR015946 (G3DSA:3.30.300.GENE3D); IPR027417 (SUPERFAMILY); G3DSA:3.40.50.300 (GENE3D), PTHR11649 (PANTHER), PTHR11649:SF30 (PANTHER), SignalP-NN(euk) (SIGNALP)
Bra014901	nucleotide-diphospho-sugar transferase family protein	1911	20	3.95516e-83	0.6185	3	F:molecular_function; P:biological_process; C:mitochondrion		IPR005069 (PFAM); PTHR24015 (PANTHER), PTHR24015:SF191 (PANTHER), tmhmm (TMHMM)
Bra014907	lob domain-containing protein 4-like	519	20	7.36157e-98	0.85	4	P:regulation of meristem growth; P:meristem initiation; P:polarity specification of adaxial/abaxial axis; P:determination of bilateral symmetry	-	IPR004883 (PFAM); PTHR31301 (PANTHER)
Bra014971	transcription factor org2	741	20	5.19562e-111	0.671	7	P:response to water deprivation; F:sequence-specific DNA binding transcription factor activity; F:DNA binding; P:regulation of transcription, DNA-dependent; C:transcription factor complex; ; F:protein dimerization activity	-	IPR011598 (G3DSA:4.10.280.GENE3D); IPR015660 (PANTHER); PTHR13935:SF25 (PANTHER)
Bra015005	---NA---	462	0			0	-		no IPS match
Bra015038	alpha beta fold family protein	822	20	8.10461e-173	0.786	1	F:hydrolase activity	-	G3DSA:3.40.50.1820 (GENE3D), PTHR10992 (PANTHER), PTHR10992:SF13 (PANTHER), PF12697 (PFAM), SSF53474 (SUPERFAMILY)
Bra015048	ethylene-responsive transciptional coactivator-like protein	555	20	4.97778e-91	0.864	16	P:response to endoplasmic reticulum stress; P:response to water deprivation; P:protein folding; C:nucleolus; P:response to heat; F:sequence-specific DNA binding; P:response to abscisic acid stimulus; F:sequence-specific DNA binding transcription factor activity; F:transcription coactivator activity; P:positive regulation of transcription, DNA-dependent; P:response to high light intensity; P:respo…	-
Bra015049	abc transporter-like protein	2682	20	0	0.787	23	P:nuclear division; P:response to oxidative stress; C:cytosol; P:glycerol ether metabolic process; P:sulfate assimilation; C:mitochondrion; F:ATPase activity, coupled to transmembrane movement of substances; C:plasmodesma; P:cell redox homeostasis; P:ATP catabolic process; P:response to microbial phytotoxin; F:electron carrier activity; F:ATP binding; F:oxidoreductase activity, acting on a sulfur…	EC:1.8.4.0
Bra015094	glycosyl hydrolase family 1 protein	1416	20	0	0.7555	6	F:hydrolase activity, hydrolyzing O-glycosyl compounds; C:vacuole; C:peroxisome; P:response to symbiotic fungus; P:response to karrikin; P:carbohydrate metabolic process	EC:3.2.1.0	IPR001360 (PRINTS); IPR013781 (G3DSA:3.20.20.GENE3D); IPR017853 (SUPERFAMILY); IPR018120 (PROSITE); SignalP-NN(euk) (SIGNALP)
Bra015142	ring-h2 finger protein	399	20	3.28464e-69	0.6745	6	P:response to gibberellin stimulus; P:response to chitin; F:protein binding; F:zinc ion binding; P:abscisic acid metabolic process; P:response to salt stress	-	IPR001841 (PFAM); IPR013083 (G3DSA:3.30.40.GENE3D); PTHR22766 (PANTHER), PTHR22766:SF30 (PANTHER), tmhmm (TMHMM), SSF57850 (SUPERFAMILY)
Bra015211	pathogenesis-related thaumatin-like protein	324	20	2.38909e-43	0.83	1	P:response to other organism	-	IPR001938 (G3DSA:2.60.110.GENE3D); IPR017949 (PROSITE); PTHR31048 (PANTHER), SignalP-NN(euk) (SIGNALP)
Bra015220	poly -binding protein	1737	20	0	0.792	7	P:protein glycosylation; F:translation initiation factor activity; C:cytosol; P:response to salt stress; F:nucleotide binding; C:ribosome; P:regulation of translational initiation	-	IPR000504 (PFAM); IPR002004 (G3DSA:1.10.1900.GENE3D); IPR003954 (SMART); IPR012677 (G3DSA:3.30.70.GENE3D); PTHR24011 (PANTHER), PTHR24011:SF45 (PANTHER), SSF54928 (SUPERFAMILY)
Bra015257	cystatin monellin-related protein	648	20	5.11338e-55	0.564	4	F:cysteine-type endopeptidase inhibitor activity; C:cellular_component; F:molecular_function; P:biological_process		IPR006525 (TIGRFAMs); PTHR31228 (PANTHER)
Bra015270	non-ltr retroelement reverse transcriptase	447	20	2.18082e-16	0.4685	9	F:nucleic acid binding; F:ribonuclease H activity; P:fatty acid catabolic process; F:hydrolase activity, hydrolyzing O-glycosyl compounds; P:carbohydrate metabolic process; P:defense response; F:ADP binding; P:signal transduction; C:intracellular		IPR026960 (PFAM)
Bra015293	flavin-containing monooxygenase yucca8-like	1263	20	0	0.882	6	P:auxin biosynthetic process; F:flavin adenine dinucleotide binding; F:NADP binding; F:N,N-dimethylaniline monooxygenase activity; P:brassinosteroid mediated signaling pathway; P:oxidation-reduction process	EC:1.14.13.8	IPR000103 (PRINTS); IPR013027 (PRINTS); IPR020946 (PFAM); G3DSA:3.50.50.60 (GENE3D), PTHR23023 (PANTHER), PTHR23023:SF5 (PANTHER), tmhmm (TMHMM), SSF51905 (SUPERFAMILY)
Bra015297	at1g04240	561	20	5.46535e-110	0.836	14	P:regulation of translation; P:regulation of transcription, DNA-dependent; P:response to brassinosteroid stimulus; C:plastid; F:DNA binding; F:protein dimerization activity; F:sequence-specific DNA binding transcription factor activity; P:response to cyclopentenone; P:lateral root development; P:microtubule nucleation; P:auxin mediated signaling pathway; P:cytokinin mediated signaling pathway; C:…	-
Bra015298	auxin-responsive protein iaa17	675	20	4.97953e-137	0.7845	10	P:response to abiotic stimulus; P:regulation of transcription, DNA-dependent; F:identical protein binding; P:multicellular organismal process; F:protein dimerization activity; F:sequence-specific DNA binding transcription factor activity; P:auxin mediated signaling pathway; P:response to stress; C:transcription factor complex;	-	IPR003311 (PFAM); IPR011525 (PROFILE); PTHR31734 (PANTHER), SSF54277 (SUPERFAMILY)
Bra015388	mitogen-activated protein kinase kinase kinase a-like	1014	20	0	0.7115	5	P:protein phosphorylation; F:protein serine/threonine kinase activity; F:ATP binding; P:serine family amino acid metabolic process; F:protein tyrosine kinase activity	EC:2.7.11.0	IPR000719 (PFAM); IPR002290 (SMART); IPR008271 (PROSITE); IPR011009 (SUPERFAMILY); IPR017441 (PROSITE); IPR020635 (SMART); G3DSA:1.10.510.10 (GENE3D), G3DSA:3.30.200.20 (GENE3D), PTHR24361 (PANTHER), PTHR24361:SF129 (PANTHER)
Bra015402	peroxidase 27-like	966	20	0	0.7885	7	F:heme binding; C:plasmodesma; C:plant-type cell wall; F:peroxidase activity; P:oxidation-reduction process; P:response to oxidative stress; P:peroxidase reaction	EC:1.11.1.7	IPR000823 (PRINTS); IPR002016 (PRINTS); IPR010255 (SUPERFAMILY); IPR019793 (PROSITE); IPR019794 (PROSITE); G3DSA:1.10.420.10 (GENE3D), G3DSA:1.10.520.10 (GENE3D), PTHR31235 (PANTHER), SignalP-NN(euk) (SIGNALP), tmhmm (TMHMM)
Bra015403	peroxidase 27	963	20	2.63951e-172	0.758	7	F:heme binding; C:plasmodesma; C:plant-type cell wall; F:peroxidase activity; P:oxidation-reduction process; P:response to oxidative stress; P:peroxidase reaction	EC:1.11.1.7	IPR000823 (PRINTS); IPR002016 (PRINTS); IPR010255 (SUPERFAMILY); IPR019793 (PROSITE); IPR019794 (PROSITE); G3DSA:1.10.420.10 (GENE3D), G3DSA:1.10.520.10 (GENE3D), PTHR31235 (PANTHER), SignalP-NN(euk) (SIGNALP), tmhmm (TMHMM)
Bra015429	---NA---	978	0			0	-		IPR011333 (G3DSA:3.30.710.GENE3D)
Bra015449	leucine-rich repeat receptor-like protein kinase at2g19210-like	3684	20	0	0.691	18	P:detection of biotic stimulus; P:defense response to bacterium; P:cellular response to organic substance; P:regulation of immune response; P:protein phosphorylation; F:protein serine/threonine kinase activity; P:signal transduction; P:oligopeptide transport; P:regulation of defense response; P:innate immune response; F:ATP binding; P:serine family amino acid metabolic process; F:transcription co…	EC:2.7.11.0	IPR000197 (G3DSA:1.20.1020.GENE3D); IPR000210 (SMART); IPR000719 (PROFILE); IPR001245 (PFAM); IPR001611 (PFAM); IPR002290 (SMART); IPR008271 (PROSITE); IPR011009 (SUPERFAMILY); IPR011333 (G3DSA:3.30.710.GENE3D); IPR013069 (PFAM); IPR013320 (G3DSA:2.60.120.GENE3D); IPR017441 (PROSITE); IPR020635 (SMART); IPR024788 (PFAM); G3DSA:1.10.510.10 (GENE3D), G3DSA:3.30.200.20 (GENE3D), G3DSA:3.80.10.10 (GE…
Bra015454	lipase class 3 family protein	1422	20	0	0.8215	13	F:galactolipase activity; F:phosphatidylcholine 1-acylhydrolase activity; P:negative regulation of cell growth; P:response to wounding; P:jasmonic acid biosynthetic process; P:thylakoid membrane organization; P:triglyceride catabolic process; P:leaf senescence; C:chloroplast stroma; F:triglyceride lipase activity; C:lipid particle; P:defense response to fungus; P:phospholipid catabolic process	EC:3.1.1.26; EC:3.1.1.32; EC:3.1.1.3	IPR002921 (PFAM); G3DSA:3.40.50.1820 (GENE3D), PTHR31403 (PANTHER), SSF53474 (SUPERFAMILY)
Bra015460	e3 ubiquitin-protein ligase ari12	1563	20	2.44039e-145	0.605	4	P:response to UV-B; P:cellular response to hypoxia; F:protein binding; F:zinc ion binding	-	IPR001841 (PROFILE); IPR002867 (PFAM); IPR013083 (G3DSA:3.30.40.GENE3D); PTHR11685 (PANTHER), PTHR11685:SF10 (PANTHER), SSF57850 (SUPERFAMILY)
Bra015468	pfkb-type carbohydrate kinase family protein	891	20	0	0.924	18	C:cytosol; P:response to glucose stimulus; P:response to sucrose stimulus; P:response to fructose stimulus; C:plasmodesma; P:transition metal ion transport; F:ATP binding; F:ribokinase activity; P:starch biosynthetic process; P:D-ribose metabolic process; P:phosphorylation; C:Golgi apparatus; C:plasma membrane; F:fructokinase activity; P:pentose-phosphate shunt; P:sucrose metabolic process; P:fru…	EC:2.7.1.15; EC:2.7.1.4
Bra015475	ac024174_18 glyoxalase ii isozyme from arabidopsis thaliana gb	213	15	4.56523e-12	0.704	3	F:zinc ion binding; F:hydroxyacylglutathione hydrolase activity; P:pyruvate metabolic process	EC:3.1.2.6	SignalP-NN(euk) (SIGNALP), tmhmm (TMHMM)
Bra015478	ap2 erf domain-containing transcription factor	711	20	5.5855e-71	0.71	10	P:response to jasmonic acid stimulus; P:regulation of transcription, DNA-dependent; F:DNA binding; P:jasmonic acid and ethylene-dependent systemic resistance; P:response to chitin; F:sequence-specific DNA binding transcription factor activity; C:chloroplast; P:ethylene mediated signaling pathway; C:transcription factor complex;	-	IPR001471 (PRINTS); IPR016177 (SUPERFAMILY); PTHR31677 (PANTHER)
Bra015511	4-hydroxyphenylpyruvate dioxygenase	1332	20	0	0.914	12	C:cytosol; P:oxidation-reduction process; F:4-hydroxyphenylpyruvate dioxygenase activity; C:mitochondrion; F:metal ion binding; P:vitamin E biosynthetic process; P:carotenoid biosynthetic process; F:identical protein binding; P:plastoquinone biosynthetic process; C:chloroplast; P:L-phenylalanine metabolic process; P:tyrosine metabolic process	EC:1.13.11.27	IPR004360 (PFAM); IPR005956 (PIR); G3DSA:3.10.180.10 (GENE3D), PTHR11959:SF0 (PANTHER), SSF54593 (SUPERFAMILY)
Bra015514	1-aminocyclopropane-1-carboxylate oxidase-like protein	756	20	1.37593e-144	0.8045	9	C:cytosol; P:oxidation-reduction process; P:response to water deprivation; P:jasmonic acid mediated signaling pathway; P:response to wounding; P:hyperosmotic salinity response; F:oxidoreductase activity, acting on paired donors, with incorporation or reduction of molecular oxygen, 2-oxoglutarate as one donor, and incorporation of one atom each of oxygen into both donors; P:regulation of glucosino…	EC:1.14.11.0	IPR005123 (PFAM); IPR027443 (G3DSA:2.60.120.GENE3D); PTHR10209 (PANTHER), PTHR10209:SF55 (PANTHER), SSF51197 (SUPERFAMILY)
Bra015520	oxygen-evolving enhancer protein 2	792	20	7.60735e-152	0.906	36	P:regulation of proton transport; P:negative regulation of defense response; P:response to far red light; P:detection of biotic stimulus; C:chloroplast envelope; C:apoplast; P:response to sucrose stimulus; P:jasmonic acid mediated signaling pathway; P:salicylic acid biosynthetic process; P:systemic acquired resistance, salicylic acid mediated signaling pathway; C:chloroplast photosystem II; P:reg…	EC:1.3.1.74	IPR002683 (PFAM); IPR016123 (G3DSA:3.40.1000.GENE3D)
Bra015530	photosystem ii reaction center w chloroplast	396	20	4.09576e-33	0.668	6	P:rRNA processing; C:chloroplast thylakoid membrane; P:plastid organization; P:photosystem II assembly; P:photosystem II stabilization; C:photosystem II	-	IPR009806 (PFAM); SignalP-NN(euk) (SIGNALP), tmhmm (TMHMM)
Bra015532	glutaredoxin family protein	438	20	1.53173e-49	0.925	6	F:electron carrier activity; P:cell redox homeostasis; F:arsenate reductase (glutaredoxin) activity; P:anther development; F:protein disulfide oxidoreductase activity; P:electron transport	EC:1.20.4.1	IPR002109 (PFAM); IPR011905 (TIGRFAMs); IPR012336 (G3DSA:3.40.30.GENE3D); PTHR10168 (PANTHER)
Bra015540	dimethyl-8-ribityllumazine synthase	510	20	6.38266e-83	0.762	2	F:molecular_function; P:biological_process		IPR025322 (PFAM); SignalP-NN(euk) (SIGNALP)
Bra015551	zinc finger protein zfpm1	597	20	2.059e-107	0.8675	5	P:response to red light; P:response to far red light; C:nucleus; P:response to blue light; P:unidimensional cell growth	-	IPR006936 (PFAM); PTHR31165 (PANTHER)
Bra015558	probable protein phosphatase 2c 25-like	567	20	1.7584e-82	0.844	8	P:protein dephosphorylation; F:metal ion binding; P:response to wounding; C:plastid; C:protein serine/threonine phosphatase complex; F:protein serine/threonine phosphatase activity; P:abscisic acid mediated signaling pathway; P:defense response to fungus	-	IPR000222 (PROSITE); IPR001932 (G3DSA:3.60.40.GENE3D); IPR015655 (PANTHER); PTHR13832:SF117 (PANTHER)
Bra015577	neutral ceramidase-like	375	20	2.55191e-57	0.9535	5	C:vacuolar membrane; F:ceramidase activity; C:plasma membrane; P:glycosphingolipid metabolic process; P:nitrogen compound metabolic process	EC:3.5.1.23	IPR006823 (PANTHER)
Bra015582	transcription factor iia large subunit	1077	20	6.94178e-173	0.7645	4	F:sequence-specific DNA binding transcription factor activity; C:transcription factor TFIIA complex; P:transcription initiation from RNA polymerase II promoter;	-	IPR004855 (PANTHER); IPR009083 (SUPERFAMILY); IPR009088 (G3DSA:2.30.18.GENE3D); IPR013028 (G3DSA:1.10.287.GENE3D); PTHR12694:SF8 (PANTHER)
Bra015585	telomere repeat-binding protein 5-like	1797	20	0	0.644	3	P:response to hormone stimulus; F:DNA binding; F:chromatin binding	-	IPR001005 (SMART); IPR009057 (G3DSA:1.10.10.GENE3D); IPR017930 (PROFILE); PTHR31519 (PANTHER), PTHR31519:SF0 (PANTHER)
Bra015587	leucine-rich repeat receptor-like protein kinase	2541	20	0	0.7165	12	P:response to stimulus; P:protein phosphorylation; F:protein serine/threonine kinase activity; C:plasmodesma; P:transition metal ion transport; P:endosperm development; F:ATP binding; C:plasma membrane; P:embryo development ending in seed dormancy; P:amino acid transport; P:serine family amino acid metabolic process; F:protein tyrosine kinase activity	EC:2.7.11.0	IPR000719 (PROFILE); IPR001245 (PFAM); IPR002290 (SMART); IPR008271 (PROSITE); IPR011009 (SUPERFAMILY); IPR013320 (G3DSA:2.60.120.GENE3D); IPR017441 (PROSITE); IPR020635 (SMART); IPR024788 (PFAM); G3DSA:1.10.510.10 (GENE3D), G3DSA:3.30.200.20 (GENE3D), G3DSA:3.80.10.10 (GENE3D), PTHR24420 (PANTHER), PTHR24420:SF146 (PANTHER), SignalP-NN(euk) (SIGNALP), tmhmm (TMHMM), SSF52058 (SUPERFAMILY)
Bra015590	h aca ribonucleoprotein complex subunit 1-like protein 1-like	651	20	2.99549e-34	0.716	15	P:RNA methylation; C:cytosol; P:histone lysine methylation; P:transcription factor import into nucleus; P:rRNA processing; P:regulation of flower development; C:chloroplast thylakoid membrane; F:snoRNA binding; P:snRNA pseudouridine synthesis; F:superoxide dismutase activity; P:superoxide metabolic process; F:metal ion binding; P:oxidation-reduction process; F:pseudouridine synthase activity; C:b…	-	IPR007504 (PFAM); IPR009000 (SUPERFAMILY); IPR019832 (PFAM); IPR021154 (PRODOM); G3DSA:2.40.10.230 (GENE3D)
Bra015595	gtp-binding protein obg	1620	20	0	0.6395	2	P:embryo sac egg cell differentiation; F:binding	-	IPR025486 (PFAM); PTHR21726 (PANTHER), PTHR21726:SF3 (PANTHER)
Bra015685	sugar transport protein 14-like	1446	20	0	0.8335	8	C:plasma membrane; P:galactose transport; F:galactose transmembrane transporter activity; P:transmembrane transport; F:sugar:hydrogen symporter activity; F:2-alkenal reductase [NAD(P)] activity; C:integral to membrane; P:oxidation-reduction process	EC:1.3.1.74	IPR003663 (PRINTS); IPR005828 (PFAM); IPR005829 (PROSITE); IPR016196 (SUPERFAMILY); IPR020846 (PROFILE); G3DSA:1.20.1250.20 (GENE3D), PTHR24063 (PANTHER), PTHR24063:SF72 (PANTHER), SignalP-NN(euk) (SIGNALP), tmhmm (TMHMM)
Bra015707	inflorescence deficient in abscission -like 5 protein	321	7	5.23912e-36	0.7129	1	P:floral organ abscission	-	SignalP-NN(euk) (SIGNALP)
Bra015712	rna-directed dna polymerase (reverse transcriptase)-related family protein	654	5	3.8971e-09	0.552	4	F:molecular_function; P:purine nucleobase transport; P:biological_process; C:cellular_component		no IPS match
Bra015728	calcium-binding protein cml38	474	20	1.30413e-85	0.791	17	P:defense response by callose deposition; P:response to jasmonic acid stimulus; P:response to ozone; P:intracellular signal transduction; P:ethylene biosynthetic process; P:response to fungus; F:calcium ion binding; P:heat acclimation; P:response to wounding; P:jasmonic acid biosynthetic process; P:response to chitin; P:endoplasmic reticulum unfolded protein response; P:abscisic acid mediated sig…	-
Bra015742	psbp domain-containing protein chloroplastic-like	741	20	4.10147e-146	0.7925	17	P:pentose-phosphate shunt; P:response to far red light; P:starch biosynthetic process; P:response to red light; P:chloroplast relocation; P:photosynthesis; P:maltose metabolic process; F:calcium ion binding; P:chlorophyll biosynthetic process; C:oxygen evolving complex; P:response to blue light; C:extrinsic to membrane; C:chloroplast thylakoid lumen; P:transcription from plastid promoter; C:chlor…	-	IPR002683 (PFAM); IPR016123 (G3DSA:3.40.1000.GENE3D); tmhmm (TMHMM)
Bra015743	short-chain dehydrogenase reductase family 42e member 1-like	1419	20	0	0.706	8	P:steroid biosynthetic process; C:endoplasmic reticulum; F:nucleotide binding; P:oxidation-reduction process; F:3-beta-hydroxy-delta5-steroid dehydrogenase activity; P:C21-steroid hormone metabolic process; P:androgen metabolic process; P:estrogen metabolic process	EC:1.1.1.145	IPR002225 (PFAM); IPR016040 (G3DSA:3.40.50.GENE3D); PTHR10366 (PANTHER), PTHR10366:SF20 (PANTHER), tmhmm (TMHMM), SSF51735 (SUPERFAMILY)
Bra015757	serine threonine-protein kinase	1221	20	0	0.7115	10	P:regulation of plant-type hypersensitive response; P:protein targeting to membrane; P:protein phosphorylation; F:protein serine/threonine kinase activity; C:intracellular; P:positive regulation of flavonoid biosynthetic process; P:response to molecule of bacterial origin; P:serine family amino acid metabolic process; F:ATP binding; F:protein tyrosine kinase activity	EC:2.7.11.0	IPR000719 (PFAM); IPR002290 (SMART); IPR008271 (PROSITE); IPR011009 (SUPERFAMILY); IPR017441 (PROSITE); IPR020635 (SMART); G3DSA:1.10.510.10 (GENE3D), G3DSA:3.30.200.20 (GENE3D), PTHR24420 (PANTHER), PTHR24420:SF94 (PANTHER)
Bra015764	protein	993	20	8.88955e-26	0.5085	9	F:nucleic acid binding; F:nucleotide binding; P:biological_process; C:cellular_component; C:nucleus; F:peptidyl-prolyl cis-trans isomerase activity; P:protein folding; P:protein peptidyl-prolyl isomerization; F:isomerase activity		PTHR24011 (PANTHER), PTHR24011:SF3 (PANTHER), SSF54928 (SUPERFAMILY)
Bra015818	zinc ion binding protein	771	20	5.40016e-39	0.5905	1	F:zinc ion binding	-	IPR007989 (PFAM); IPR010666 (PFAM); tmhmm (TMHMM)
Bra015831	saur-like auxin-responsive protein	438	20	4.46937e-81	0.8225	1	P:response to auxin stimulus	-	IPR003676 (PFAM); PTHR31374 (PANTHER), PTHR31374:SF0 (PANTHER)
Bra015836	forkhead-associated domain-containing protein	1632	20	6.7507e-172	0.7095	8	P:embryo sac egg cell differentiation; P:mitotic recombination; C:vacuolar membrane; P:methylation-dependent chromatin silencing; P:gravitropism; P:embryo development ending in seed dormancy; P:RNA interference; F:protein binding	-	IPR000253 (G3DSA:2.60.200.GENE3D); IPR008984 (SUPERFAMILY); IPR025999 (PFAM); PTHR13233 (PANTHER), PTHR13233:SF0 (PANTHER)
Bra015854	nadph oxidoreductase	939	20	3.87218e-172	0.831	5	P:response to cadmium ion; F:oxidoreductase activity, acting on NADH or NADPH; F:nucleotide binding; C:plasma membrane; P:response to oxidative stress	-	IPR008030 (PFAM); IPR016040 (G3DSA:3.40.50.GENE3D); G3DSA:3.90.25.10 (GENE3D), PTHR10366 (PANTHER), PTHR10366:SF133 (PANTHER), SSF51735 (SUPERFAMILY)
Bra015876	gns1 sur4 membrane family protein	828	20	1.2163e-146	0.7945	1	C:integral to membrane	-	IPR002076 (PANTHER); PTHR11157:SF3 (PANTHER), SignalP-NN(euk) (SIGNALP), tmhmm (TMHMM)
Bra015877	zinc finger family protein	399	20	1.79372e-58	0.7915	2	F:zinc ion binding; F:protein binding	-	IPR001841 (SMART); IPR013083 (G3DSA:3.30.40.GENE3D); IPR017907 (PROSITE); PTHR12313 (PANTHER), PF13923 (PFAM), SSF57850 (SUPERFAMILY)
Bra015880	protein tify 10a	738	20	6.2182e-101	0.638	24	P:flower development; P:negative regulation of defense response; P:response to wounding; P:response to external stimulus; F:protein binding; P:jasmonic acid mediated signaling pathway; P:systemic acquired resistance, salicylic acid mediated signaling pathway; P:response to water deprivation; P:regulation of plant-type hypersensitive response; P:response to chitin; P:protein targeting to membrane;…	-
Bra015900	pentatricopeptide repeat-containing protein chloroplastic-like	2391	20	0	0.6935	4	C:mitochondrion; C:chloroplast; P:mitochondrial mRNA modification; F:protein binding	-	IPR002885 (PFAM); IPR011990 (G3DSA:1.25.40.GENE3D); PTHR24015 (PANTHER), PTHR24015:SF15 (PANTHER)
Bra015935	sulfotransferase 16	561	20	4.84149e-123	0.9335	17	P:indoleacetic acid biosynthetic process; P:response to jasmonic acid stimulus involved in jasmonic acid and ethylene-dependent systemic resistance; P:response to water deprivation; F:4-methylthiobutyl-desulfoglucosinolate sulfotransferase activity; P:defense response to bacterium; P:hyperosmotic salinity response; F:7-methylthioheptyl-desulfoglucosinolate sulfotransferase activity; P:response to…	-	IPR000863 (PFAM); IPR027417 (SUPERFAMILY); G3DSA:3.40.50.300 (GENE3D), PTHR11783 (PANTHER), PTHR11783:SF1 (PANTHER)
Bra015939	myb domain protein 122	981	20	1.82135e-134	0.76	31	P:indole glucosinolate biosynthetic process; P:negative regulation of defense response; F:kinase activity; P:tryptophan biosynthetic process; P:cellular response to sulfur starvation; P:response to gibberellin stimulus; P:jasmonic acid mediated signaling pathway; P:salicylic acid biosynthetic process; P:systemic acquired resistance, salicylic acid mediated signaling pathway; P:regulation of plant…	-
Bra015960	transcription factor bee 3-like	789	20	6.94757e-136	0.766	7	F:sequence-specific DNA binding transcription factor activity; F:DNA binding; F:transferase activity, transferring phosphorus-containing groups; P:regulation of transcription, DNA-dependent; C:transcription factor complex; ; F:protein dimerization activity	-	IPR011598 (G3DSA:4.10.280.GENE3D); PTHR12565 (PANTHER), PTHR12565:SF7 (PANTHER)
Bra015985	bifunctional inhibitor lipid-transfer protein seed storage 2s albumin superfamily protein	414	20	2.0285e-35	0.6305	2	P:lipid transport; F:lipid binding	-	IPR016140 (PFAM); G3DSA:1.10.110.10 (GENE3D), SignalP-NN(euk) (SIGNALP), tmhmm (TMHMM)
Bra015988	hypothetical protein ARALYDRAFT_895209	858	3	6.56702e-13	0.7467	0	-		no IPS match
Bra015998	abietadienol abietadienal oxidase-like	1452	20	0	0.8375	7	F:heme binding; F:oxidoreductase activity, acting on paired donors, with incorporation or reduction of molecular oxygen; F:monooxygenase activity; F:electron carrier activity; P:oxidation-reduction process; F:oxygen binding; P:electron transport	-	IPR001128 (PRINTS); IPR002403 (PRINTS); IPR017972 (PROSITE); PTHR24286 (PANTHER), PTHR24286:SF6 (PANTHER), SignalP-NN(euk) (SIGNALP), tmhmm (TMHMM)
Bra016056	protein tify 11b	825	20	2.39688e-126	0.59	7	P:response to fungus; P:jasmonic acid mediated signaling pathway; P:response to abiotic stimulus; P:response to wounding; P:jasmonic acid biosynthetic process; F:protein binding; C:nucleus	-	IPR010399 (PFAM); IPR018467 (PFAM)
Bra016070	water-soluble chlorophyll protein	957	20	1.3451e-49	0.624	1	F:endopeptidase inhibitor activity		IPR002160 (PFAM); IPR011065 (SUPERFAMILY); G3DSA:2.80.10.50 (GENE3D), SignalP-NN(euk) (SIGNALP)
Bra016072	water-soluble chlorophyll protein	642	20	3.85264e-42	0.583	1	F:endopeptidase inhibitor activity		IPR002160 (PRINTS); IPR011065 (SUPERFAMILY); G3DSA:2.80.10.50 (GENE3D), SignalP-NN(euk) (SIGNALP)
Bra016141	disease resistance protein	4449	20	0	0.6555	17	P:negative regulation of defense response; P:response to external stimulus; P:jasmonic acid mediated signaling pathway; P:systemic acquired resistance, salicylic acid mediated signaling pathway; P:regulation of plant-type hypersensitive response; P:post-embryonic development; P:protein targeting to membrane; P:defense response to fungus; P:negative regulation of programmed cell death; P:organ dev…	-	IPR001611 (PFAM); IPR003591 (SMART); IPR013210 (PFAM); IPR025875 (PFAM); PR00019 (PRINTS), G3DSA:3.80.10.10 (GENE3D), PTHR24420 (PANTHER), PTHR24420:SF480 (PANTHER), PF13504 (PFAM), PF13516 (PFAM), PF13855 (PFAM), SM00365 (SMART), SignalP-NN(euk) (SIGNALP), tmhmm (TMHMM), SSF52047 (SUPERFAMILY), SSF52058 (SUPERFAMILY)
Bra016182	mlp-like protein 28	627	20	2.18889e-91	0.8635	2	P:response to biotic stimulus; P:defense response	-	IPR000916 (PFAM); IPR023393 (G3DSA:3.30.530.GENE3D); IPR024948 (SMART); PTHR31907 (PANTHER), PTHR31907:SF0 (PANTHER), SSF55961 (SUPERFAMILY)
Bra016184	phosphomannomutase phosphoglucomutase-like	1842	20	0	0.868	17	F:phosphoacetylglucosamine mutase activity; C:cytosol; P:UDP-N-acetylglucosamine biosynthetic process; P:cellular response to water deprivation; P:maltose metabolic process; P:starch biosynthetic process; C:chloroplast stroma; F:phosphoglucomutase activity; F:phosphomannomutase activity; P:sucrose metabolic process; P:galactose metabolic process; P:gluconeogenesis; P:glycolysis; P:pentose-phospha…	EC:5.4.2.3; EC:5.4.2.2; EC:5.4.2.8
Bra016228	auxin-induced protein 5ng4-like	1083	20	0	0.699	1	C:membrane	-	PTHR31218 (PANTHER), tmhmm (TMHMM), SSF103481 (SUPERFAMILY)
Bra016234	carbohydrate binding	1953	20	0	0.726	6	F:carbohydrate binding; P:protein phosphorylation; F:ATP binding; F:protein serine/threonine kinase activity; P:serine family amino acid metabolic process; F:protein tyrosine kinase activity	EC:2.7.11.0	IPR000719 (PFAM); IPR001220 (PFAM); IPR002290 (SMART); IPR008271 (PROSITE); IPR008985 (SUPERFAMILY); IPR011009 (SUPERFAMILY); IPR013320 (G3DSA:2.60.120.GENE3D); IPR017441 (PROSITE); IPR020635 (SMART); G3DSA:1.10.510.10 (GENE3D), G3DSA:3.30.200.20 (GENE3D), PTHR24420 (PANTHER), PTHR24420:SF23 (PANTHER), SignalP-NN(euk) (SIGNALP), tmhmm (TMHMM)
Bra016254	actin cross-linking protein	1167	20	0	0.683	2	P:regulation of cellular process; C:vacuole	-	IPR007679 (PFAM); IPR008999 (SUPERFAMILY); G3DSA:2.80.10.50 (GENE3D), PTHR31205 (PANTHER)
Bra016258	thioredoxin h2-like	456	20	3.77401e-80	0.7215	8	P:nuclear division; F:electron carrier activity; P:cell redox homeostasis; P:glycerol ether metabolic process; C:cell part; F:protein disulfide oxidoreductase activity; P:nucleolus organization; P:electron transport	-	IPR005746 (PANTHER); IPR012336 (G3DSA:3.40.30.GENE3D); IPR013766 (PFAM); IPR017937 (PROSITE); PTHR10438:SF133 (PANTHER)
Bra016259	nitrate transporter	1869	20	0	0.8165	8	P:oligopeptide transport; F:low affinity nitrate transmembrane transporter activity; P:low affinity nitrate transport; P:suspensor development; P:cellular response to nitrogen levels; P:glucosinolate biosynthetic process; C:plasma membrane; P:embryo development ending in seed dormancy	-	IPR000109 (PANTHER); IPR016196 (SUPERFAMILY); G3DSA:1.20.1250.20 (GENE3D), PTHR11654:SF20 (PANTHER), tmhmm (TMHMM)
Bra016271	valine--trna ligase-like	3144	20	0	0.8435	12	C:cytosol; F:valine-tRNA ligase activity; F:aminoacyl-tRNA editing activity; P:valyl-tRNA aminoacylation; C:mitochondrion; P:regulation of translational fidelity; F:ATP binding; C:chloroplast; P:embryo development ending in seed dormancy; P:isoleucine biosynthetic process; P:leucine biosynthetic process; P:valine biosynthetic process	EC:6.1.1.9	IPR001412 (PROSITE); IPR002300 (PFAM); IPR002303 (PRINTS); IPR009008 (G3DSA:3.90.740.GENE3D); IPR009080 (SUPERFAMILY); IPR010978 (SUPERFAMILY); IPR013155 (PFAM); IPR014729 (G3DSA:3.40.50.GENE3D); G3DSA:1.10.730.10 (GENE3D), PTHR11946 (PANTHER), SSF52374 (SUPERFAMILY)
Bra016306	actin cross-linking protein	804	20	1.86559e-144	0.7355	5	P:regulation of plant-type hypersensitive response; P:positive regulation of flavonoid biosynthetic process; P:protein targeting to membrane; P:response to ethylene stimulus; C:vacuole	-	IPR007679 (PFAM); IPR008999 (SUPERFAMILY); G3DSA:2.80.10.50 (GENE3D), PTHR31205 (PANTHER)
Bra016389	transcription factor	1107	20	0	0.835	25	P:negative regulation of defense response; P:jasmonic acid mediated signaling pathway; P:salicylic acid biosynthetic process; P:regulation of protein dephosphorylation; P:systemic acquired resistance, salicylic acid mediated signaling pathway; P:regulation of plant-type hypersensitive response; P:regulation of hydrogen peroxide metabolic process; P:detection of bacterium; P:response to chitin; P:…	-	IPR004827 (PFAM); IPR025422 (PFAM); G3DSA:1.20.5.170 (GENE3D), PTHR22952 (PANTHER), PTHR22952:SF75 (PANTHER)
Bra016391	protein	990	20	1.03896e-172	0.776	3	F:molecular_function; P:biological_process; C:cellular_component		IPR008511 (PFAM)
Bra016417	hypothetical protein ARALYDRAFT_472389	216	5	1.05648e-13	0.74	0	-		SignalP-NN(euk) (SIGNALP)
Bra016427	wall-associated kinase 2	2214	20	0	0.781	33	P:negative regulation of defense response; P:response to virus; P:cell surface receptor signaling pathway; F:protein binding; P:jasmonic acid mediated signaling pathway; P:systemic acquired resistance, salicylic acid mediated signaling pathway; P:embryo development ending in seed dormancy; C:plant-type cell wall; P:oligosaccharide metabolic process; P:regulation of plant-type hypersensitive respo…	EC:2.7.11.0	IPR000152 (PROSITE); IPR000719 (PFAM); IPR000742 (SMART); IPR001881 (PFAM); IPR002290 (SMART); IPR008271 (PROSITE); IPR011009 (SUPERFAMILY); IPR018097 (PROSITE); IPR020635 (SMART); IPR025287 (PFAM); G3DSA:1.10.510.10 (GENE3D), G3DSA:2.10.25.10 (GENE3D), G3DSA:3.30.200.20 (GENE3D), PTHR24420 (PANTHER), PTHR24420:SF99 (PANTHER), SignalP-NN(euk) (SIGNALP), tmhmm (TMHMM), SSF57196 (SUPERFAMILY)
Bra016430	eukaryotic translation initiation factor 2 (eif-2) family protein	3108	20	0	0.7485	12	P:glucuronoxylan metabolic process; F:translation initiation factor activity; C:cytosol; P:protein desumoylation; P:vegetative to reproductive phase transition of meristem; P:xylan biosynthetic process; F:GTPase activity; P:hydrogen peroxide biosynthetic process; F:GTP binding; C:plasma membrane; C:ribosome; P:regulation of translational initiation	-	IPR000795 (PRINTS); IPR004161 (PFAM); IPR005225 (TIGRFAMs); IPR009000 (SUPERFAMILY); IPR015760 (PTHR23115:PANTHER); IPR023115 (G3DSA:3.40.50.GENE3D); IPR027417 (SUPERFAMILY); G3DSA:2.40.30.10 (GENE3D), G3DSA:3.40.50.300 (GENE3D), PTHR23115 (PANTHER)
Bra016437	hypothetical protein CARUB_v10010083mg	753	20	1.89322e-121	0.733	3	F:molecular_function; P:biological_process; C:cellular_component		IPR006460 (PFAM); PTHR31276 (PANTHER), PTHR31276:SF0 (PANTHER)
Bra016440	---NA---	939	0			0	-		SignalP-NN(euk) (SIGNALP)
Bra016462	protein	696	20	4.78264e-130	0.7275	3	F:molecular_function; P:biological_process; C:cellular_component		IPR004320 (PFAM)
Bra016463	opc-8:0 ligase1	1662	20	0	0.874	12	P:jasmonic acid biosynthetic process; P:response to jasmonic acid stimulus; P:response to wounding; C:peroxisome; P:response to chitin; F:Photinus-luciferin 4-monooxygenase (ATP-hydrolyzing) activity; F:4-coumarate-CoA ligase activity; P:oxidation-reduction process; P:response to fungus; P:coumarin biosynthetic process; P:lignin biosynthetic process; P:stilbene biosynthetic process	EC:1.13.12.7; EC:6.2.1.12	IPR000873 (PFAM); IPR020845 (PROSITE); IPR025110 (PFAM); G3DSA:2.30.38.10 (GENE3D), G3DSA:3.30.300.30 (GENE3D), G3DSA:3.40.50.980 (GENE3D), PTHR24096 (PANTHER), PTHR24096:SF16 (PANTHER), tmhmm (TMHMM), SSF56801 (SUPERFAMILY)
Bra016464	opc-8:0 ligase1	1686	20	0	0.8325	12	P:jasmonic acid biosynthetic process; P:response to jasmonic acid stimulus; P:response to wounding; C:peroxisome; P:response to chitin; F:Photinus-luciferin 4-monooxygenase (ATP-hydrolyzing) activity; F:4-coumarate-CoA ligase activity; P:oxidation-reduction process; P:response to fungus; P:coumarin biosynthetic process; P:lignin biosynthetic process; P:stilbene biosynthetic process	EC:1.13.12.7; EC:6.2.1.12	IPR000873 (PFAM); IPR020845 (PROSITE); IPR025110 (PFAM); G3DSA:2.30.38.10 (GENE3D), G3DSA:3.30.300.30 (GENE3D), G3DSA:3.40.50.980 (GENE3D), PTHR24096 (PANTHER), PTHR24096:SF16 (PANTHER), SSF56801 (SUPERFAMILY)
Bra016485	---NA---	186	0			0	-		no IPS match
Bra016493	auxin-responsive family protein	441	20	1.66715e-63	0.7695	1	P:response to auxin stimulus	-	IPR003676 (PFAM); PTHR31374 (PANTHER), PTHR31374:SF0 (PANTHER)
Bra016498	s-adenosyl-l-methionine:jasmonic acid carboxyl methyltransferase	1179	20	0	0.7735	16	P:regulation of plant-type hypersensitive response; P:response to fungus; P:response to water deprivation; P:jasmonic acid mediated signaling pathway; P:response to wounding; P:jasmonic acid biosynthetic process; P:hyperosmotic salinity response; P:methylation; P:response to auxin stimulus; P:protein targeting to membrane; P:salicylic acid mediated signaling pathway; P:abscisic acid mediated sign…	EC:2.1.1.141	IPR005299 (PFAM); G3DSA:3.40.50.150 (GENE3D), PTHR31009 (PANTHER), PTHR31009:SF0 (PANTHER), SSF53335 (SUPERFAMILY)
Bra016499	cytochrome family subfamily polypeptide 1	1266	20	0	0.7935	7	F:heme binding; F:oxidoreductase activity, acting on paired donors, with incorporation or reduction of molecular oxygen; F:monooxygenase activity; F:electron carrier activity; P:oxidation-reduction process; F:oxygen binding; P:electron transport	-	IPR001128 (G3DSA:1.10.630.GENE3D); IPR002403 (PRINTS); PTHR24286 (PANTHER), SignalP-NN(euk) (SIGNALP), tmhmm (TMHMM)
Bra016510	thaumatin-like protein	744	20	1.02508e-113	0.7275	29	P:negative regulation of defense response; P:response to virus; P:detection of biotic stimulus; C:apoplast; P:jasmonic acid mediated signaling pathway; P:salicylic acid biosynthetic process; P:regulation of protein dephosphorylation; P:systemic acquired resistance, salicylic acid mediated signaling pathway; P:cellular membrane fusion; P:regulation of plant-type hypersensitive response; C:vacuole;…	-	IPR001938 (PRINTS); PTHR31048 (PANTHER), SignalP-NN(euk) (SIGNALP), tmhmm (TMHMM)
Bra016511	thaumatin-like protein	744	20	8.49185e-113	0.726	29	P:negative regulation of defense response; P:response to virus; P:detection of biotic stimulus; C:apoplast; P:jasmonic acid mediated signaling pathway; P:salicylic acid biosynthetic process; P:regulation of protein dephosphorylation; P:systemic acquired resistance, salicylic acid mediated signaling pathway; P:cellular membrane fusion; P:regulation of plant-type hypersensitive response; C:vacuole;…	-	IPR001938 (PRINTS); PTHR31048 (PANTHER), SignalP-NN(euk) (SIGNALP), tmhmm (TMHMM)
Bra016518	ap2 erf domain-containing transcription factor	372	20	4.31907e-58	0.847	8	F:sequence-specific DNA binding transcription factor activity; P:response to wounding; F:DNA binding; P:response to biotic stimulus; P:response to chitin; P:regulation of transcription, DNA-dependent; C:transcription factor complex;	-	IPR001471 (PRINTS); IPR016177 (SUPERFAMILY); PTHR31729 (PANTHER), PTHR31729:SF0 (PANTHER)
Bra016520	protein tify 10a	780	20	4.86194e-113	0.67	24	P:flower development; P:negative regulation of defense response; P:response to wounding; P:response to external stimulus; F:protein binding; P:jasmonic acid mediated signaling pathway; P:systemic acquired resistance, salicylic acid mediated signaling pathway; P:response to water deprivation; P:regulation of plant-type hypersensitive response; P:response to chitin; P:protein targeting to membrane;…	-
Bra016535	wrky transcription factor 72	1425	20	0	0.63	7	F:sequence-specific DNA binding transcription factor activity; F:sequence-specific DNA binding; P:defense response; P:response to zinc ion; P:regulation of transcription, DNA-dependent; C:transcription factor complex;	-	IPR003657 (G3DSA:2.20.25.GENE3D); PTHR31429 (PANTHER), PTHR31429:SF0 (PANTHER)
Bra016591	pyridoxal phosphate phosphatase-related protein	837	20	0	0.8395	12	F:phosphoethanolamine phosphatase activity; P:intracellular signal transduction; P:dephosphorylation; P:galactolipid biosynthetic process; P:protein tetramerization; F:phosphocholine phosphatase activity; F:inorganic diphosphatase activity; F:aspartic-type endopeptidase activity; P:negative regulation of transcription, DNA-dependent; P:cellular response to phosphate starvation; C:integral to plas…	EC:3.1.3.75; EC:3.6.1.1; EC:3.4.23.0	IPR006383 (TIGRFAMs); IPR006384 (TIGRFAMs); IPR016965 (PIR); IPR023214 (G3DSA:3.40.50.GENE3D); PTHR20889 (PANTHER), PTHR20889:SF0 (PANTHER)
Bra016602	lipoxygenase 3	2760	20	0	0.8735	19	P:defense response by callose deposition; P:response to jasmonic acid stimulus; P:response to ozone; P:oxidation-reduction process; P:ethylene biosynthetic process; P:response to fungus; P:response to wounding; P:growth; P:stamen filament development; P:jasmonic acid biosynthetic process; P:response to bacterium; P:response to chitin; P:pollen development; F:lipoxygenase activity; P:response to h…	EC:1.13.11.12	IPR000907 (PANTHER); IPR001024 (G3DSA:2.60.60.GENE3D); IPR001246 (PRINTS); IPR008976 (SUPERFAMILY); IPR013819 (PRINTS); IPR020833 (PROSITE); IPR020834 (PROSITE); IPR027433 (G3DSA:4.10.372.GENE3D); G3DSA:1.20.245.10 (GENE3D), G3DSA:3.10.450.60 (GENE3D), G3DSA:4.10.375.10 (GENE3D), PTHR11771:SF2 (PANTHER)
Bra016604	protein tify 11a	813	20	6.38415e-99	0.586	13	P:ethylene biosynthetic process; P:response to fungus; P:response to water deprivation; P:jasmonic acid mediated signaling pathway; P:response to wounding; P:jasmonic acid biosynthetic process; P:hyperosmotic salinity response; P:response to auxin stimulus; P:response to chitin; F:protein binding; P:abscisic acid mediated signaling pathway; P:response to ethylene stimulus; C:nucleus	-	IPR010399 (PFAM); IPR018467 (PFAM)
Bra016619	at1g17090 f6i1_23	285	3	1.95857e-24	0.74	1	P:biological_process		SignalP-NN(euk) (SIGNALP), tmhmm (TMHMM)
Bra016635	histone acetyltransferase hac12	906	20	2.40148e-53	0.657	18	P:flower development; F:histone acetyltransferase activity; P:cell adhesion; P:embryo development ending in seed dormancy; P:regulation of transcription from RNA polymerase II promoter; P:actin nucleation; F:transcription cofactor activity; P:photoperiodism, flowering; F:metal ion binding; P:DNA mediated transformation; P:protein acetylation; P:trichome morphogenesis; P:root hair cell differentia…	EC:2.3.1.48
Bra016655	protein	582	20	1.29195e-09	0.47	1	F:endopeptidase inhibitor activity		IPR002160 (PFAM); IPR011065 (SUPERFAMILY); G3DSA:2.80.10.50 (GENE3D), SignalP-NN(euk) (SIGNALP), tmhmm (TMHMM)
Bra016683	purple acid phosphatase	1005	20	0	0.828	20	P:nitrate transport; P:regulation of transcription, DNA-dependent; P:positive regulation of anthocyanin metabolic process; F:identical protein binding; P:circadian rhythm; F:DNA binding; F:acid phosphatase activity; F:protein serine/threonine phosphatase activity; F:sequence-specific DNA binding transcription factor activity; P:response to nitrate; P:gravitropism; P:gibberellic acid mediated sign…	EC:3.1.3.2	IPR004843 (PFAM); IPR024927 (PIR); G3DSA:3.60.21.10 (GENE3D), PTHR10161 (PANTHER), PTHR10161:SF8 (PANTHER), SignalP-NN(euk) (SIGNALP), tmhmm (TMHMM), SSF56300 (SUPERFAMILY)
Bra016728	uncharacterized protein	1161	20	0	0.7845	10	P:systemic acquired resistance, salicylic acid mediated signaling pathway; P:negative regulation of defense response; P:defense response to bacterium; C:intracellular; P:regulation of innate immune response; P:defense response to fungus; P:regulation of hydrogen peroxide metabolic process; P:salicylic acid biosynthetic process; P:MAPK cascade; P:pathogenesis	-	IPR008872 (PFAM); IPR010683 (PFAM); PTHR31050 (PANTHER)
Bra016733	regulator of vps4 activity in the mvb pathway protein	2244	20	0	0.726	5	P:salicylic acid mediated signaling pathway; P:negative regulation of defense response; P:innate immune response; P:response to oxidative stress; P:salicylic acid biosynthetic process	-	IPR004328 (G3DSA:1.25.40.GENE3D); IPR005061 (PFAM); PTHR12161 (PANTHER)
Bra016763	dehydration-responsive element-binding protein	609	20	6.65413e-78	0.804	12	P:cell growth; P:regulation of timing of transition from vegetative to reproductive phase; P:response to water deprivation; P:regulation of gibberellin biosynthetic process; P:response to salt stress; P:regulation of transcription, DNA-dependent; P:response to heat; F:sequence-specific DNA binding; P:response to freezing; F:sequence-specific DNA binding transcription factor activity; C:transcript…	-	IPR001471 (PRINTS); IPR016177 (SUPERFAMILY); PTHR31839 (PANTHER), PTHR31839:SF0 (PANTHER)
Bra016777	uncharacterized loc101219986	1488	20	0	0.7375	1	P:biological_process		PTHR31029 (PANTHER), PTHR31029:SF0 (PANTHER)
Bra016787	flavin-containing monooxygenase family protein	1428	20	0	0.801	14	F:7-methylthiopropyl glucosinolate S-oxygenase activity; P:indoleacetic acid biosynthetic process; P:oxidation-reduction process; F:5-methylthiopropyl glucosinolate S-oxygenase activity; P:glucosinolate biosynthetic process from homomethionine; F:8-methylthiopropyl glucosinolate S-oxygenase activity; F:3-methylthiopropyl glucosinolate S-oxygenase activity; F:6-methylthiopropyl glucosinolate S-oxy…	EC:1.14.13.8	IPR000960 (PRINTS); IPR020946 (PFAM); G3DSA:3.50.50.60 (GENE3D), PTHR23023 (PANTHER), SignalP-NN(euk) (SIGNALP), SSF51905 (SUPERFAMILY)
Bra016797	hypothetical protein CARUB_v10009904mg	888	20	1.93279e-133	0.63	3	F:molecular_function; P:biological_process; C:cellular_component		IPR006502 (PFAM); PTHR31579 (PANTHER), SignalP-NN(euk) (SIGNALP)
Bra016823	mate efflux family protein	951	20	0	0.817	11	P:response to jasmonic acid stimulus; F:drug transmembrane transporter activity; P:response to chitin; P:drug transmembrane transport; P:jasmonic acid metabolic process; P:response to abscisic acid stimulus; P:proline transport; C:membrane; F:antiporter activity; P:response to salt stress; P:response to karrikin	-	IPR002528 (PFAM); PTHR11206 (PANTHER), PTHR11206:SF21 (PANTHER), tmhmm (TMHMM)
Bra016824	mate efflux family protein	1038	20	1.53193e-84	0.923	11	P:response to jasmonic acid stimulus; F:drug transmembrane transporter activity; P:response to chitin; P:drug transmembrane transport; P:jasmonic acid metabolic process; P:response to abscisic acid stimulus; P:proline transport; C:membrane; F:antiporter activity; P:response to salt stress; P:response to karrikin	-	IPR002528 (PFAM); PTHR11206 (PANTHER), PTHR11206:SF21 (PANTHER), SignalP-NN(euk) (SIGNALP)
Bra016831	nuclear transport factor 2-like	162	20	6.7306e-28	0.8825	3	P:protein import into nucleus; F:protein transporter activity; C:nucleus	-	IPR002075 (PFAM); IPR018222 (PROFILE); G3DSA:3.10.450.50 (GENE3D), PTHR12612 (PANTHER), SSF54427 (SUPERFAMILY)
Bra016840	mlo-like protein 6	1662	20	0	0.7835	26	P:negative regulation of defense response; P:detection of biotic stimulus; P:jasmonic acid mediated signaling pathway; P:salicylic acid biosynthetic process; P:systemic acquired resistance, salicylic acid mediated signaling pathway; P:regulation of plant-type hypersensitive response; P:regulation of hydrogen peroxide metabolic process; P:respiratory burst involved in defense response; P:response …	-	IPR004326 (PFAM); PTHR31942 (PANTHER), PTHR31942:SF0 (PANTHER), SignalP-NN(euk) (SIGNALP), tmhmm (TMHMM)
Bra016842	protein	2568	20	0	0.718	8	F:carbohydrate binding; C:plasma membrane; F:protein tyrosine kinase activity; P:recognition of pollen; P:protein phosphorylation; F:ATP binding; F:protein serine/threonine kinase activity; P:serine family amino acid metabolic process	EC:2.7.10.0; EC:2.7.11.0	IPR000719 (PFAM); IPR000858 (PFAM); IPR001480 (G3DSA:2.90.10.GENE3D); IPR002290 (SMART); IPR003609 (SMART); IPR008271 (PROSITE); IPR011009 (SUPERFAMILY); IPR013227 (PFAM); IPR013320 (G3DSA:2.60.120.GENE3D); IPR020635 (SMART); IPR024171 (PIR); G3DSA:1.10.510.10 (GENE3D), G3DSA:3.30.200.20 (GENE3D), PTHR24420 (PANTHER), PTHR24420:SF126 (PANTHER), SignalP-NN(euk) (SIGNALP), tmhmm (TMHMM)
Bra016877	lob domain-containing protein 16-like	741	20	1.36334e-127	0.6985	2	P:lateral root formation; C:nucleus	-	IPR004883 (PFAM); PTHR31529 (PANTHER)
Bra016904	probable inactive receptor kinase at1g48480-like	510	20	4.26936e-36	0.7995	19	P:translation; P:protein phosphorylation; F:protein serine/threonine kinase activity; P:response to fungus; C:integral to membrane; P:regulation of meristem growth; C:plasmodesma; F:structural constituent of ribosome; P:transmembrane receptor protein tyrosine kinase signaling pathway; P:cell wall modification; C:vacuolar membrane; F:protein tyrosine kinase activity; F:ATP binding; F:tau-protein k…	EC:2.7.11.0; EC:2.7.10.0; EC:2.7.11.26
Bra016930	peroxidase 25-like	981	20	0	0.8615	7	P:response to oxidative stress; C:cytoplasmic membrane-bounded vesicle; F:heme binding; F:peroxidase activity; P:transition metal ion transport; P:oxidation-reduction process; P:peroxidase reaction	EC:1.11.1.7	IPR000823 (PRINTS); IPR002016 (PRINTS); IPR010255 (SUPERFAMILY); IPR019793 (PROSITE); IPR019794 (PROSITE); G3DSA:1.10.420.10 (GENE3D), G3DSA:1.10.520.10 (GENE3D), PTHR31235 (PANTHER), SignalP-NN(euk) (SIGNALP)
Bra016933	protein	1473	20	0	0.8055	2	F:N-acetyltransferase activity; P:acyl-carrier-protein biosynthetic process	-	PTHR10774 (PANTHER), PTHR10774:SF5 (PANTHER), SignalP-NN(euk) (SIGNALP), tmhmm (TMHMM)
Bra016942	plant-specific domain tigr01589 family protein	1473	20	1.02176e-28	0.5545	3	F:molecular_function; P:biological_process; C:cellular_component		IPR006476 (PFAM); PTHR31871 (PANTHER)
Bra016950	calcium calmodulin-dependent serine threonine-protein kinase 1-like	1479	20	0	0.8595	13	F:calmodulin-dependent protein kinase activity; C:plasma membrane; F:calcium-dependent protein serine/threonine phosphatase activity; F:protein binding; F:receptor signaling protein serine/threonine kinase activity; F:protein tyrosine kinase activity; F:calcium ion binding; P:protein phosphorylation; F:ATP binding; P:serine family amino acid metabolic process; P:protein dephosphorylation; C:prote…	EC:2.7.11.17; EC:2.7.10.0	IPR000719 (PFAM); IPR002290 (SMART); IPR011009 (SUPERFAMILY); IPR011992 (G3DSA:1.10.238.GENE3D); IPR020635 (SMART); G3DSA:1.10.510.10 (GENE3D), G3DSA:3.30.200.20 (GENE3D), PTHR24349 (PANTHER), PTHR24349:SF23 (PANTHER), SSF47473 (SUPERFAMILY)
Bra016975	wrky transcription factor 55-like	855	20	3.47315e-112	0.6255	5	F:sequence-specific DNA binding transcription factor activity; F:sequence-specific DNA binding; P:regulation of transcription, DNA-dependent; C:transcription factor complex;	-	IPR003657 (G3DSA:2.20.25.GENE3D); PTHR31282 (PANTHER)
Bra016993	probable peptide nitrate transporter at2g40460-like	1749	20	0	0.8765	4	C:membrane; P:response to nematode; P:oligopeptide transport; F:transporter activity	-	IPR000109 (PANTHER); IPR016196 (SUPERFAMILY); G3DSA:1.20.1250.20 (GENE3D), PTHR11654:SF37 (PANTHER), tmhmm (TMHMM)
Bra017024	transcription factor bhlh51	762	20	2.04736e-114	0.6635	6	F:sequence-specific DNA binding transcription factor activity; F:DNA binding; P:regulation of transcription, DNA-dependent; C:transcription factor complex; ; F:protein dimerization activity	-	IPR011598 (G3DSA:4.10.280.GENE3D); PTHR10985 (PANTHER), PTHR10985:SF44 (PANTHER)
Bra017051	delta1-pyrroline-5-carboxylate synthase 1	2154	20	0	0.952	18	P:response to oxidative stress; C:cytosol; P:oxidation-reduction process; P:root development; P:response to desiccation; C:plasmodesma; P:hyperosmotic salinity response; F:glutamate-5-semialdehyde dehydrogenase activity; P:response to abscisic acid stimulus; P:proline biosynthetic process; F:glutamate 5-kinase activity; C:chloroplast; C:membrane; P:embryo development ending in seed dormancy; F:de…	EC:1.2.1.41; EC:2.7.2.11	IPR000965 (TIGRFAMs); IPR001048 (G3DSA:3.40.1160.GENE3D); IPR001057 (PRINTS); IPR005715 (TIGRFAMs); IPR005766 (PIR); IPR015590 (PFAM); IPR016161 (SUPERFAMILY); IPR016162 (G3DSA:3.40.605.GENE3D); IPR016163 (G3DSA:3.40.309.GENE3D); IPR019797 (PROSITE); IPR020593 (PROSITE); PTHR11063 (PANTHER), PTHR11063:SF2 (PANTHER)
Bra017055	ribulose bisphosphate carboxylase oxygenase activase	1332	20	0	0.937	34	P:regulation of proton transport; P:photosynthesis, light reaction; P:negative regulation of defense response; P:response to far red light; P:detection of biotic stimulus; C:chloroplast envelope; C:apoplast; P:response to sucrose stimulus; P:jasmonic acid mediated signaling pathway; C:stromule; P:salicylic acid biosynthetic process; P:systemic acquired resistance, salicylic acid mediated signalin…	-	IPR003959 (PFAM); IPR027417 (SUPERFAMILY); G3DSA:3.40.50.300 (GENE3D), PTHR32429 (PANTHER), PTHR32429:SF1 (PANTHER)
Bra017077	esterase lipase thioesterase family protein	936	20	0	0.847	2	F:hydrolase activity; P:transition metal ion transport	-	IPR000073 (PRINTS); IPR022742 (PFAM); G3DSA:3.40.50.1820 (GENE3D), PTHR11614 (PANTHER), PTHR11614:SF20 (PANTHER), SSF53474 (SUPERFAMILY)
Bra017078	exocyst subunit exo70 family protein h2	1671	20	0	0.692	9	P:cellular response to iron ion starvation; P:nitrate transport; P:vesicle docking involved in exocytosis; P:amino acid transport; P:response to nitrate; C:exocyst; P:iron ion transport; C:nucleus; C:cytosol	-	IPR004140 (PANTHER); IPR016159 (SUPERFAMILY); PTHR12542:SF7 (PANTHER)
Bra017101	bile acid na+ symporter family protein	1236	20	0	0.8925	11	P:sodium ion transport; C:integral to membrane; P:organic anion transport; C:chloroplast envelope; F:bile acid:sodium symporter activity; P:maltose metabolic process; P:starch biosynthetic process; C:chloroplast thylakoid; P:glucosinolate biosynthetic process; P:positive regulation of catalytic activity; P:bile acid and bile salt transport	-	IPR002657 (PANTHER); IPR004710 (TIGRFAMs); PTHR10361:SF0 (PANTHER), tmhmm (TMHMM)
Bra017120	peroxidase	1053	20	0	0.8295	14	P:indoleacetic acid biosynthetic process; P:hydrogen peroxide catabolic process; P:negative regulation of growth; P:oxidation-reduction process; P:response to salt stress; P:defense response to bacterium; F:peroxidase activity; C:plant-type cell wall; F:heme binding; P:response to zinc ion; C:extracellular region; C:vacuole; C:membrane; P:peroxidase reaction	EC:1.11.1.7
Bra017132	anthocyanidin synthase	1065	20	0	0.8	4	P:toxin catabolic process; F:oxidoreductase activity, acting on paired donors, with incorporation or reduction of molecular oxygen, 2-oxoglutarate as one donor, and incorporation of one atom each of oxygen into both donors; P:oxidation-reduction process; P:response to cyclopentenone	EC:1.14.11.0	IPR005123 (PFAM); IPR026992 (PFAM); IPR027443 (G3DSA:2.60.120.GENE3D); PTHR10209 (PANTHER), PTHR10209:SF55 (PANTHER), SSF51197 (SUPERFAMILY)
Bra017154	---NA---	369	0			0	-		SignalP-NN(euk) (SIGNALP), tmhmm (TMHMM)
Bra017164	wd-40 repeat family protein	2562	20	0	0.714	6	C:heterotrimeric G-protein complex; F:signal transducer activity; P:pollen tube development; P:signal transduction; P:cellular process involved in reproduction; F:protein binding	-	IPR001680 (PFAM); IPR015943 (G3DSA:2.130.10.GENE3D); IPR017986 (PROFILE); IPR019775 (PROSITE); IPR020472 (PRINTS); PTHR14221 (PANTHER), PTHR14221:SF0 (PANTHER)
Bra017185	auxin-induced protein 5ng4-like	1125	20	0	0.7605	3	P:glucosinolate biosynthetic process; C:membrane; P:mRNA modification	-	IPR000620 (PFAM); PTHR31218 (PANTHER), SignalP-NN(euk) (SIGNALP), tmhmm (TMHMM), SSF103481 (SUPERFAMILY)
Bra017186	auxin-induced protein 5ng4-like	1113	20	0	0.8075	3	P:glucosinolate biosynthetic process; C:membrane; P:mRNA modification	-	IPR000620 (PFAM); PTHR31218 (PANTHER), SignalP-NN(euk) (SIGNALP), tmhmm (TMHMM), SSF103481 (SUPERFAMILY)
Bra017188	zinc finger family protein	543	20	1.26101e-97	0.715	10	P:intracellular signal transduction; F:zinc ion binding; F:nucleic acid binding; P:ethylene biosynthetic process; P:regulation of transcription, DNA-dependent; P:respiratory burst involved in defense response; P:response to chitin; F:sequence-specific DNA binding transcription factor activity; C:transcription factor complex;	-	IPR007087 (PROSITE); IPR013087 (G3DSA:3.30.160.GENE3D); IPR015880 (SMART); PTHR26374 (PANTHER), PTHR26374:SF121 (PANTHER), PF13912 (PFAM), SSF57667 (SUPERFAMILY)
Bra017235	ethylene-responsive transcription factor erf024-like	540	20	1.24842e-80	0.766	6	F:DNA binding; F:sequence-specific DNA binding transcription factor activity; P:positive regulation of transcription, DNA-dependent; P:defense response to fungus; C:transcription factor complex;	-	IPR001471 (G3DSA:3.30.730.GENE3D); IPR016177 (SUPERFAMILY); PTHR31985 (PANTHER)
Bra017243	atp-binding cassette sub-family e member 1	2274	20	9.89782e-85	0.56	3	C:mitochondrion; F:ATP binding; F:ATPase activity	-	IPR003439 (PFAM); IPR003593 (SMART); IPR013283 (PRINTS); IPR027417 (SUPERFAMILY); G3DSA:3.40.50.300 (GENE3D), PTHR19248 (PANTHER), PTHR19248:SF9 (PANTHER)
Bra017261	probable f-box protein at1g60180-like	951	20	7.74799e-155	0.6545	1	F:protein binding		IPR001810 (SUPERFAMILY); G3DSA:1.20.1280.50 (GENE3D), PTHR31320 (PANTHER), PTHR31320:SF0 (PANTHER), tmhmm (TMHMM)
Bra017283	calcium-dependent protein kinase 2-like	1548	20	0	0.7795	8	C:endoplasmic reticulum membrane; F:calmodulin-dependent protein kinase activity; C:peroxisome; F:calcium ion binding; P:protein phosphorylation; F:ATP binding; P:serine family amino acid metabolic process; F:protein tyrosine kinase activity	EC:2.7.11.17	IPR000719 (PFAM); IPR002048 (PROFILE); IPR002290 (SMART); IPR008271 (PROSITE); IPR011009 (SUPERFAMILY); IPR011992 (G3DSA:1.10.238.GENE3D); IPR017441 (PROSITE); IPR020635 (SMART); G3DSA:1.10.510.10 (GENE3D), G3DSA:3.30.200.20 (GENE3D), PTHR24349 (PANTHER), PTHR24349:SF23 (PANTHER), SSF47473 (SUPERFAMILY)
Bra017287	sucrose-phosphatase 1	1269	20	0	0.8415	19	P:sucrose biosynthetic process; C:cytosol; P:protein desumoylation; F:sucrose-phosphate phosphatase activity; P:dephosphorylation; C:plasmodesma; P:vegetative to reproductive phase transition of meristem; C:vacuolar membrane; P:response to abscisic acid stimulus; F:magnesium ion binding; P:sphingolipid metabolic process; P:response to cadmium ion; C:endoplasmic reticulum membrane; P:hydrogen pero…	EC:3.1.3.24	IPR006378 (TIGRFAMs); IPR006379 (TIGRFAMs); IPR006380 (PFAM); IPR012847 (TIGRFAMs); IPR013679 (PFAM); IPR023214 (G3DSA:3.40.50.GENE3D); G3DSA:3.10.450.50 (GENE3D), G3DSA:3.90.1070.10 (GENE3D), PTHR12526 (PANTHER), PTHR12526:SF2 (PANTHER), SSF54427 (SUPERFAMILY)
Bra017299	heavy-metal-associated domain-containing protein	339	20	9.54177e-54	0.736	4	P:metal ion transport; P:toxin catabolic process; F:metal ion binding; P:response to cyclopentenone	-	IPR006121 (PFAM); IPR017969 (PROSITE); G3DSA:3.30.70.100 (GENE3D), PTHR22814 (PANTHER), PTHR22814:SF55 (PANTHER), SignalP-NN(euk) (SIGNALP)
Bra017327	predicted protein	885	20	1.80529e-133	0.6225	3	F:molecular_function; P:biological_process; C:cellular_component		IPR004314 (PFAM); IPR025521 (PFAM); PTHR31589 (PANTHER), SignalP-NN(euk) (SIGNALP)
Bra017350	erd12 protein	762	20	0	0.8785	22	C:vacuolar membrane; C:chloroplast envelope; P:response to wounding; F:allene-oxide cyclase activity; C:stromule; P:regulation of plant-type hypersensitive response; P:response to salt stress; P:response to jasmonic acid stimulus; P:protein targeting to membrane; P:defense response to fungus; P:negative regulation of programmed cell death; C:chloroplast stroma; P:jasmonic acid biosynthetic proces…	EC:5.3.99.6
Bra017351	allene oxide cyclase	762	20	8.54039e-149	0.8775	22	C:vacuolar membrane; C:chloroplast envelope; P:response to wounding; F:allene-oxide cyclase activity; C:stromule; P:regulation of plant-type hypersensitive response; P:response to salt stress; P:response to jasmonic acid stimulus; P:protein targeting to membrane; P:defense response to fungus; P:negative regulation of programmed cell death; C:chloroplast stroma; P:jasmonic acid biosynthetic proces…	EC:5.3.99.6
Bra017370	cytosolic sulfotransferase 12-like	987	20	0	0.7955	19	P:regulation of plant-type hypersensitive response; P:regulation of response to biotic stimulus; P:systemic acquired resistance, salicylic acid mediated signaling pathway; P:brassinosteroid metabolic process; P:negative regulation of defense response; P:jasmonic acid mediated signaling pathway; P:response to salt stress; P:defense response to bacterium; C:intracellular; P:response to symbiotic fu…	-
Bra017386	uncharacterized protein	510	20	6.87276e-74	0.8615	5	P:stomatal complex morphogenesis; P:isopentenyl diphosphate biosynthetic process, mevalonate-independent pathway; P:maltose metabolic process; P:starch biosynthetic process; P:positive regulation of transcription, DNA-dependent	-	no IPS match
Bra017388	glycosyltransferase family 61 protein	1362	20	0	0.7255	2	F:carboxypeptidase activity; F:transferase activity, transferring glycosyl groups	-	IPR007657 (PFAM); PTHR20961 (PANTHER), PTHR20961:SF0 (PANTHER), SignalP-NN(euk) (SIGNALP), tmhmm (TMHMM)
Bra017394	pho1-like protein	2421	20	0	0.8025	3	P:phosphate ion transport; C:integral to membrane; P:cellular response to phosphate starvation	-	IPR004331 (PFAM); IPR004342 (PFAM); PTHR10783 (PANTHER), PTHR10783:SF4 (PANTHER), tmhmm (TMHMM)
Bra017396	aspartic proteinase nepenthesin-1-like	1368	20	0	0.781	8	P:glucuronoxylan metabolic process; P:protein desumoylation; P:transition metal ion transport; P:vegetative to reproductive phase transition of meristem; P:proteolysis; P:xylan biosynthetic process; F:aspartic-type endopeptidase activity; P:hydrogen peroxide biosynthetic process	EC:3.4.23.0	IPR001461 (PANTHER); IPR021109 (G3DSA:2.40.70.GENE3D); PTHR13683:SF98 (PANTHER), SignalP-NN(euk) (SIGNALP), tmhmm (TMHMM)
Bra017416	nac domain containing protein 35	1197	20	0	0.8135	6	F:sequence-specific DNA binding transcription factor activity; F:DNA binding; P:multicellular organismal development; P:regulation of transcription, DNA-dependent; C:transcription factor complex;	-	IPR003441 (PFAM); PTHR31486 (PANTHER), PTHR31486:SF0 (PANTHER)
Bra017429	glutamate decarboxylase	1482	20	0	0.94	14	P:glutamate metabolic process; F:pyridoxal phosphate binding; P:response to cadmium ion; F:glutamate decarboxylase activity; F:oxidoreductase activity, acting on paired donors, with incorporation or reduction of molecular oxygen, 2-oxoglutarate as one donor, and incorporation of one atom each of oxygen into both donors; F:oxidoreductase activity, acting on single donors with incorporation of mole…	EC:4.1.1.15; EC:1.14.11.0; EC:1.13.11.0
Bra017451	homeobox-leucine zipper protein athb-17-like	483	20	9.87659e-83	0.811	5	F:sequence-specific DNA binding transcription factor activity; F:sequence-specific DNA binding; P:regulation of transcription, DNA-dependent; C:transcription factor complex;	-	IPR001356 (PFAM); IPR003106 (PFAM); IPR009057 (G3DSA:1.10.10.GENE3D); IPR017970 (PROSITE); PTHR24326 (PANTHER), PTHR24326:SF63 (PANTHER)
Bra017457	replication factor a 51 kda subunit	1716	20	1.114e-100	0.4395	0	-		IPR012340 (G3DSA:2.40.50.GENE3D); IPR013955 (PFAM); PTHR23273 (PANTHER)
Bra017474	pollen ole e 1 allergen and extensin family protein	480	20	5.26827e-73	0.731	3	F:molecular_function; P:biological_process; C:cellular_component		IPR006041 (PFAM); SignalP-NN(euk) (SIGNALP), tmhmm (TMHMM)
Bra017536	at hook motif dna-binding family protein	1062	20	3.30668e-107	0.6245	2	F:DNA binding; C:cytosol	-	IPR005175 (PFAM); IPR017956 (PFAM); IPR020478 (PRINTS); G3DSA:3.30.1330.80 (GENE3D), PTHR31500 (PANTHER), PTHR31500:SF0 (PANTHER), SSF117856 (SUPERFAMILY)
Bra017599	protein 40-3	345	20	8.40287e-44	0.637	5	P:leaf senescence; P:regulation of gene expression; P:response to gibberellin stimulus; P:response to chitin; C:nucleus	-	IPR007608 (PFAM)
Bra017617	leucine-rich repeat family protein	2301	20	0	0.8065	4	P:pollen tube growth; F:structural constituent of cell wall; C:cell wall; P:cell wall biogenesis	-	PR01217 (PRINTS), G3DSA:3.80.10.10 (GENE3D), PTHR24420 (PANTHER), PTHR24420:SF487 (PANTHER), SignalP-NN(euk) (SIGNALP), tmhmm (TMHMM), SSF52058 (SUPERFAMILY)
Bra017618	protein	1182	20	9.22048e-30	0.456	4	F:nucleic acid binding; F:zinc ion binding; P:biological_process; C:cellular_component		IPR025558 (PFAM); IPR025836 (PFAM)
Bra017621	abscisic acid responsive elements-binding factor 3	897	20	1.43245e-109	0.655	9	P:response to water deprivation; P:response to salt stress; F:DNA binding; F:protein binding; F:sequence-specific DNA binding transcription factor activity; P:abscisic acid mediated signaling pathway; P:positive regulation of transcription, DNA-dependent; C:transcription factor complex;	-	PTHR22952 (PANTHER), PTHR22952:SF53 (PANTHER)
Bra017645	upf0496 protein at4g34320-like	1137	20	0	0.8825	1	C:peroxisome	-	IPR007749 (PFAM); PTHR31113 (PANTHER), tmhmm (TMHMM)
Bra017646	uncharacterized wd repeat-containing protein alr3466-like	1470	20	0	0.769	8	P:cellular membrane fusion; C:heterotrimeric G-protein complex; F:myosin heavy chain kinase activity; F:nucleotide binding; P:serine family amino acid metabolic process; P:phosphorylation; C:myosin complex; F:protein binding	EC:2.7.11.7	IPR001680 (PFAM); IPR015943 (G3DSA:2.130.10.GENE3D); IPR017986 (PROFILE); IPR020472 (PRINTS); PTHR22844 (PANTHER)
Bra017654	sucrose transporter	1470	20	0	0.819	11	P:transmembrane transport; P:seed development; P:sucrose transport; C:plasmodesma; P:oligopeptide transport; F:sucrose:hydrogen symporter activity; P:pollen germination; C:vacuole; P:response to nematode; C:integral to plasma membrane; P:cation transport	-	IPR005989 (TIGRFAMs); IPR016196 (SUPERFAMILY); G3DSA:1.20.1250.20 (GENE3D), PTHR19432 (PANTHER), PTHR19432:SF2 (PANTHER), SignalP-NN(euk) (SIGNALP), tmhmm (TMHMM)
Bra017656	ethylene-responsive transcription factor erf109-like	813	20	8.75245e-91	0.569	10	P:intracellular signal transduction; P:ethylene biosynthetic process; P:regulation of transcription, DNA-dependent; P:respiratory burst involved in defense response; F:DNA binding; P:response to chitin; F:sequence-specific DNA binding transcription factor activity; P:defense response to fungus; C:transcription factor complex;	-	IPR001471 (PRINTS); IPR016177 (SUPERFAMILY); PTHR31677 (PANTHER)
Bra017668	squalene synthase	732	20	8.19027e-135	0.8695	12	P:brassinosteroid biosynthetic process; P:polyamine catabolic process; C:integral to membrane; P:acetyl-CoA metabolic process; P:phenylpropanoid metabolic process; F:squalene synthase activity; P:cellular modified amino acid biosynthetic process; F:farnesyl-diphosphate farnesyltransferase activity; C:endoplasmic reticulum membrane; C:plasma membrane; P:sterol biosynthetic process; P:terpenoid bio…	EC:2.5.1.21	IPR002060 (PFAM); IPR006449 (TIGRFAMs); IPR008949 (G3DSA:1.10.600.GENE3D); PTHR11626 (PANTHER), PTHR11626:SF0 (PANTHER)
Bra017702	lysine histidine transporter	1359	20	0	0.709	6	P:negative regulation of defense response; P:amine transport; P:endoplasmic reticulum unfolded protein response; F:amino acid transmembrane transporter activity; P:amino acid transport; C:integral to membrane	-	IPR013057 (PFAM); PTHR22950 (PANTHER), PTHR22950:SF9 (PANTHER), SignalP-NN(euk) (SIGNALP), tmhmm (TMHMM)
Bra017704	protein	750	20	1.3415e-115	0.7865	3	F:molecular_function; P:biological_process; C:cellular_component		IPR004320 (PFAM)
Bra017705	rwp-rk domain-containing protein	2685	20	0	0.7	5	F:sequence-specific DNA binding transcription factor activity; P:regulation of transcription, DNA-dependent; C:transcription factor complex; ; F:protein binding	-	IPR000270 (PFAM); IPR003035 (PFAM); G3DSA:3.10.20.240 (GENE3D), PTHR32002 (PANTHER), PTHR32002:SF0 (PANTHER), SSF54277 (SUPERFAMILY)
Bra017725	serine threonine-protein kinase cx32	1170	20	0	0.8095	17	P:abscission; P:regulation of plant-type hypersensitive response; P:protein phosphorylation; F:protein serine/threonine kinase activity; P:jasmonic acid mediated signaling pathway; P:systemic acquired resistance; F:protein tyrosine kinase activity; F:ATP binding; P:protein targeting to membrane; F:protein binding; P:salicylic acid mediated signaling pathway; C:chloroplast; P:calcium-mediated sign…	EC:2.7.11.0; EC:2.7.10.0	IPR000719 (PROFILE); IPR001245 (PFAM); IPR002290 (SMART); IPR011009 (SUPERFAMILY); IPR013320 (G3DSA:2.60.120.GENE3D); IPR017441 (PROSITE); IPR020635 (SMART); G3DSA:1.10.510.10 (GENE3D), G3DSA:3.30.200.20 (GENE3D), PTHR24420 (PANTHER), PTHR24420:SF230 (PANTHER)
Bra017741	senescence dehydration-associated protein	1314	20	0	0.799	8	P:response to high light intensity; P:response to abscisic acid stimulus; C:plasmodesma; P:response to water deprivation; P:response to salt stress; P:heat acclimation; P:response to cold; C:plasma membrane	-	IPR009686 (PFAM); PTHR21068 (PANTHER), PTHR21068:SF7 (PANTHER)
Bra017744	dnaj heat shock n-terminal domain-containing protein	486	20	3.02881e-73	0.8145	8	P:protein folding; P:response to sucrose stimulus; P:response to stress; F:heat shock protein binding; F:unfolded protein binding; P:response to fructose stimulus; C:nucleus; C:plastid	-	IPR001623 (PRINTS); PTHR25040 (PANTHER), PTHR25040:SF88 (PANTHER)
Bra017788	gns1 sur4 membrane family protein	900	20	5.49206e-162	0.7845	1	C:integral to membrane	-	IPR002076 (PANTHER); PTHR11157:SF3 (PANTHER), SignalP-NN(euk) (SIGNALP), tmhmm (TMHMM)
Bra017798	patatin-like protein	1227	20	0	0.82	5	F:nutrient reservoir activity; F:phospholipase activity; P:response to abscisic acid stimulus; P:lateral root formation; P:phospholipid catabolic process	-	IPR002641 (PFAM); IPR016035 (SUPERFAMILY); G3DSA:3.40.1090.10 (GENE3D), PTHR32176 (PANTHER), PTHR32176:SF1 (PANTHER)
Bra017825	tetratricopeptide repeat protein 13-like	678	20	4.14523e-44	0.758	13	P:vernalization response; P:RNA processing; P:cell cycle process; P:negative regulation of defense response; F:protein complex scaffold; P:post-translational protein modification; C:microsome; P:methylation-dependent chromatin silencing; C:perinuclear region of cytoplasm; P:positive regulation of transcription, DNA-dependent; P:defense response to bacterium, incompatible interaction; C:nucleus; P…	-	IPR001440 (PFAM); IPR011990 (G3DSA:1.25.40.GENE3D); PTHR23083 (PANTHER), PTHR23083:SF2 (PANTHER), tmhmm (TMHMM), SSF48452 (SUPERFAMILY)
Bra017835	probable n-acetyltransferase hookless 1	1212	20	0	0.8725	6	F:N-acetyltransferase activity; P:unidimensional cell growth; P:auxin mediated signaling pathway; P:photomorphogenesis; P:response to ethylene stimulus; P:acyl-carrier-protein biosynthetic process	-	IPR000182 (PFAM); IPR016181 (G3DSA:3.40.630.GENE3D); PTHR23091 (PANTHER), PTHR23091:SF18 (PANTHER)
Bra017871	cytochrome p450	1626	20	0	0.9545	28	P:response to wounding; P:unsaturated fatty acid biosynthetic process; P:regulation of systemic acquired resistance; P:isopentenyl diphosphate biosynthetic process, mevalonate-independent pathway; P:defense response to oomycetes; P:camalexin biosynthetic process; P:vitamin metabolic process; F:heme binding; P:defense response by callose deposition in cell wall; P:glycine catabolic process; F:elec…	-
Bra017876	ribosomal protein l23 l15e family protein	531	20	1.08415e-87	0.785	11	P:translation; C:ribosome; C:integral to membrane; C:Golgi membrane; P:DNA-dependent transcription, elongation; F:structural constituent of ribosome; P:pyrimidine ribonucleotide biosynthetic process; P:ribosome biogenesis; F:nucleotide binding; P:carbohydrate transport; F:sugar:hydrogen symporter activity	-	IPR012677 (G3DSA:3.30.70.GENE3D); IPR012678 (SUPERFAMILY); IPR013025 (PFAM); PTHR12059 (PANTHER), PTHR12059:SF5 (PANTHER)
Bra017879	ap2 erf domain-containing transcription factor	783	20	2.29312e-130	0.6265	5	F:sequence-specific DNA binding transcription factor activity; F:DNA binding; P:regulation of transcription, DNA-dependent; C:transcription factor complex;	-	IPR001471 (PRINTS); IPR016177 (SUPERFAMILY); PTHR31657 (PANTHER), PTHR31657:SF0 (PANTHER)
Bra017882	udp-glucose:flavonoid 7-o-glucosyltransferase	1386	20	0	0.696	9	F:abscisic acid glucosyltransferase activity; F:UDP-glucose:4-aminobenzoate acylglucosyltransferase activity; P:response to salicylic acid stimulus; F:protein binding; P:para-aminobenzoic acid metabolic process; P:response to cyclopentenone; P:toxin catabolic process; P:cell plate formation involved in plant-type cell wall biogenesis; C:phragmoplast	-	IPR002213 (PANTHER); G3DSA:3.40.50.2000 (GENE3D), PTHR11926:SF15 (PANTHER), SSF53756 (SUPERFAMILY)
Bra017887	---NA---	651	0			0	-		no IPS match
Bra017893	protein	495	11	4.90928e-16	0.7764	2	F:molecular_function; P:biological_process		no IPS match
Bra017898	thioredoxin h2-like	387	20	4.14776e-76	0.7115	7	P:nuclear division; F:electron carrier activity; P:cell redox homeostasis; P:glycerol ether metabolic process; F:protein disulfide oxidoreductase activity; P:nucleolus organization; P:electron transport	-	IPR005746 (PIR); IPR012336 (G3DSA:3.40.30.GENE3D); IPR013766 (PFAM); IPR017937 (PROSITE); PTHR10438:SF134 (PANTHER)
Bra017955	probable galacturonosyltransferase 10-like	390	20	2.71443e-20	0.8765	6	P:carbohydrate biosynthetic process; F:polygalacturonate 4-alpha-galacturonosyltransferase activity; C:Golgi apparatus; P:starch metabolic process; P:sucrose metabolic process; P:nucleotide metabolic process	EC:2.4.1.43	PTHR32116 (PANTHER), PTHR32116:SF9 (PANTHER)
Bra017957	emp24 gp25l p24 family protein	936	20	3.22401e-75	0.664	8	P:systemic acquired resistance; C:endoplasmic reticulum membrane; C:ER to Golgi transport vesicle; P:response to endoplasmic reticulum stress; F:protein transmembrane transporter activity; P:intracellular protein transport; C:cis-Golgi network; C:integral to membrane	-	IPR009038 (PFAM); PTHR22811 (PANTHER), PTHR22811:SF14 (PANTHER), SignalP-NN(euk) (SIGNALP), tmhmm (TMHMM)
Bra017962	1-aminocyclopropane-1-carboxylate synthase	1413	20	0	0.8965	13	P:1-aminocyclopropane-1-carboxylate biosynthetic process; P:ethylene biosynthetic process; P:regulation of translation; P:cellular response to iron ion; F:transaminase activity; P:response to cytokinin stimulus; F:identical protein binding; F:1-aminocyclopropane-1-carboxylate synthase activity; P:response to auxin stimulus; P:response to chitin; C:cytoplasm; F:pyridoxal phosphate binding;	EC:2.6.1.0; EC:4.4.1.14	IPR004838 (PROSITE); IPR004839 (PFAM); IPR015421 (G3DSA:3.40.640.GENE3D); IPR015422 (G3DSA:3.90.1150.GENE3D); IPR015424 (SUPERFAMILY); PR00753 (PRINTS), PTHR11751 (PANTHER), PTHR11751:SF26 (PANTHER)
Bra017974	response to low sulfur 1 protein	261	20	9.02771e-21	0.884	3	P:positive regulation of transcription, DNA-dependent; P:regulation of defense response; P:chloroplast organization	-	no IPS match
Bra018007	peroxidase	1062	20	0	0.888	15	C:cytosol; P:hydrogen peroxide catabolic process; P:oxidation-reduction process; P:defense response to bacterium; P:response to light stimulus; F:peroxidase activity; C:plant-type cell wall; C:vacuolar membrane; F:heme binding; P:unidimensional cell growth; P:defense response to fungus; P:pathogen-associated molecular pattern dependent induction by symbiont of host innate immune response; C:Golgi…	EC:1.11.1.7	IPR000823 (PRINTS); IPR002016 (PRINTS); IPR010255 (SUPERFAMILY); IPR019793 (PROSITE); IPR019794 (PROSITE); G3DSA:1.10.420.10 (GENE3D), G3DSA:1.10.520.10 (GENE3D), PTHR31388 (PANTHER), PTHR31388:SF0 (PANTHER), SignalP-NN(euk) (SIGNALP), tmhmm (TMHMM)
Bra018027	transcription factor laf1-like	777	20	5.9407e-124	0.684	7	F:sequence-specific DNA binding transcription factor activity; F:DNA binding; P:response to salicylic acid stimulus; P:regulation of transcription, DNA-dependent; C:transcription factor complex; ; F:chromatin binding	-	IPR001005 (PFAM); IPR009057 (G3DSA:1.10.10.GENE3D); IPR017930 (PROFILE); PTHR10641 (PANTHER), PTHR10641:SF30 (PANTHER)
Bra018051	cytochrome p450 94a1-like	1521	20	0	0.8155	17	P:response to jasmonic acid stimulus; P:oxidation-reduction process; P:response to fungus; P:response to wounding; P:fruit development; P:jasmonic acid biosynthetic process; F:oxidoreductase activity, acting on paired donors, with incorporation or reduction of molecular oxygen; F:electron carrier activity; F:oxygen binding; P:stigma development; P:response to chitin; P:pollen development; F:heme …	-
Bra018070	pentatricopeptide repeat-containing protein chloroplastic-like	1806	20	0	0.6585	3	P:RNA splicing; P:embryo sac egg cell differentiation; C:mitochondrion	-	IPR002885 (PFAM); PTHR24015 (PANTHER), PTHR24015:SF0 (PANTHER)
Bra018076	flavone synthase	918	20	9.87589e-161	0.755	18	P:oxidation-reduction process; P:response to sucrose stimulus; P:response to UV-B; P:nitrate transport; P:anthocyanin biosynthetic process; F:metal ion binding; P:cellular response to iron ion starvation; F:oxidoreductase activity, acting on single donors with incorporation of molecular oxygen, incorporation of two atoms of oxygen; F:flavonol synthase activity; P:response to auxin stimulus; F:L-a…	EC:1.13.11.0; EC:1.14.11.23; EC:1.14.11.9
Bra018092	hpp integral membrane domain-containing protein	630	20	5.57728e-98	0.808	3	P:circadian rhythm; C:integral to membrane; C:chloroplast inner membrane	-	IPR007065 (PFAM); tmhmm (TMHMM)
Bra018096	probable peptide nitrate transporter	1848	20	0	0.8245	10	P:oligopeptide transport; C:Golgi apparatus; P:cellular response to iron ion starvation; C:plasmodesma; C:plasma membrane; P:response to nitrate; P:iron ion transport; F:nitrate transmembrane transporter activity; P:phloem nitrate loading; P:response to karrikin	-	IPR000109 (PANTHER); IPR016196 (SUPERFAMILY); G3DSA:1.20.1250.20 (GENE3D), PTHR11654:SF59 (PANTHER), tmhmm (TMHMM)
Bra018128	leucine-rich repeat receptor-like protein kinase	3123	20	0	0.766	10	C:plasma membrane; P:protein phosphorylation; F:ATP binding; C:integral to membrane; C:chloroplast; F:protein serine/threonine kinase activity; P:transmembrane receptor protein tyrosine kinase signaling pathway; P:serine family amino acid metabolic process; F:protein binding; F:protein tyrosine kinase activity	EC:2.7.11.0	IPR000719 (PFAM); IPR001611 (PFAM); IPR002290 (SMART); IPR003591 (SMART); IPR008271 (PROSITE); IPR011009 (SUPERFAMILY); IPR013210 (PFAM); IPR013320 (G3DSA:2.60.120.GENE3D); IPR017441 (PROSITE); IPR020635 (SMART); G3DSA:1.10.510.10 (GENE3D), G3DSA:3.30.200.20 (GENE3D), G3DSA:3.80.10.10 (GENE3D), PTHR24420 (PANTHER), PTHR24420:SF44 (PANTHER), PF13855 (PFAM), SignalP-NN(euk) (SIGNALP), tmhmm (TMHMM)…
Bra018144	chlorophyll a-b binding protein chloroplastic-like	759	20	8.54318e-167	0.9245	10	F:chlorophyll binding; C:light-harvesting complex; C:chloroplast envelope; C:chloroplast thylakoid membrane; P:cellular cation homeostasis; C:plastoglobule; P:divalent metal ion transport; P:photosynthesis, light harvesting; P:cysteine biosynthetic process; P:response to karrikin	-	IPR001344 (PANTHER); IPR022796 (PFAM); IPR023329 (G3DSA:1.10.3460.GENE3D); PTHR21649:SF0 (PANTHER), tmhmm (TMHMM)
Bra018167	probable protein phosphatase 2c 13-like	402	20	6.91761e-24	0.6465	2	F:phosphoprotein phosphatase activity; P:protein dephosphorylation	EC:3.1.3.16	IPR001932 (G3DSA:3.60.40.GENE3D); IPR015655 (PANTHER); PTHR13832:SF165 (PANTHER), SignalP-NN(euk) (SIGNALP), tmhmm (TMHMM)
Bra018172	glycosyl hydrolase family protein	1830	20	0	0.889	8	P:carbohydrate metabolic process; C:vacuole; P:cellular response to iron ion starvation; P:nitrate transport; P:response to nitrate; P:iron ion transport; C:cytosol; F:beta-glucosidase activity	EC:3.2.1.21	IPR001764 (PRINTS); IPR002772 (G3DSA:3.40.50.GENE3D); IPR017853 (SUPERFAMILY); IPR019800 (PROSITE); IPR026892 (PANTHER); PTHR30620:SF0 (PANTHER)
Bra018186	hypothetical protein ARALYDRAFT_485059	399	20	3.73793e-25	0.624	1	P:response to oxidative stress	-	no IPS match
Bra018199	ethylene responsive element binding factor -related	1869	2	3.57983e-29	0.54	2	F:nucleic acid binding; F:zinc ion binding		no IPS match
Bra018243	calcium-dependent protein kinase 15	1290	20	1.02223e-169	0.64	9	C:plasmodesma; C:plasma membrane; F:protein phosphatase binding; F:protein serine/threonine kinase activity; P:serine family amino acid metabolic process; F:ATP binding; P:protein phosphorylation; F:calcium ion binding; F:protein tyrosine kinase activity	EC:2.7.11.0	IPR000719 (PFAM); IPR002048 (SMART); IPR002290 (SMART); IPR008271 (PROSITE); IPR011009 (SUPERFAMILY); IPR011992 (G3DSA:1.10.238.GENE3D); IPR018247 (PROSITE); IPR020635 (SMART); G3DSA:1.10.510.10 (GENE3D), G3DSA:3.30.200.20 (GENE3D), PTHR24349 (PANTHER), PTHR24349:SF23 (PANTHER), SSF47473 (SUPERFAMILY)
Bra018249	salt tolerance protein	732	20	2.74503e-156	0.801	20	P:response to sucrose stimulus; P:response to UV-B; F:zinc ion binding; P:myo-inositol hexakisphosphate biosynthetic process; P:response to salt stress; P:regulation of transcription, DNA-dependent; P:photomorphogenesis; P:response to temperature stimulus; F:DNA binding; P:response to abscisic acid stimulus; P:hyperosmotic response; P:water transport; F:sequence-specific DNA binding transcription…	-	IPR000315 (PFAM); PTHR31832 (PANTHER)
Bra018254	ac024174_18 glyoxalase ii isozyme from arabidopsis thaliana gb	219	12	2.80736e-22	0.7525	1	F:hydrolase activity	-	SignalP-NN(euk) (SIGNALP), tmhmm (TMHMM)
Bra018263	iq motif and sec7 domain-containing protein 2	648	20	1.10161e-98	0.9475	6	P:regulation of meristem growth; P:meristem initiation; P:floral whorl development; P:polarity specification of adaxial/abaxial axis; P:flower morphogenesis; P:determination of bilateral symmetry	-	IPR006936 (PFAM); PTHR31165 (PANTHER)
Bra018279	protein clavata3 esr-related 6	249	20	1.55409e-30	0.713	3	C:apoplast; P:signal transduction; F:receptor serine/threonine kinase binding	-	SignalP-NN(euk) (SIGNALP), tmhmm (TMHMM)
Bra018302	petunia ptta (gb:af009516)	672	6	2.42108e-31	0.5517	0	-		IPR004252 (PFAM)
Bra018307	glutaredoxin family protein	309	20	5.57743e-65	0.92	6	F:electron carrier activity; P:cell redox homeostasis; F:arsenate reductase (glutaredoxin) activity; P:anther development; F:protein disulfide oxidoreductase activity; P:electron transport	EC:1.20.4.1	IPR002109 (PFAM); IPR011905 (TIGRFAMs); IPR012336 (G3DSA:3.40.30.GENE3D); PTHR10168 (PANTHER)
Bra018317	atofp17 ofp17	612	20	2.41225e-94	0.629	1	P:negative regulation of transcription, DNA-dependent	-	no IPS match
Bra018392	3-hydroxyisobutyryl-coenzyme a hydrolase	1119	20	0	0.8375	13	F:3-hydroxyisobutyryl-CoA hydrolase activity; P:fatty acid biosynthetic process; P:xanthophyll biosynthetic process; P:response to cold; P:response to auxin stimulus; P:fatty acid beta-oxidation; P:valine catabolic process; F:iron ion binding; F:carotene beta-ring hydroxylase activity; P:carotene metabolic process; P:isoleucine catabolic process; P:leucine catabolic process; P:beta-alanine metabo…	EC:3.1.2.4	IPR001753 (PFAM); G3DSA:3.90.226.10 (GENE3D), PTHR11941 (PANTHER), PTHR11941:SF9 (PANTHER), SSF52096 (SUPERFAMILY)
Bra018402	tropinone reductase-like protein	660	20	3.37288e-133	0.8875	4	P:myo-inositol hexakisphosphate biosynthetic process; F:oxidoreductase activity; F:nucleotide binding; P:oxidation-reduction process	-	IPR002198 (PRINTS); IPR002347 (PRINTS); IPR016040 (G3DSA:3.40.50.GENE3D); PTHR24310 (PANTHER), PTHR24310:SF11 (PANTHER), PF13561 (PFAM), tmhmm (TMHMM), SSF51735 (SUPERFAMILY)
Bra018405	tropinone reductase-like protein	789	20	2.00336e-149	0.8765	4	P:myo-inositol hexakisphosphate biosynthetic process; F:oxidoreductase activity; F:nucleotide binding; P:oxidation-reduction process	-	IPR002198 (PRINTS); IPR002347 (PRINTS); IPR016040 (G3DSA:3.40.50.GENE3D); PTHR24310 (PANTHER), PTHR24310:SF11 (PANTHER), PF13561 (PFAM), SSF51735 (SUPERFAMILY)
Bra018406	concanavalin a-like lectin protein kinase-like protein	1872	20	0	0.7795	4	P:protein phosphorylation; F:ATP binding; F:carbohydrate binding; F:protein tyrosine kinase activity	-	IPR000719 (PROFILE); IPR001220 (PFAM); IPR001245 (PFAM); IPR002290 (SMART); IPR008985 (SUPERFAMILY); IPR011009 (SUPERFAMILY); IPR013320 (G3DSA:2.60.120.GENE3D); IPR019825 (PROSITE); IPR020635 (SMART); G3DSA:1.10.510.10 (GENE3D), G3DSA:3.30.200.20 (GENE3D), PTHR24420 (PANTHER), PTHR24420:SF175 (PANTHER), PS51257 (PROFILE), SignalP-NN(euk) (SIGNALP), tmhmm (TMHMM)
Bra018419	core-2 i-branching beta- -n-acetylglucosaminyltransferase family protein	2196	20	0	0.775	3	C:membrane; F:acetylglucosaminyltransferase activity; P:response to salt stress	-	IPR003406 (PFAM); PTHR31042 (PANTHER), PTHR31042:SF0 (PANTHER), SignalP-NN(euk) (SIGNALP), tmhmm (TMHMM)
[truncated: 1,178 more rows]
