# Supplementary material for: Fine mapping of Rcr1 and analyses of its effect on transcriptome patterns during infection by Plasmodiophora brassicae
Source: BMC Genomics. 2014 Dec 23;15(1):1166. doi: 10.1186/1471-2164-15-1166 (PMC4326500; doi:10.1186/1471-2164-15-1166)
Supplement: Supplementary file 1 — Additional file 1: Figure S1: Statistics of GO term mapping by Blast2GO. Table S1. Sequences of the primers used for qPCR validation of selected gene expression. Table S2. GO annotations of genes residing in the fine mapped region. Table S3. Summary of identified DEGs. Table S4. Annotation of identified DEGs using Blast2GO. Table S5. Statistics of enrichment analysis for data presented in Figure 8. (ZIP 984 KB) [file 12864_2014_6989_MOESM1_ESM.zip › Table S5_v2.xlsx]

## Sheet: Sheet1
GO-ID	Term	Category	FDR	P-Value	#Test	#Ref	#notAnnotTest	#notAnnotRef	Over/Under	TestSeqs	RefSeqs
GO:0009738	abscisic acid mediated signaling pathway	P	0.00534108	6.1228e-05	71	22	1004	803	over	Bra040274, Bra015558, Bra008454, Bra013363, Bra015880, Bra016604, Bra001293, Bra005623, Bra001723, Bra008435, Bra004532, Bra000184, Bra036272, Bra003778, Bra032362, Bra031719, Bra025713, Bra030986, Bra001202, Bra008269, Bra008268, Bra002635, Bra003712, Bra037630, Bra006074, Bra023399, Bra030102, Bra004321, Bra003588, Bra011739, Bra017351, Bra017350, Bra012006, Bra031065, Bra008539, Bra004980, Bra…	Bra016141, Bra016498, Bra001597, Bra038774, Bra018969, Bra029496, Bra027292, Bra038700, Bra000799, Bra005407, Bra001847, Bra001846, Bra001845, Bra033521, Bra013296, Bra017621, Bra020999, Bra020979, Bra031940, Bra036901, Bra019922, Bra030386
GO:0043450	alkene biosynthetic process	P	0.0295035	0.000632657	42	11	1033	814	over	Bra019117, Bra003148, Bra005197, Bra016604, Bra005623, Bra008438, Bra000637, Bra000985, Bra012225, Bra032362, Bra030988, Bra030986, Bra030981, Bra016464, Bra016463, Bra035150, Bra039847, Bra026320, Bra008269, Bra008268, Bra028383, Bra030102, Bra033261, Bra010627, Bra032911, Bra019031, Bra017656, Bra040972, Bra025807, Bra040605, Bra008037, Bra020019, Bra017188, Bra017962, Bra024232, Bra010794, Bra…	Bra019102, Bra016602, Bra007350, Bra011618, Bra040544, Bra030199, Bra007611, Bra011784, Bra005407, Bra031090, Bra010625
GO:0009310	amine catabolic process	P	0.0161116	0.000244831	33	6	1042	819	over	Bra037094, Bra036784, Bra035320, Bra027959, Bra039219, Bra001293, Bra036703, Bra006210, Bra004833, Bra026320, Bra017871, Bra037986, Bra011409, Bra012845, Bra036882, Bra010644, Bra038546, Bra030747, Bra015935, Bra019031, Bra030706, Bra011201, Bra013712, Bra011549, Bra038031, Bra027053, Bra036653, Bra038814, Bra000548, Bra011026, Bra038677, Bra037218, Bra012788	Bra014462, Bra039328, Bra017668, Bra024563, Bra025188, Bra012792
GO:0006820	anion transport	P	1.1267e-05	4.80596e-08	89	21	986	804	over	Bra037094, Bra019469, Bra008124, Bra020900, Bra035694, Bra022623, Bra027962, Bra006728, Bra026863, Bra020798, Bra018698, Bra027492, Bra027491, Bra011969, Bra027488, Bra000629, Bra014774, Bra010879, Bra018656, Bra018655, Bra035977, Bra030195, Bra033441, Bra004833, Bra024615, Bra004826, Bra012535, Bra017078, Bra037654, Bra037653, Bra023864, Bra038287, Bra005430, Bra018933, Bra033739, Bra030126, Bra…	Bra019102, Bra006711, Bra022142, Bra034524, Bra018172, Bra006882, Bra023844, Bra021316, Bra032989, Bra019098, Bra020899, Bra016259, Bra027553, Bra019329, Bra007256, Bra025188, Bra034754, Bra039735, Bra029832, Bra016683, Bra035813
GO:0009072	aromatic amino acid family metabolic process	P	0.0211851	0.000372819	52	15	1023	810	over	Bra037094, Bra008131, Bra002068, Bra036784, Bra029349, Bra035320, Bra027959, Bra039219, Bra013000, Bra015511, Bra036703, Bra004058, Bra004057, Bra007655, Bra004833, Bra023089, Bra017871, Bra018932, Bra011409, Bra012845, Bra036882, Bra010644, Bra026156, Bra033589, Bra010627, Bra038546, Bra003526, Bra039984, Bra039983, Bra030747, Bra015939, Bra015935, Bra019031, Bra033090, Bra040601, Bra011201, Bra…	Bra008491, Bra014462, Bra030303, Bra009397, Bra017882, Bra004001, Bra007611, Bra011403, Bra039328, Bra028624, Bra013714, Bra011884, Bra024563, Bra025188, Bra012792
GO:0019439	aromatic compound catabolic process	P	0.0295035	0.000621455	31	6	1044	819	over	Bra037094, Bra036784, Bra035320, Bra027959, Bra039219, Bra036703, Bra020720, Bra004833, Bra017871, Bra011409, Bra012845, Bra036882, Bra010644, Bra026156, Bra010627, Bra029753, Bra038546, Bra030747, Bra015935, Bra011201, Bra013712, Bra038031, Bra027053, Bra038814, Bra000548, Bra005869, Bra011026, Bra038677, Bra037218, Bra012788, Bra005699	Bra014462, Bra039328, Bra024563, Bra025188, Bra028793, Bra012792
GO:0052545	callose localization	P	0.00151429	1.33222e-05	40	6	1035	819	over	Bra040274, Bra010598, Bra010597, Bra008131, Bra013042, Bra029349, Bra001769, Bra008454, Bra013000, Bra010879, Bra030988, Bra004833, Bra001202, Bra017871, Bra008269, Bra008268, Bra011762, Bra004321, Bra029432, Bra006830, Bra026606, Bra010644, Bra017351, Bra017350, Bra026156, Bra015939, Bra003858, Bra034611, Bra040605, Bra008037, Bra012655, Bra029582, Bra028487, Bra019191, Bra038326, Bra015728, Bra…	Bra016602, Bra009313, Bra001852, Bra031329, Bra019333, Bra016840
GO:0006812	cation transport	P	5.69313e-06	2.12487e-08	143	47	932	778	over	Bra021572, Bra010598, Bra010597, Bra019469, Bra002068, Bra017299, Bra007041, Bra020114, Bra000687, Bra027979, Bra026099, Bra020900, Bra003499, Bra027962, Bra026515, Bra019797, Bra006728, Bra009896, Bra010543, Bra022161, Bra021072, Bra011969, Bra034200, Bra035643, Bra030660, Bra010879, Bra016930, Bra001261, Bra025297, Bra030195, Bra004058, Bra004057, Bra038416, Bra007655, Bra037329, Bra004833, Bra…	Bra012764, Bra019102, Bra037511, Bra037052, Bra022609, Bra015520, Bra006711, Bra035668, Bra035661, Bra022142, Bra027476, Bra035966, Bra019276, Bra000144, Bra018172, Bra008264, Bra021316, Bra032641, Bra023032, Bra017396, Bra032989, Bra034357, Bra036069, Bra019098, Bra029416, Bra020899, Bra021172, Bra019864, Bra032939, Bra000708, Bra003874, Bra030722, Bra009483, Bra008392, Bra013296, Bra019666, Bra…
GO:0043449	cellular alkene metabolic process	P	0.0368065	0.000843871	43	12	1032	813	over	Bra019117, Bra003148, Bra005197, Bra016604, Bra005623, Bra008438, Bra000637, Bra000985, Bra012225, Bra032362, Bra030988, Bra030986, Bra030981, Bra016464, Bra016463, Bra035150, Bra039847, Bra026320, Bra008269, Bra008268, Bra028383, Bra030102, Bra033261, Bra010627, Bra032911, Bra019031, Bra017656, Bra040972, Bra025807, Bra040605, Bra008037, Bra020019, Bra003833, Bra017188, Bra017962, Bra024232, Bra…	Bra019102, Bra016602, Bra007350, Bra011618, Bra040544, Bra030199, Bra007611, Bra011784, Bra005407, Bra031090, Bra012371, Bra010625
GO:0044106	cellular amine metabolic process	P	0.0106347	0.000141759	42	9	1033	816	over	Bra037094, Bra008131, Bra036784, Bra029349, Bra035320, Bra027959, Bra039219, Bra013000, Bra001293, Bra036703, Bra006210, Bra004833, Bra026320, Bra017871, Bra010000, Bra037986, Bra011409, Bra012845, Bra036882, Bra000753, Bra000752, Bra010644, Bra038546, Bra030747, Bra015939, Bra015935, Bra019031, Bra033090, Bra030706, Bra011201, Bra013712, Bra011549, Bra038031, Bra027053, Bra036653, Bra038814, Bra…	Bra014462, Bra004001, Bra039328, Bra017668, Bra013714, Bra018573, Bra024563, Bra025188, Bra012792
GO:0042402	cellular biogenic amine catabolic process	P	0.0161116	0.000244831	33	6	1042	819	over	Bra037094, Bra036784, Bra035320, Bra027959, Bra039219, Bra001293, Bra036703, Bra006210, Bra004833, Bra026320, Bra017871, Bra037986, Bra011409, Bra012845, Bra036882, Bra010644, Bra038546, Bra030747, Bra015935, Bra019031, Bra030706, Bra011201, Bra013712, Bra011549, Bra038031, Bra027053, Bra036653, Bra038814, Bra000548, Bra011026, Bra038677, Bra037218, Bra012788	Bra014462, Bra039328, Bra017668, Bra024563, Bra025188, Bra012792
GO:0006576	cellular biogenic amine metabolic process	P	0.0106347	0.000141759	42	9	1033	816	over	Bra037094, Bra008131, Bra036784, Bra029349, Bra035320, Bra027959, Bra039219, Bra013000, Bra001293, Bra036703, Bra006210, Bra004833, Bra026320, Bra017871, Bra010000, Bra037986, Bra011409, Bra012845, Bra036882, Bra000753, Bra000752, Bra010644, Bra038546, Bra030747, Bra015939, Bra015935, Bra019031, Bra033090, Bra030706, Bra011201, Bra013712, Bra011549, Bra038031, Bra027053, Bra036653, Bra038814, Bra…	Bra014462, Bra004001, Bra039328, Bra017668, Bra013714, Bra018573, Bra024563, Bra025188, Bra012792
GO:0044255	cellular lipid metabolic process	P	4.92289e-05	2.36236e-07	194	80	881	745	over	Bra012409, Bra040274, Bra015577, Bra028711, Bra019469, Bra007041, Bra008124, Bra000687, Bra010576, Bra027612, Bra001769, Bra022981, Bra035320, Bra013363, Bra015880, Bra016604, Bra001293, Bra019777, Bra015511, Bra008438, Bra008435, Bra004532, Bra021847, Bra011152, Bra036272, Bra027466, Bra036703, Bra003778, Bra011936, Bra032362, Bra004058, Bra026008, Bra004057, Bra030988, Bra025713, Bra030986, Bra…	Bra018392, Bra036446, Bra024011, Bra017287, Bra014462, Bra033159, Bra000663, Bra016602, Bra005175, Bra022142, Bra030303, Bra016498, Bra033458, Bra039519, Bra030638, Bra009397, Bra009391, Bra014737, Bra011121, Bra038774, Bra033775, Bra033774, Bra018969, Bra035490, Bra029496, Bra007611, Bra034037, Bra021324, Bra034824, Bra010334, Bra000799, Bra033287, Bra011403, Bra023022, Bra005407, Bra032989, Bra…
GO:0071215	cellular response to abscisic acid stimulus	P	0.00534108	6.1228e-05	71	22	1004	803	over	Bra040274, Bra015558, Bra008454, Bra013363, Bra015880, Bra016604, Bra001293, Bra005623, Bra001723, Bra008435, Bra004532, Bra000184, Bra036272, Bra003778, Bra032362, Bra031719, Bra025713, Bra030986, Bra001202, Bra008269, Bra008268, Bra002635, Bra003712, Bra037630, Bra006074, Bra023399, Bra030102, Bra004321, Bra003588, Bra011739, Bra017351, Bra017350, Bra012006, Bra031065, Bra008539, Bra004980, Bra…	Bra016141, Bra016498, Bra001597, Bra038774, Bra018969, Bra029496, Bra027292, Bra038700, Bra000799, Bra005407, Bra001847, Bra001846, Bra001845, Bra033521, Bra013296, Bra017621, Bra020999, Bra020979, Bra031940, Bra036901, Bra019922, Bra030386
GO:0036294	cellular response to decreased oxygen levels	P	0.029479	0.000597283	18	1	1057	824	over	Bra010598, Bra010597, Bra003499, Bra026822, Bra031719, Bra001084, Bra011762, Bra011752, Bra006830, Bra010608, Bra018751, Bra015460, Bra006194, Bra000557, Bra036998, Bra036997, Bra026207, Bra020493	Bra019922
GO:0071496	cellular response to external stimulus	P	0.00973205	0.000124537	88	32	987	793	over	Bra012409, Bra037094, Bra020923, Bra008131, Bra019469, Bra029349, Bra020900, Bra022623, Bra027962, Bra016184, Bra006728, Bra013000, Bra026863, Bra027492, Bra027491, Bra027488, Bra036272, Bra025297, Bra036703, Bra035977, Bra030195, Bra038416, Bra037329, Bra013183, Bra012535, Bra017078, Bra023864, Bra026679, Bra038287, Bra018933, Bra030126, Bra013943, Bra032640, Bra001084, Bra007146, Bra017394, Bra…	Bra014462, Bra038935, Bra013676, Bra009391, Bra029964, Bra018172, Bra012544, Bra029496, Bra023844, Bra032641, Bra000799, Bra000797, Bra039328, Bra031090, Bra020899, Bra016259, Bra040998, Bra001341, Bra013714, Bra019329, Bra019323, Bra019320, Bra006178, Bra014674, Bra000881, Bra036158, Bra024518, Bra034404, Bra007889, Bra024053, Bra036901, Bra035813
GO:0031668	cellular response to extracellular stimulus	P	0.00973205	0.000124537	88	32	987	793	over	Bra012409, Bra037094, Bra020923, Bra008131, Bra019469, Bra029349, Bra020900, Bra022623, Bra027962, Bra016184, Bra006728, Bra013000, Bra026863, Bra027492, Bra027491, Bra027488, Bra036272, Bra025297, Bra036703, Bra035977, Bra030195, Bra038416, Bra037329, Bra013183, Bra012535, Bra017078, Bra023864, Bra026679, Bra038287, Bra018933, Bra030126, Bra013943, Bra032640, Bra001084, Bra007146, Bra017394, Bra…	Bra014462, Bra038935, Bra013676, Bra009391, Bra029964, Bra018172, Bra012544, Bra029496, Bra023844, Bra032641, Bra000799, Bra000797, Bra039328, Bra031090, Bra020899, Bra016259, Bra040998, Bra001341, Bra013714, Bra019329, Bra019323, Bra019320, Bra006178, Bra014674, Bra000881, Bra036158, Bra024518, Bra034404, Bra007889, Bra024053, Bra036901, Bra035813
GO:0071456	cellular response to hypoxia	P	0.0293304	0.000578631	17	1	1058	824	over	Bra010598, Bra010597, Bra026822, Bra031719, Bra001084, Bra011762, Bra011752, Bra006830, Bra010608, Bra018751, Bra015460, Bra006194, Bra000557, Bra036998, Bra036997, Bra026207, Bra020493	Bra019922
GO:0010106	cellular response to iron ion starvation	P	0.000360164	2.01638e-06	38	4	1037	821	over	Bra019469, Bra020900, Bra027962, Bra006728, Bra030195, Bra038416, Bra037329, Bra012535, Bra017078, Bra023864, Bra038287, Bra018933, Bra030126, Bra013943, Bra032640, Bra001084, Bra007146, Bra011406, Bra002497, Bra033252, Bra002492, Bra002491, Bra029753, Bra007437, Bra000289, Bra013422, Bra013419, Bra029248, Bra010111, Bra036653, Bra005046, Bra019191, Bra019189, Bra018096, Bra039755, Bra018076, Bra…	Bra018172, Bra032641, Bra020899, Bra035813
GO:0031669	cellular response to nutrient levels	P	0.0152013	0.000218841	77	27	998	798	over	Bra012409, Bra037094, Bra020923, Bra008131, Bra019469, Bra029349, Bra020900, Bra022623, Bra027962, Bra006728, Bra013000, Bra026863, Bra027492, Bra027491, Bra027488, Bra036272, Bra035977, Bra030195, Bra038416, Bra037329, Bra012535, Bra017078, Bra023864, Bra026679, Bra038287, Bra018933, Bra030126, Bra013943, Bra032640, Bra001084, Bra007146, Bra017394, Bra011406, Bra036882, Bra032622, Bra002497, Bra…	Bra014462, Bra038935, Bra013676, Bra009391, Bra029964, Bra018172, Bra012544, Bra029496, Bra023844, Bra032641, Bra000799, Bra039328, Bra031090, Bra020899, Bra016259, Bra040998, Bra001341, Bra019329, Bra019323, Bra019320, Bra006178, Bra014674, Bra000881, Bra036158, Bra024518, Bra034404, Bra035813
GO:0071453	cellular response to oxygen levels	P	0.029479	0.000597283	18	1	1057	824	over	Bra010598, Bra010597, Bra003499, Bra026822, Bra031719, Bra001084, Bra011762, Bra011752, Bra006830, Bra010608, Bra018751, Bra015460, Bra006194, Bra000557, Bra036998, Bra036997, Bra026207, Bra020493	Bra019922
GO:0009267	cellular response to starvation	P	0.00500763	5.47355e-05	77	25	998	800	over	Bra012409, Bra037094, Bra020923, Bra008131, Bra019469, Bra029349, Bra020900, Bra022623, Bra027962, Bra006728, Bra013000, Bra026863, Bra027492, Bra027491, Bra027488, Bra036272, Bra035977, Bra030195, Bra038416, Bra037329, Bra012535, Bra017078, Bra023864, Bra026679, Bra038287, Bra018933, Bra030126, Bra013943, Bra032640, Bra001084, Bra007146, Bra017394, Bra011406, Bra036882, Bra032622, Bra002497, Bra…	Bra014462, Bra038935, Bra013676, Bra009391, Bra029964, Bra018172, Bra012544, Bra029496, Bra023844, Bra032641, Bra000799, Bra039328, Bra031090, Bra020899, Bra040998, Bra019329, Bra019323, Bra019320, Bra006178, Bra014674, Bra000881, Bra036158, Bra024518, Bra034404, Bra035813
GO:0052542	defense response by callose deposition	P	9.05916e-05	4.83026e-07	38	3	1037	822	over	Bra040274, Bra010598, Bra010597, Bra008131, Bra013042, Bra029349, Bra001769, Bra008454, Bra013000, Bra010879, Bra030988, Bra004833, Bra001202, Bra017871, Bra008269, Bra008268, Bra011762, Bra004321, Bra006830, Bra026606, Bra010644, Bra017351, Bra017350, Bra026156, Bra015939, Bra003858, Bra034611, Bra040605, Bra008037, Bra012655, Bra029582, Bra028487, Bra019191, Bra015728, Bra019189, Bra020628, Bra…	Bra016602, Bra019333, Bra016840
GO:0051234	establishment of localization	P	0.0126277	0.000175057	341	197	734	628	over	Bra037094, Bra021572, Bra019117, Bra010598, Bra010597, Bra008496, Bra008131, Bra013042, Bra019469, Bra002068, Bra017299, Bra007041, Bra020114, Bra008124, Bra017725, Bra000687, Bra027979, Bra029349, Bra026099, Bra020900, Bra001769, Bra003499, Bra035694, Bra000313, Bra022623, Bra027962, Bra026515, Bra035320, Bra019797, Bra027959, Bra017702, Bra010557, Bra039219, Bra006728, Bra025425, Bra025424, Bra…	Bra012764, Bra008930, Bra034278, Bra019102, Bra037511, Bra013036, Bra007035, Bra020467, Bra023713, Bra016993, Bra000315, Bra025793, Bra037052, Bra022614, Bra022974, Bra022609, Bra006716, Bra015520, Bra006711, Bra039561, Bra035668, Bra035661, Bra028224, Bra011618, Bra020421, Bra011976, Bra021868, Bra022142, Bra030303, Bra021856, Bra009508, Bra016141, Bra027476, Bra040544, Bra016498, Bra008408, Bra…
GO:0006633	fatty acid biosynthetic process	P	0.000585542	3.43427e-06	88	26	987	799	over	Bra040274, Bra028711, Bra001769, Bra035320, Bra013363, Bra015880, Bra016604, Bra001293, Bra008435, Bra004532, Bra036703, Bra003778, Bra011936, Bra032362, Bra004058, Bra004057, Bra030988, Bra025713, Bra030986, Bra016464, Bra016463, Bra007655, Bra005921, Bra020284, Bra037304, Bra001202, Bra008271, Bra017871, Bra008269, Bra008268, Bra003712, Bra029120, Bra008591, Bra023399, Bra024479, Bra030102, Bra…	Bra018392, Bra024011, Bra033159, Bra016602, Bra030303, Bra016498, Bra030638, Bra009397, Bra038774, Bra007611, Bra021324, Bra011403, Bra023022, Bra005407, Bra032989, Bra011265, Bra027201, Bra028624, Bra013296, Bra007727, Bra013714, Bra011884, Bra013230, Bra035502, Bra031940, Bra000010
GO:0006631	fatty acid metabolic process	P	1.62454e-06	3.03167e-09	122	33	953	792	over	Bra012409, Bra040274, Bra028711, Bra019469, Bra001769, Bra022981, Bra035320, Bra013363, Bra015880, Bra016604, Bra001293, Bra008438, Bra008435, Bra004532, Bra021847, Bra011152, Bra036703, Bra003778, Bra011936, Bra032362, Bra004058, Bra004057, Bra030988, Bra025713, Bra030986, Bra016464, Bra016463, Bra007655, Bra005921, Bra020284, Bra005919, Bra035150, Bra037304, Bra001202, Bra008271, Bra017871, Bra…	Bra018392, Bra024011, Bra033159, Bra016602, Bra022142, Bra030303, Bra016498, Bra030638, Bra009397, Bra014737, Bra038774, Bra007611, Bra021324, Bra034824, Bra011403, Bra023022, Bra005407, Bra032989, Bra012371, Bra001032, Bra011265, Bra026122, Bra027201, Bra028624, Bra004132, Bra013296, Bra007727, Bra013714, Bra011884, Bra013230, Bra035502, Bra031940, Bra000010
GO:0006972	hyperosmotic response	P	0.0152244	0.000223232	55	16	1020	809	over	Bra040274, Bra001769, Bra013363, Bra015880, Bra016604, Bra001293, Bra037030, Bra015514, Bra008438, Bra004532, Bra021847, Bra003778, Bra032362, Bra025713, Bra030986, Bra037329, Bra020284, Bra035150, Bra001202, Bra037630, Bra032640, Bra023399, Bra030102, Bra036882, Bra033252, Bra011739, Bra012006, Bra031065, Bra026124, Bra032911, Bra019043, Bra015935, Bra000263, Bra024736, Bra008846, Bra027099, Bra…	Bra008491, Bra037511, Bra016498, Bra001597, Bra038774, Bra007607, Bra017051, Bra032641, Bra005407, Bra031090, Bra001847, Bra001846, Bra001845, Bra032441, Bra013714, Bra024053
GO:0042538	hyperosmotic salinity response	P	0.0211851	0.000378406	46	12	1029	813	over	Bra040274, Bra001769, Bra013363, Bra015880, Bra016604, Bra001293, Bra037030, Bra015514, Bra004532, Bra021847, Bra003778, Bra032362, Bra025713, Bra030986, Bra020284, Bra001202, Bra037630, Bra023399, Bra030102, Bra011739, Bra012006, Bra031065, Bra026124, Bra032911, Bra019043, Bra015935, Bra000263, Bra008846, Bra027099, Bra027098, Bra012655, Bra013712, Bra016520, Bra006190, Bra029582, Bra000548, Bra…	Bra008491, Bra016498, Bra001597, Bra038774, Bra007607, Bra017051, Bra005407, Bra001847, Bra001846, Bra001845, Bra013714, Bra024053
GO:0042430	indole-containing compound metabolic process	P	0.0183155	0.000297246	50	14	1025	811	over	Bra037094, Bra010598, Bra010597, Bra008131, Bra008124, Bra036784, Bra029349, Bra035320, Bra027959, Bra039219, Bra013000, Bra012268, Bra036703, Bra004833, Bra005104, Bra017871, Bra003707, Bra018934, Bra003263, Bra011409, Bra011762, Bra012845, Bra036882, Bra006830, Bra010644, Bra026156, Bra038546, Bra030747, Bra015939, Bra015935, Bra014832, Bra033090, Bra020376, Bra011201, Bra007293, Bra013712, Bra…	Bra020467, Bra014462, Bra016787, Bra004001, Bra007611, Bra039328, Bra034150, Bra013714, Bra019333, Bra027035, Bra034466, Bra024563, Bra025188, Bra012792
GO:0015698	inorganic anion transport	P	1.30909e-06	1.74499e-09	81	14	994	811	over	Bra037094, Bra019469, Bra008124, Bra020900, Bra022623, Bra027962, Bra006728, Bra026863, Bra020798, Bra018698, Bra027492, Bra027491, Bra027488, Bra000629, Bra018656, Bra018655, Bra035977, Bra030195, Bra033441, Bra004833, Bra024615, Bra004826, Bra012535, Bra017078, Bra037654, Bra037653, Bra023864, Bra038287, Bra005430, Bra018933, Bra033739, Bra030126, Bra020230, Bra035106, Bra013943, Bra001084, Bra…	Bra006711, Bra034524, Bra018172, Bra006882, Bra023844, Bra020899, Bra016259, Bra027553, Bra019329, Bra025188, Bra034754, Bra029832, Bra016683, Bra035813
GO:0006811	ion transport	P	8.30088e-08	6.63894e-11	187	61	888	764	over	Bra037094, Bra021572, Bra010598, Bra010597, Bra019469, Bra002068, Bra017299, Bra007041, Bra020114, Bra008124, Bra000687, Bra027979, Bra026099, Bra020900, Bra003499, Bra035694, Bra022623, Bra027962, Bra026515, Bra019797, Bra006728, Bra009896, Bra026863, Bra010543, Bra020798, Bra022161, Bra018698, Bra037033, Bra021072, Bra027492, Bra027491, Bra011969, Bra034200, Bra027488, Bra035643, Bra030660, Bra…	Bra012764, Bra019102, Bra037511, Bra037052, Bra022609, Bra015520, Bra006711, Bra035668, Bra035661, Bra022142, Bra027476, Bra034542, Bra034524, Bra035966, Bra019276, Bra000144, Bra004834, Bra018172, Bra008264, Bra006882, Bra023844, Bra021316, Bra032641, Bra023032, Bra017396, Bra032989, Bra034357, Bra031529, Bra036069, Bra019098, Bra029416, Bra020899, Bra021172, Bra016259, Bra019864, Bra032939, Bra…
GO:0006826	iron ion transport	P	0.000958103	7.32375e-06	38	5	1037	820	over	Bra019469, Bra020900, Bra027962, Bra006728, Bra030195, Bra038416, Bra037329, Bra012535, Bra017078, Bra023864, Bra038287, Bra018933, Bra030126, Bra013943, Bra032640, Bra001084, Bra007146, Bra011406, Bra002497, Bra033252, Bra002492, Bra002491, Bra029753, Bra007437, Bra000289, Bra013422, Bra013419, Bra029248, Bra010111, Bra036653, Bra005046, Bra019191, Bra019189, Bra018096, Bra039755, Bra018076, Bra…	Bra018172, Bra032641, Bra020899, Bra018573, Bra035813
GO:0009695	jasmonic acid biosynthetic process	P	5.54916e-06	1.9232e-08	78	15	997	810	over	Bra040274, Bra028711, Bra001769, Bra035320, Bra013363, Bra015880, Bra016604, Bra001293, Bra008435, Bra004532, Bra036703, Bra003778, Bra032362, Bra004058, Bra004057, Bra030988, Bra025713, Bra030986, Bra016464, Bra016463, Bra007655, Bra005921, Bra020284, Bra001202, Bra008271, Bra017871, Bra008269, Bra008268, Bra003712, Bra008591, Bra023399, Bra030102, Bra007937, Bra009300, Bra003588, Bra011297, Bra…	Bra016602, Bra030303, Bra016498, Bra009397, Bra038774, Bra007611, Bra011403, Bra005407, Bra032989, Bra028624, Bra013296, Bra007727, Bra013714, Bra011884, Bra031940
GO:0009694	jasmonic acid metabolic process	P	8.30088e-08	5.63204e-11	93	16	982	809	over	Bra040274, Bra028711, Bra019469, Bra001769, Bra022981, Bra035320, Bra013363, Bra015880, Bra016604, Bra001293, Bra008435, Bra004532, Bra011152, Bra036703, Bra003778, Bra032362, Bra004058, Bra004057, Bra030988, Bra025713, Bra030986, Bra016464, Bra016463, Bra007655, Bra005921, Bra020284, Bra005919, Bra001202, Bra008271, Bra017871, Bra008269, Bra008268, Bra003712, Bra038287, Bra008591, Bra023399, Bra…	Bra016602, Bra030303, Bra016498, Bra009397, Bra038774, Bra007611, Bra011403, Bra005407, Bra032989, Bra001032, Bra028624, Bra013296, Bra007727, Bra013714, Bra011884, Bra031940
GO:0008610	lipid biosynthetic process	P	0.000890941	6.17554e-06	160	67	915	758	over	Bra012409, Bra040274, Bra028711, Bra007041, Bra008124, Bra000687, Bra020900, Bra010576, Bra027612, Bra001769, Bra035320, Bra006728, Bra013363, Bra015880, Bra016604, Bra001293, Bra019777, Bra015514, Bra015511, Bra008438, Bra008435, Bra004532, Bra036272, Bra036703, Bra003778, Bra011936, Bra032362, Bra004058, Bra026008, Bra004057, Bra030988, Bra025713, Bra030986, Bra019718, Bra016464, Bra016463, Bra…	Bra018392, Bra036446, Bra024011, Bra014462, Bra033159, Bra000663, Bra016602, Bra005175, Bra030303, Bra016498, Bra033458, Bra039519, Bra020747, Bra030638, Bra009397, Bra009391, Bra011121, Bra038774, Bra035490, Bra029496, Bra007611, Bra034037, Bra021324, Bra034824, Bra010334, Bra000799, Bra033287, Bra011403, Bra023022, Bra005407, Bra032989, Bra017386, Bra039328, Bra003221, Bra020899, Bra030783, Bra…
GO:0006629	lipid metabolic process	P	5.45461e-05	2.76293e-07	218	95	857	730	over	Bra029807, Bra012409, Bra040274, Bra015577, Bra028711, Bra019469, Bra007041, Bra008124, Bra000687, Bra020900, Bra010576, Bra027612, Bra001769, Bra022981, Bra008106, Bra038934, Bra035320, Bra006728, Bra013363, Bra015880, Bra016604, Bra001293, Bra019777, Bra015514, Bra015511, Bra008438, Bra008435, Bra004532, Bra021847, Bra011152, Bra036272, Bra027466, Bra036703, Bra003778, Bra011936, Bra032362, Bra…	Bra018392, Bra036446, Bra024011, Bra033975, Bra017287, Bra026529, Bra014462, Bra025793, Bra033159, Bra000663, Bra016602, Bra005175, Bra022142, Bra030303, Bra010080, Bra000626, Bra016498, Bra033458, Bra039519, Bra020747, Bra030638, Bra009397, Bra009391, Bra034521, Bra014737, Bra011121, Bra038774, Bra033775, Bra033774, Bra018969, Bra035490, Bra029496, Bra007611, Bra034037, Bra021324, Bra034824, Bra…
GO:0051179	localization	P	0.00277687	2.66508e-05	363	205	712	620	over	Bra037094, Bra040274, Bra021572, Bra019117, Bra010598, Bra010597, Bra008496, Bra008131, Bra013042, Bra019469, Bra002068, Bra017299, Bra007041, Bra020114, Bra008124, Bra017725, Bra000687, Bra027979, Bra029349, Bra026099, Bra020900, Bra001769, Bra003499, Bra035694, Bra000313, Bra022623, Bra027962, Bra026515, Bra035320, Bra019797, Bra027959, Bra017702, Bra010557, Bra039219, Bra006728, Bra025425, Bra…	Bra012764, Bra008930, Bra034278, Bra019102, Bra037511, Bra013036, Bra007035, Bra020467, Bra023713, Bra016993, Bra000315, Bra025793, Bra037052, Bra022614, Bra022974, Bra027156, Bra022609, Bra006716, Bra015520, Bra006711, Bra039561, Bra035668, Bra016602, Bra035661, Bra028224, Bra011618, Bra020421, Bra011976, Bra021868, Bra022142, Bra030303, Bra021856, Bra009508, Bra016141, Bra027476, Bra040544, Bra…
GO:0030001	metal ion transport	P	2.16454e-06	4.61645e-09	114	30	961	795	over	Bra021572, Bra010598, Bra010597, Bra019469, Bra017299, Bra007041, Bra020114, Bra027979, Bra026099, Bra020900, Bra027962, Bra006728, Bra010543, Bra022161, Bra021072, Bra011969, Bra035643, Bra016930, Bra001261, Bra030195, Bra004058, Bra004057, Bra038416, Bra037329, Bra004833, Bra023089, Bra012535, Bra017078, Bra017077, Bra037654, Bra032672, Bra037653, Bra023864, Bra012528, Bra007606, Bra018144, Bra…	Bra012764, Bra019102, Bra037511, Bra037052, Bra022609, Bra006711, Bra035668, Bra035661, Bra022142, Bra027476, Bra035966, Bra019276, Bra018172, Bra032641, Bra017396, Bra034357, Bra036069, Bra029416, Bra020899, Bra021172, Bra003874, Bra030722, Bra013296, Bra018573, Bra020303, Bra019197, Bra022373, Bra025188, Bra030843, Bra035813
GO:0032787	monocarboxylic acid metabolic process	P	0.0279222	0.000532364	218	117	857	708	over	Bra012409, Bra037094, Bra040274, Bra019117, Bra027990, Bra028711, Bra008131, Bra019469, Bra020114, Bra017725, Bra000687, Bra036784, Bra029349, Bra027612, Bra001769, Bra035694, Bra022981, Bra035320, Bra027959, Bra039219, Bra013363, Bra015880, Bra016604, Bra018698, Bra001293, Bra019777, Bra008438, Bra008435, Bra004532, Bra000637, Bra010529, Bra011969, Bra034200, Bra030660, Bra000985, Bra010879, Bra…	Bra018392, Bra014491, Bra014490, Bra008491, Bra024011, Bra037511, Bra020467, Bra014462, Bra038935, Bra033159, Bra000663, Bra022609, Bra015520, Bra016602, Bra007350, Bra005175, Bra022142, Bra030303, Bra016498, Bra013676, Bra007315, Bra003774, Bra030638, Bra030997, Bra003410, Bra030199, Bra009397, Bra014737, Bra038774, Bra012203, Bra000144, Bra013199, Bra033775, Bra033774, Bra012544, Bra018969, Bra…
GO:0015706	nitrate transport	P	7.51479e-06	3.00511e-08	69	12	1006	813	over	Bra037094, Bra019469, Bra008124, Bra020900, Bra027962, Bra006728, Bra020798, Bra018698, Bra000629, Bra018656, Bra018655, Bra030195, Bra004833, Bra024615, Bra004826, Bra012535, Bra017078, Bra037654, Bra037653, Bra023864, Bra038287, Bra018933, Bra033739, Bra030126, Bra020230, Bra035106, Bra013943, Bra001084, Bra007146, Bra026991, Bra013478, Bra006397, Bra002497, Bra002492, Bra002491, Bra012384, Bra…	Bra006711, Bra034524, Bra018172, Bra023844, Bra020899, Bra016259, Bra027553, Bra019329, Bra025188, Bra034754, Bra016683, Bra035813
GO:1900674	olefin biosynthetic process	P	0.0295035	0.000632657	42	11	1033	814	over	Bra019117, Bra003148, Bra005197, Bra016604, Bra005623, Bra008438, Bra000637, Bra000985, Bra012225, Bra032362, Bra030988, Bra030986, Bra030981, Bra016464, Bra016463, Bra035150, Bra039847, Bra026320, Bra008269, Bra008268, Bra028383, Bra030102, Bra033261, Bra010627, Bra032911, Bra019031, Bra017656, Bra040972, Bra025807, Bra040605, Bra008037, Bra020019, Bra017188, Bra017962, Bra024232, Bra010794, Bra…	Bra019102, Bra016602, Bra007350, Bra011618, Bra040544, Bra030199, Bra007611, Bra011784, Bra005407, Bra031090, Bra010625
GO:1900673	olefin metabolic process	P	0.0368065	0.000843871	43	12	1032	813	over	Bra019117, Bra003148, Bra005197, Bra016604, Bra005623, Bra008438, Bra000637, Bra000985, Bra012225, Bra032362, Bra030988, Bra030986, Bra030981, Bra016464, Bra016463, Bra035150, Bra039847, Bra026320, Bra008269, Bra008268, Bra028383, Bra030102, Bra033261, Bra010627, Bra032911, Bra019031, Bra017656, Bra040972, Bra025807, Bra040605, Bra008037, Bra020019, Bra003833, Bra017188, Bra017962, Bra024232, Bra…	Bra019102, Bra016602, Bra007350, Bra011618, Bra040544, Bra030199, Bra007611, Bra011784, Bra005407, Bra031090, Bra012371, Bra010625
GO:0055114	oxidation-reduction process	P	0.0416931	0.000978136	180	94	895	731	over	Bra012409, Bra021572, Bra010598, Bra010597, Bra007041, Bra027188, Bra000687, Bra027962, Bra040595, Bra035320, Bra019797, Bra016184, Bra009896, Bra001293, Bra005623, Bra015514, Bra015511, Bra008438, Bra011174, Bra034200, Bra030660, Bra033478, Bra016930, Bra026822, Bra036703, Bra004058, Bra026008, Bra004057, Bra030988, Bra006210, Bra038416, Bra016464, Bra016463, Bra020720, Bra037329, Bra009817, Bra…	Bra018392, Bra028286, Bra024011, Bra013391, Bra032090, Bra024002, Bra020467, Bra023713, Bra018007, Bra014462, Bra000663, Bra015520, Bra006711, Bra016602, Bra005175, Bra022142, Bra037019, Bra030303, Bra010080, Bra000626, Bra016499, Bra032019, Bra005940, Bra020747, Bra030638, Bra005939, Bra005938, Bra009397, Bra029964, Bra012203, Bra035490, Bra029933, Bra024151, Bra016787, Bra007607, Bra021324, Bra…
GO:0031408	oxylipin biosynthetic process	P	4.0292e-06	1.18158e-08	79	15	996	810	over	Bra040274, Bra028711, Bra001769, Bra035320, Bra013363, Bra015880, Bra016604, Bra001293, Bra008435, Bra004532, Bra036703, Bra003778, Bra032362, Bra004058, Bra004057, Bra030988, Bra025713, Bra030986, Bra016464, Bra016463, Bra007655, Bra005921, Bra020284, Bra001202, Bra008271, Bra017871, Bra008269, Bra008268, Bra003712, Bra008591, Bra023399, Bra030102, Bra007937, Bra009300, Bra003588, Bra011297, Bra…	Bra016602, Bra030303, Bra016498, Bra009397, Bra038774, Bra007611, Bra011403, Bra005407, Bra032989, Bra028624, Bra013296, Bra007727, Bra013714, Bra011884, Bra031940
GO:0031407	oxylipin metabolic process	P	4.94196e-08	1.3175e-11	96	16	979	809	over	Bra040274, Bra028711, Bra019469, Bra001769, Bra022981, Bra035320, Bra013363, Bra015880, Bra016604, Bra001293, Bra008435, Bra004532, Bra021847, Bra011152, Bra036703, Bra003778, Bra032362, Bra004058, Bra004057, Bra030988, Bra025713, Bra030986, Bra016464, Bra016463, Bra007655, Bra005921, Bra020284, Bra005919, Bra001202, Bra008271, Bra017871, Bra008269, Bra008268, Bra003712, Bra038287, Bra008591, Bra…	Bra016602, Bra030303, Bra016498, Bra009397, Bra038774, Bra007611, Bra011403, Bra005407, Bra032989, Bra001032, Bra028624, Bra013296, Bra007727, Bra013714, Bra011884, Bra031940
GO:0033037	polysaccharide localization	P	0.00151429	1.33222e-05	40	6	1035	819	over	Bra040274, Bra010598, Bra010597, Bra008131, Bra013042, Bra029349, Bra001769, Bra008454, Bra013000, Bra010879, Bra030988, Bra004833, Bra001202, Bra017871, Bra008269, Bra008268, Bra011762, Bra004321, Bra029432, Bra006830, Bra026606, Bra010644, Bra017351, Bra017350, Bra026156, Bra015939, Bra003858, Bra034611, Bra040605, Bra008037, Bra012655, Bra029582, Bra028487, Bra019191, Bra038326, Bra015728, Bra…	Bra016602, Bra009313, Bra001852, Bra031329, Bra019333, Bra016840
GO:0009737	response to abscisic acid stimulus	P	0.0279222	0.000535964	120	54	955	771	over	Bra040274, Bra017741, Bra008131, Bra029349, Bra015558, Bra027959, Bra008454, Bra013363, Bra013000, Bra037837, Bra015880, Bra022161, Bra016604, Bra001293, Bra005623, Bra001723, Bra008438, Bra008435, Bra004532, Bra034205, Bra000184, Bra021847, Bra036272, Bra015048, Bra003778, Bra032362, Bra031719, Bra004058, Bra026008, Bra004057, Bra025713, Bra030986, Bra007655, Bra013647, Bra035150, Bra000129, Bra…	Bra037511, Bra017287, Bra037398, Bra004539, Bra027922, Bra005175, Bra030303, Bra021856, Bra000626, Bra016141, Bra016498, Bra001597, Bra038774, Bra018969, Bra029496, Bra036202, Bra019587, Bra017051, Bra033291, Bra027292, Bra038700, Bra000799, Bra000797, Bra005407, Bra032989, Bra005751, Bra001847, Bra001846, Bra001845, Bra029778, Bra038577, Bra034987, Bra020827, Bra032441, Bra033521, Bra013296, Bra…
GO:0009743	response to carbohydrate stimulus	P	2.26466e-06	5.43373e-09	203	78	872	747	over	Bra017744, Bra010598, Bra010597, Bra037887, Bra027990, Bra008131, Bra013042, Bra003148, Bra000687, Bra029349, Bra001769, Bra003499, Bra035694, Bra022981, Bra008106, Bra035320, Bra019797, Bra027959, Bra013363, Bra015880, Bra005197, Bra022161, Bra016604, Bra011180, Bra005623, Bra008438, Bra008435, Bra010096, Bra011179, Bra000637, Bra017599, Bra011969, Bra034200, Bra030660, Bra002358, Bra000985, Bra…	Bra008491, Bra037511, Bra020467, Bra000315, Bra000673, Bra019442, Bra000310, Bra022976, Bra022609, Bra015520, Bra016602, Bra011618, Bra037817, Bra037019, Bra009508, Bra040544, Bra007315, Bra003774, Bra030199, Bra013659, Bra001597, Bra012203, Bra000144, Bra013199, Bra033775, Bra033774, Bra029496, Bra003273, Bra034824, Bra019587, Bra028824, Bra011784, Bra001089, Bra000799, Bra005777, Bra005407, Bra…
GO:0042221	response to chemical stimulus	P	0.000790431	4.84668e-06	524	315	551	510	over	Bra012409, Bra037094, Bra040274, Bra017744, Bra005688, Bra002076, Bra017741, Bra010598, Bra010597, Bra030812, Bra037887, Bra027990, Bra028711, Bra008131, Bra013042, Bra021563, Bra019469, Bra003947, Bra026540, Bra008921, Bra017299, Bra003148, Bra008124, Bra017725, Bra000687, Bra029349, Bra020900, Bra015558, Bra027612, Bra001769, Bra003499, Bra035694, Bra000313, Bra022981, Bra027962, Bra008106, Bra…	Bra031900, Bra038611, Bra018392, Bra012764, Bra014491, Bra014490, Bra008930, Bra034278, Bra038967, Bra018027, Bra008491, Bra038965, Bra024016, Bra019102, Bra027984, Bra024011, Bra037511, Bra040254, Bra024002, Bra017287, Bra020467, Bra018007, Bra000315, Bra014462, Bra000673, Bra000311, Bra019442, Bra000310, Bra003123, Bra008460, Bra037052, Bra022976, Bra000663, Bra022974, Bra027156, Bra022609, Bra…
GO:0010200	response to chitin	P	3.59069e-06	9.57263e-09	157	53	918	772	over	Bra010598, Bra010597, Bra027990, Bra008131, Bra013042, Bra003148, Bra000687, Bra029349, Bra001769, Bra035694, Bra022981, Bra035320, Bra027959, Bra013363, Bra015880, Bra005197, Bra016604, Bra011180, Bra005623, Bra008438, Bra008435, Bra010096, Bra011179, Bra000637, Bra017599, Bra011969, Bra034200, Bra030660, Bra000985, Bra010879, Bra035639, Bra011156, Bra003778, Bra032362, Bra031719, Bra030988, Bra…	Bra020467, Bra000315, Bra000673, Bra019442, Bra022609, Bra015520, Bra016602, Bra011618, Bra040544, Bra007315, Bra003774, Bra030199, Bra013659, Bra012203, Bra000144, Bra013199, Bra033775, Bra033774, Bra029496, Bra003273, Bra034824, Bra028824, Bra011784, Bra000799, Bra005777, Bra005407, Bra032989, Bra003221, Bra031529, Bra032601, Bra031074, Bra002907, Bra019503, Bra020827, Bra015478, Bra033521, Bra…
GO:0009409	response to cold	P	0.027836	0.000512046	98	41	977	784	over	Bra037094, Bra017741, Bra007041, Bra020114, Bra000687, Bra027612, Bra003499, Bra019797, Bra020798, Bra015880, Bra022161, Bra019777, Bra011180, Bra008438, Bra011179, Bra034200, Bra030660, Bra021847, Bra036272, Bra027465, Bra003778, Bra011936, Bra031719, Bra004058, Bra004057, Bra025713, Bra007655, Bra037329, Bra004833, Bra020284, Bra035150, Bra000129, Bra005104, Bra037304, Bra014254, Bra030494, Bra…	Bra018392, Bra037511, Bra027156, Bra015520, Bra027922, Bra005175, Bra016141, Bra007315, Bra030621, Bra012203, Bra000144, Bra018969, Bra029496, Bra003273, Bra034824, Bra019587, Bra034024, Bra033291, Bra032641, Bra038700, Bra000799, Bra017825, Bra003221, Bra032939, Bra010622, Bra026122, Bra037440, Bra009483, Bra033521, Bra025329, Bra033043, Bra000875, Bra036952, Bra020999, Bra000837, Bra020979, Bra…
GO:0009723	response to ethylene stimulus	P	0.00116735	9.64753e-06	98	33	977	792	over	Bra012409, Bra040274, Bra010598, Bra010597, Bra030812, Bra008131, Bra019469, Bra029349, Bra022981, Bra013363, Bra013000, Bra037837, Bra015880, Bra016604, Bra001293, Bra005623, Bra008435, Bra004532, Bra011969, Bra002358, Bra015048, Bra003778, Bra032362, Bra030988, Bra025713, Bra030986, Bra001202, Bra012535, Bra008269, Bra008268, Bra002635, Bra003714, Bra003712, Bra035919, Bra032665, Bra038287, Bra…	Bra020467, Bra000311, Bra008460, Bra027940, Bra016602, Bra016498, Bra030621, Bra001597, Bra009824, Bra038774, Bra029964, Bra033291, Bra017835, Bra036536, Bra005407, Bra003598, Bra005751, Bra001847, Bra001846, Bra001845, Bra028690, Bra029778, Bra026949, Bra015478, Bra023610, Bra006178, Bra024223, Bra018573, Bra036988, Bra036981, Bra034754, Bra007889, Bra023756
GO:0009605	response to external stimulus	P	0.00551691	6.47145e-05	135	58	940	767	over	Bra012409, Bra037094, Bra020923, Bra008131, Bra019469, Bra017725, Bra029349, Bra020900, Bra035694, Bra022623, Bra027962, Bra016184, Bra006728, Bra013000, Bra026863, Bra015880, Bra037030, Bra011180, Bra008435, Bra027492, Bra027491, Bra011179, Bra010529, Bra027488, Bra011156, Bra036272, Bra025297, Bra036703, Bra015836, Bra003778, Bra035977, Bra031719, Bra030195, Bra025713, Bra001598, Bra038416, Bra…	Bra037511, Bra020467, Bra014462, Bra038935, Bra022609, Bra016141, Bra013676, Bra009391, Bra023540, Bra029964, Bra018172, Bra012544, Bra029496, Bra023844, Bra032641, Bra038700, Bra000799, Bra000797, Bra032989, Bra039328, Bra031090, Bra032601, Bra020899, Bra016259, Bra019503, Bra040998, Bra001341, Bra033898, Bra013714, Bra003811, Bra025329, Bra019329, Bra027848, Bra033043, Bra019323, Bra019320, Bra…
GO:0009991	response to extracellular stimulus	P	0.020738	0.000353834	89	35	986	790	over	Bra012409, Bra037094, Bra020923, Bra008131, Bra019469, Bra029349, Bra020900, Bra022623, Bra027962, Bra016184, Bra006728, Bra013000, Bra026863, Bra027492, Bra027491, Bra027488, Bra036272, Bra025297, Bra036703, Bra035977, Bra030195, Bra038416, Bra037329, Bra013183, Bra012535, Bra017078, Bra023864, Bra026679, Bra038287, Bra018933, Bra030126, Bra013943, Bra032640, Bra001084, Bra007146, Bra017394, Bra…	Bra014462, Bra038935, Bra013676, Bra009391, Bra029964, Bra018172, Bra012544, Bra029496, Bra023844, Bra032641, Bra000799, Bra000797, Bra039328, Bra031090, Bra020899, Bra016259, Bra040998, Bra001341, Bra013714, Bra019329, Bra019323, Bra019320, Bra006178, Bra036988, Bra036986, Bra014674, Bra036981, Bra000881, Bra036158, Bra024518, Bra034404, Bra007889, Bra024053, Bra036901, Bra035813
GO:0010035	response to inorganic substance	P	0.000840304	5.60053e-06	164	69	911	756	over	Bra012409, Bra037094, Bra002076, Bra030812, Bra019469, Bra008124, Bra029349, Bra020900, Bra027962, Bra006728, Bra037837, Bra020798, Bra018698, Bra001293, Bra022951, Bra008438, Bra011969, Bra000629, Bra002358, Bra015854, Bra036272, Bra015049, Bra015048, Bra018656, Bra018655, Bra039511, Bra030195, Bra019718, Bra020720, Bra037329, Bra004833, Bra021009, Bra024615, Bra035150, Bra004826, Bra008271, Bra…	Bra008930, Bra034278, Bra038967, Bra038965, Bra037511, Bra017287, Bra018007, Bra003123, Bra037052, Bra006711, Bra027922, Bra030303, Bra032019, Bra003774, Bra030638, Bra030199, Bra034524, Bra030621, Bra001597, Bra034505, Bra000137, Bra033775, Bra033774, Bra018172, Bra029933, Bra040837, Bra007611, Bra023844, Bra040811, Bra011784, Bra033291, Bra032641, Bra013146, Bra036891, Bra026629, Bra005751, Bra…
GO:0009753	response to jasmonic acid stimulus	P	0.0183155	0.000297852	157	75	918	750	over	Bra040274, Bra028711, Bra008131, Bra019469, Bra003947, Bra008124, Bra017725, Bra000687, Bra029349, Bra001769, Bra035694, Bra022981, Bra035320, Bra013363, Bra013000, Bra037837, Bra015880, Bra022161, Bra016604, Bra001293, Bra015514, Bra008435, Bra033925, Bra004532, Bra010529, Bra034200, Bra032039, Bra030660, Bra000985, Bra010879, Bra011156, Bra011152, Bra036272, Bra012225, Bra003778, Bra032362, Bra…	Bra031900, Bra008930, Bra034278, Bra020467, Bra022609, Bra015520, Bra016602, Bra004539, Bra021868, Bra016141, Bra016498, Bra007315, Bra003774, Bra021824, Bra009397, Bra001597, Bra038774, Bra012203, Bra000144, Bra021805, Bra024177, Bra033775, Bra033774, Bra029496, Bra016427, Bra003273, Bra007607, Bra034824, Bra001093, Bra033291, Bra038700, Bra000799, Bra005407, Bra032989, Bra005751, Bra003221, Bra…
GO:0010167	response to nitrate	P	5.54916e-06	1.84937e-08	70	12	1005	813	over	Bra037094, Bra002076, Bra019469, Bra008124, Bra020900, Bra027962, Bra006728, Bra020798, Bra018698, Bra000629, Bra018656, Bra018655, Bra030195, Bra004833, Bra024615, Bra004826, Bra012535, Bra017078, Bra037654, Bra037653, Bra023864, Bra038287, Bra024499, Bra018933, Bra033739, Bra030126, Bra035106, Bra013943, Bra001084, Bra007146, Bra026991, Bra013478, Bra006397, Bra002497, Bra002492, Bra002491, Bra…	Bra037511, Bra006711, Bra034524, Bra018172, Bra023844, Bra020899, Bra027553, Bra019329, Bra025188, Bra034754, Bra016683, Bra035813
GO:0031667	response to nutrient levels	P	0.0295843	0.000646738	78	30	997	795	over	Bra012409, Bra037094, Bra020923, Bra008131, Bra019469, Bra029349, Bra020900, Bra022623, Bra027962, Bra006728, Bra013000, Bra026863, Bra027492, Bra027491, Bra027488, Bra036272, Bra035977, Bra030195, Bra038416, Bra037329, Bra012535, Bra017078, Bra023864, Bra026679, Bra038287, Bra018933, Bra030126, Bra013943, Bra032640, Bra001084, Bra007146, Bra017394, Bra011406, Bra036882, Bra032622, Bra013123, Bra…	Bra014462, Bra038935, Bra013676, Bra009391, Bra029964, Bra018172, Bra012544, Bra029496, Bra023844, Bra032641, Bra000799, Bra039328, Bra031090, Bra020899, Bra016259, Bra040998, Bra001341, Bra019329, Bra019323, Bra019320, Bra006178, Bra036988, Bra036986, Bra014674, Bra036981, Bra000881, Bra036158, Bra024518, Bra034404, Bra035813
GO:0006970	response to osmotic stress	P	0.000958103	7.2223e-06	128	49	947	776	over	Bra040274, Bra017741, Bra008131, Bra019469, Bra027979, Bra029349, Bra026099, Bra027612, Bra001769, Bra027959, Bra013363, Bra013000, Bra037837, Bra015880, Bra022161, Bra016604, Bra001293, Bra037030, Bra019777, Bra015514, Bra008438, Bra010096, Bra004532, Bra034205, Bra010879, Bra021847, Bra003778, Bra032362, Bra004058, Bra004057, Bra012216, Bra025713, Bra030986, Bra007655, Bra037329, Bra020284, Bra…	Bra008491, Bra037511, Bra037052, Bra004539, Bra027922, Bra021856, Bra016498, Bra030621, Bra001597, Bra000942, Bra038774, Bra000137, Bra018969, Bra007607, Bra034824, Bra017051, Bra033291, Bra032641, Bra027292, Bra005407, Bra005751, Bra031090, Bra001847, Bra001846, Bra001845, Bra029778, Bra012371, Bra038577, Bra018419, Bra019389, Bra009483, Bra032441, Bra033521, Bra024702, Bra017621, Bra023610, Bra…
GO:0009651	response to salt stress	P	0.0035049	3.45724e-05	123	49	952	776	over	Bra040274, Bra017741, Bra008131, Bra019469, Bra027979, Bra029349, Bra026099, Bra027612, Bra001769, Bra027959, Bra013363, Bra013000, Bra037837, Bra015880, Bra022161, Bra016604, Bra001293, Bra037030, Bra019777, Bra015514, Bra008438, Bra010096, Bra004532, Bra034205, Bra010879, Bra021847, Bra003778, Bra032362, Bra004058, Bra004057, Bra012216, Bra025713, Bra030986, Bra007655, Bra037329, Bra020284, Bra…	Bra008491, Bra037511, Bra037052, Bra004539, Bra027922, Bra021856, Bra016498, Bra030621, Bra001597, Bra000942, Bra038774, Bra000137, Bra018969, Bra007607, Bra034824, Bra017051, Bra033291, Bra032641, Bra027292, Bra005407, Bra005751, Bra031090, Bra001847, Bra001846, Bra001845, Bra029778, Bra012371, Bra038577, Bra018419, Bra019389, Bra009483, Bra032441, Bra033521, Bra024702, Bra017621, Bra023610, Bra…
GO:0042594	response to starvation	P	0.00500763	5.47355e-05	77	25	998	800	over	Bra012409, Bra037094, Bra020923, Bra008131, Bra019469, Bra029349, Bra020900, Bra022623, Bra027962, Bra006728, Bra013000, Bra026863, Bra027492, Bra027491, Bra027488, Bra036272, Bra035977, Bra030195, Bra038416, Bra037329, Bra012535, Bra017078, Bra023864, Bra026679, Bra038287, Bra018933, Bra030126, Bra013943, Bra032640, Bra001084, Bra007146, Bra017394, Bra011406, Bra036882, Bra032622, Bra002497, Bra…	Bra014462, Bra038935, Bra013676, Bra009391, Bra029964, Bra018172, Bra012544, Bra029496, Bra023844, Bra032641, Bra000799, Bra039328, Bra031090, Bra020899, Bra040998, Bra019329, Bra019323, Bra019320, Bra006178, Bra014674, Bra000881, Bra036158, Bra024518, Bra034404, Bra035813
GO:0050896	response to stimulus	P	0.000840304	5.38854e-06	699	451	376	374	over	Bra012409, Bra037094, Bra040274, Bra017744, Bra005688, Bra020923, Bra002076, Bra017741, Bra010598, Bra010597, Bra030812, Bra037887, Bra027990, Bra028711, Bra008131, Bra013042, Bra021563, Bra019469, Bra003947, Bra026540, Bra008921, Bra017299, Bra007041, Bra003148, Bra020114, Bra028703, Bra008124, Bra017725, Bra000687, Bra027979, Bra022997, Bra036784, Bra029349, Bra026099, Bra020900, Bra015558, Bra…	Bra031900, Bra038611, Bra018392, Bra012764, Bra014491, Bra014490, Bra008930, Bra034278, Bra015211, Bra038967, Bra018027, Bra008491, Bra038965, Bra024016, Bra019102, Bra027984, Bra024011, Bra037511, Bra040254, Bra032090, Bra024002, Bra017287, Bra020467, Bra015551, Bra023713, Bra018007, Bra016993, Bra030350, Bra000315, Bra014462, Bra000673, Bra000311, Bra019442, Bra000310, Bra003123, Bra003483, Bra…
GO:0006950	response to stress	P	1.62454e-06	2.92821e-09	505	276	570	549	over	Bra012409, Bra037094, Bra040274, Bra017744, Bra020923, Bra017741, Bra010598, Bra010597, Bra030812, Bra027990, Bra028711, Bra008131, Bra013042, Bra019469, Bra008921, Bra007041, Bra003148, Bra020114, Bra028703, Bra008124, Bra017725, Bra000687, Bra027979, Bra022997, Bra036784, Bra029349, Bra026099, Bra020900, Bra015558, Bra027612, Bra001769, Bra003499, Bra035694, Bra022623, Bra022981, Bra027962, Bra…	Bra031900, Bra018392, Bra014491, Bra014490, Bra008930, Bra034278, Bra038967, Bra008491, Bra038965, Bra024016, Bra037511, Bra040254, Bra032090, Bra024002, Bra020467, Bra018007, Bra030350, Bra000315, Bra014462, Bra000673, Bra000311, Bra038935, Bra037052, Bra033159, Bra000663, Bra016182, Bra027156, Bra022609, Bra015520, Bra016602, Bra007350, Bra011618, Bra034572, Bra004539, Bra021868, Bra019409, Bra…
GO:0009415	response to water	P	0.00116735	9.48888e-06	91	29	984	796	over	Bra012409, Bra040274, Bra017741, Bra027612, Bra001769, Bra027959, Bra016184, Bra013363, Bra015880, Bra016604, Bra001293, Bra019777, Bra015514, Bra004532, Bra021847, Bra036272, Bra015048, Bra025297, Bra003778, Bra032362, Bra004058, Bra004057, Bra033441, Bra025713, Bra030986, Bra010041, Bra020284, Bra005113, Bra005104, Bra001202, Bra013183, Bra026679, Bra035919, Bra030494, Bra037630, Bra016763, Bra…	Bra008491, Bra037511, Bra014462, Bra027922, Bra016498, Bra001597, Bra038774, Bra018969, Bra029496, Bra007607, Bra017051, Bra000799, Bra005407, Bra039328, Bra001847, Bra001846, Bra001845, Bra028690, Bra017621, Bra006178, Bra014657, Bra040762, Bra024518, Bra024517, Bra031940, Bra014971, Bra024053, Bra036901, Bra030386
GO:0009414	response to water deprivation	P	0.0015155	1.37369e-05	90	29	985	796	over	Bra012409, Bra040274, Bra017741, Bra027612, Bra001769, Bra027959, Bra016184, Bra013363, Bra015880, Bra016604, Bra001293, Bra019777, Bra015514, Bra004532, Bra021847, Bra036272, Bra015048, Bra025297, Bra003778, Bra032362, Bra004058, Bra004057, Bra033441, Bra025713, Bra030986, Bra020284, Bra005113, Bra005104, Bra001202, Bra013183, Bra026679, Bra035919, Bra030494, Bra037630, Bra016763, Bra023399, Bra…	Bra008491, Bra037511, Bra014462, Bra027922, Bra016498, Bra001597, Bra038774, Bra018969, Bra029496, Bra007607, Bra017051, Bra000799, Bra005407, Bra039328, Bra001847, Bra001846, Bra001845, Bra028690, Bra017621, Bra006178, Bra014657, Bra040762, Bra024518, Bra024517, Bra031940, Bra014971, Bra024053, Bra036901, Bra030386
GO:0009611	response to wounding	P	8.00966e-07	8.54136e-10	125	33	950	792	over	Bra040274, Bra027990, Bra028711, Bra013042, Bra008124, Bra036784, Bra015558, Bra001769, Bra035320, Bra013363, Bra015880, Bra022161, Bra016604, Bra001293, Bra011180, Bra015514, Bra008435, Bra011179, Bra004532, Bra036272, Bra003778, Bra032362, Bra004058, Bra004057, Bra030988, Bra025713, Bra030986, Bra016464, Bra016463, Bra005921, Bra020284, Bra009370, Bra000129, Bra001202, Bra008271, Bra026320, Bra…	Bra037511, Bra033159, Bra016602, Bra040544, Bra016498, Bra039519, Bra013659, Bra000942, Bra038774, Bra013199, Bra007607, Bra005407, Bra032989, Bra001847, Bra001846, Bra001845, Bra012371, Bra038577, Bra010194, Bra030402, Bra020827, Bra015478, Bra033521, Bra013296, Bra024702, Bra007727, Bra013714, Bra019317, Bra019313, Bra014308, Bra028793, Bra033686, Bra034754
GO:0000041	transition metal ion transport	P	4.48347e-05	2.03197e-07	70	14	1005	811	over	Bra021572, Bra010598, Bra010597, Bra019469, Bra027979, Bra020900, Bra027962, Bra006728, Bra035643, Bra016930, Bra030195, Bra038416, Bra037329, Bra012535, Bra017078, Bra017077, Bra037654, Bra037653, Bra023864, Bra028399, Bra038287, Bra018933, Bra030126, Bra013943, Bra032640, Bra030119, Bra002962, Bra001084, Bra007146, Bra011409, Bra011406, Bra011762, Bra006830, Bra006397, Bra002497, Bra033252, Bra…	Bra019102, Bra006711, Bra027476, Bra035966, Bra018172, Bra032641, Bra017396, Bra034357, Bra036069, Bra029416, Bra020899, Bra018573, Bra020303, Bra035813
GO:0006810	transport	P	0.0090435	0.000108493	338	193	737	632	over	Bra037094, Bra021572, Bra019117, Bra010598, Bra010597, Bra008496, Bra008131, Bra013042, Bra019469, Bra002068, Bra017299, Bra007041, Bra020114, Bra008124, Bra017725, Bra000687, Bra027979, Bra029349, Bra026099, Bra020900, Bra001769, Bra003499, Bra035694, Bra000313, Bra022623, Bra027962, Bra026515, Bra035320, Bra019797, Bra027959, Bra017702, Bra010557, Bra039219, Bra006728, Bra025425, Bra025424, Bra…	Bra012764, Bra008930, Bra034278, Bra019102, Bra037511, Bra013036, Bra007035, Bra020467, Bra016993, Bra000315, Bra025793, Bra037052, Bra022614, Bra022974, Bra022609, Bra006716, Bra015520, Bra006711, Bra039561, Bra035668, Bra035661, Bra028224, Bra011618, Bra020421, Bra011976, Bra021868, Bra022142, Bra021856, Bra009508, Bra016141, Bra027476, Bra040544, Bra016498, Bra008408, Bra034542, Bra032019, Bra…
GO:0032989	cellular component morphogenesis	P	0.000958103	7.40735e-06	29	59	1046	766	under	Bra024028, Bra029349, Bra020900, Bra016635, Bra037030, Bra001723, Bra034202, Bra039511, Bra012216, Bra024972, Bra010004, Bra027742, Bra035462, Bra011775, Bra026996, Bra012817, Bra006381, Bra008539, Bra034665, Bra033563, Bra012684, Bra025812, Bra025372, Bra006978, Bra035522, Bra038326, Bra000044, Bra039283, Bra036467	Bra024016, Bra019102, Bra037511, Bra015551, Bra018007, Bra003123, Bra039561, Bra024686, Bra004539, Bra007346, Bra004889, Bra014410, Bra032019, Bra005940, Bra005939, Bra005938, Bra034515, Bra000142, Bra004834, Bra004392, Bra008716, Bra018969, Bra029933, Bra016427, Bra034037, Bra017835, Bra004677, Bra025883, Bra025882, Bra009997, Bra020899, Bra024790, Bra019073, Bra025835, Bra020050, Bra027553, Bra…
GO:0000902	cell morphogenesis	P	0.00151565	1.41423e-05	28	56	1047	769	under	Bra024028, Bra029349, Bra020900, Bra016635, Bra037030, Bra001723, Bra034202, Bra039511, Bra012216, Bra024972, Bra010004, Bra027742, Bra035462, Bra011775, Bra026996, Bra006381, Bra008539, Bra034665, Bra033563, Bra012684, Bra025812, Bra025372, Bra006978, Bra035522, Bra038326, Bra000044, Bra039283, Bra036467	Bra024016, Bra019102, Bra037511, Bra015551, Bra018007, Bra003123, Bra039561, Bra024686, Bra004539, Bra007346, Bra004889, Bra014410, Bra032019, Bra005940, Bra005939, Bra005938, Bra034515, Bra000142, Bra004834, Bra004392, Bra008716, Bra029933, Bra016427, Bra034037, Bra017835, Bra004677, Bra025883, Bra025882, Bra009997, Bra020899, Bra024790, Bra019073, Bra025835, Bra020050, Bra027553, Bra027550, Bra…
GO:0000003	reproduction	P	0.00440167	4.45917e-05	114	141	961	684	under	Bra024827, Bra038970, Bra024028, Bra008921, Bra020900, Bra016635, Bra022189, Bra029327, Bra006728, Bra003478, Bra015532, Bra015880, Bra022161, Bra029305, Bra001723, Bra008438, Bra000637, Bra034202, Bra020768, Bra015836, Bra003778, Bra019298, Bra026009, Bra026008, Bra012216, Bra003768, Bra030988, Bra025713, Bra001598, Bra020299, Bra039067, Bra035150, Bra024972, Bra000129, Bra016430, Bra021693, Bra…	Bra028286, Bra038967, Bra038965, Bra009213, Bra024016, Bra019102, Bra024011, Bra037511, Bra023288, Bra040254, Bra017287, Bra026529, Bra030350, Bra004212, Bra003123, Bra024340, Bra039561, Bra016602, Bra035661, Bra020421, Bra004539, Bra002004, Bra007346, Bra022142, Bra037019, Bra008782, Bra004889, Bra009508, Bra014410, Bra020406, Bra018307, Bra040544, Bra022125, Bra032019, Bra036271, Bra004509, Bra…
GO:0009826	unidimensional cell growth	P	0.00494736	5.14388e-05	22	46	1053	779	under	Bra024028, Bra020900, Bra037030, Bra001723, Bra034202, Bra012216, Bra024972, Bra027742, Bra035462, Bra011775, Bra026996, Bra006381, Bra034665, Bra033563, Bra012684, Bra025812, Bra025372, Bra006978, Bra035522, Bra038326, Bra000044, Bra036467	Bra024016, Bra019102, Bra037511, Bra015551, Bra018007, Bra003123, Bra039561, Bra024686, Bra007346, Bra004889, Bra014410, Bra032019, Bra034515, Bra000142, Bra004834, Bra004392, Bra008716, Bra029933, Bra016427, Bra034037, Bra017835, Bra025883, Bra025882, Bra009997, Bra020899, Bra024790, Bra019073, Bra025835, Bra020050, Bra004481, Bra039497, Bra017617, Bra040137, Bra004101, Bra024215, Bra002247, Bra…
GO:0022414	reproductive process	P	0.00940185	0.000115299	112	136	963	689	under	Bra024827, Bra038970, Bra024028, Bra008921, Bra020900, Bra016635, Bra022189, Bra029327, Bra006728, Bra003478, Bra015532, Bra015880, Bra022161, Bra029305, Bra001723, Bra008438, Bra000637, Bra034202, Bra020768, Bra015836, Bra003778, Bra019298, Bra026009, Bra026008, Bra012216, Bra003768, Bra030988, Bra025713, Bra001598, Bra020299, Bra039067, Bra035150, Bra024972, Bra000129, Bra016430, Bra021693, Bra…	Bra028286, Bra038967, Bra038965, Bra009213, Bra024016, Bra019102, Bra024011, Bra037511, Bra023288, Bra040254, Bra017287, Bra030350, Bra004212, Bra003123, Bra024340, Bra039561, Bra016602, Bra035661, Bra020421, Bra004539, Bra002004, Bra007346, Bra022142, Bra037019, Bra008782, Bra009508, Bra014410, Bra020406, Bra018307, Bra040544, Bra022125, Bra032019, Bra036271, Bra004509, Bra030191, Bra009035, Bra…
GO:0043412	macromolecule modification	P	0.0152013	0.00021773	153	171	922	654	under	Bra012408, Bra027990, Bra019469, Bra026540, Bra008921, Bra007041, Bra027188, Bra009569, Bra017725, Bra026099, Bra015558, Bra003499, Bra017283, Bra016635, Bra035694, Bra031427, Bra019797, Bra013363, Bra020798, Bra018693, Bra037033, Bra031405, Bra001723, Bra008438, Bra033925, Bra016950, Bra010529, Bra021064, Bra001718, Bra032039, Bra037018, Bra026839, Bra024660, Bra011156, Bra025297, Bra031719, Bra…	Bra019912, Bra038611, Bra008930, Bra034278, Bra024016, Bra018812, Bra000327, Bra017287, Bra037067, Bra000673, Bra038935, Bra009546, Bra033157, Bra022976, Bra024340, Bra022609, Bra032058, Bra037398, Bra014433, Bra028220, Bra007350, Bra021868, Bra028219, Bra037817, Bra037019, Bra008782, Bra030303, Bra027476, Bra040544, Bra021841, Bra034542, Bra003420, Bra013676, Bra031724, Bra005940, Bra003774, Bra…
GO:0044260	cellular macromolecule metabolic process	P	0.0183155	0.00029	401	376	674	449	under	Bra012409, Bra007855, Bra012408, Bra040274, Bra038970, Bra017744, Bra005688, Bra024028, Bra020923, Bra030812, Bra027990, Bra008131, Bra019469, Bra026540, Bra008921, Bra007041, Bra003148, Bra027188, Bra028703, Bra008124, Bra009569, Bra017725, Bra000687, Bra029349, Bra026099, Bra020900, Bra015558, Bra027612, Bra003499, Bra017283, Bra008113, Bra016635, Bra035694, Bra034249, Bra027962, Bra022189, Bra…	Bra031900, Bra019912, Bra038611, Bra036446, Bra008930, Bra034278, Bra018027, Bra024016, Bra010225, Bra018812, Bra037511, Bra008487, Bra023288, Bra040254, Bra000327, Bra007396, Bra017287, Bra023713, Bra037067, Bra000673, Bra019442, Bra003483, Bra038935, Bra008460, Bra009546, Bra017705, Bra033157, Bra022976, Bra000663, Bra024340, Bra034590, Bra033944, Bra037041, Bra022609, Bra022968, Bra015520, Bra…
GO:0010073	meristem maintenance	P	0.0191524	0.000316569	6	21	1069	804	under	Bra001290, Bra029305, Bra016904, Bra014725, Bra038326, Bra000044	Bra037511, Bra014907, Bra034572, Bra039031, Bra021695, Bra034037, Bra003268, Bra028824, Bra011782, Bra002168, Bra005777, Bra011403, Bra019073, Bra020872, Bra005703, Bra037440, Bra019028, Bra023981, Bra018263, Bra004101, Bra005076
GO:0032502	developmental process	P	0.0192625	0.000323524	244	248	831	577	under	Bra024827, Bra012409, Bra007855, Bra024028, Bra037887, Bra029357, Bra008921, Bra020114, Bra008124, Bra017725, Bra029349, Bra020900, Bra027612, Bra016635, Bra022189, Bra040595, Bra019797, Bra029327, Bra006728, Bra003478, Bra015532, Bra010543, Bra015880, Bra022161, Bra037030, Bra001290, Bra019777, Bra011180, Bra029305, Bra020427, Bra001723, Bra008438, Bra033925, Bra011179, Bra000637, Bra010529, Bra…	Bra028286, Bra038967, Bra038965, Bra009213, Bra024016, Bra019102, Bra024011, Bra018812, Bra037511, Bra023288, Bra040254, Bra017287, Bra015551, Bra014907, Bra018007, Bra030350, Bra004212, Bra019442, Bra003123, Bra003483, Bra033157, Bra038499, Bra000663, Bra024340, Bra008445, Bra039561, Bra016602, Bra035661, Bra024686, Bra034572, Bra004539, Bra002004, Bra007346, Bra037817, Bra022142, Bra037019, Bra…
GO:0048856	anatomical structure development	P	0.0211851	0.000372233	208	217	867	608	under	Bra024827, Bra024028, Bra037887, Bra008921, Bra020114, Bra008124, Bra029349, Bra020900, Bra027612, Bra016635, Bra022189, Bra040595, Bra019797, Bra029327, Bra006728, Bra003478, Bra015532, Bra010543, Bra015880, Bra022161, Bra037030, Bra001290, Bra019777, Bra011180, Bra029305, Bra020427, Bra001723, Bra008438, Bra033925, Bra000637, Bra017599, Bra034202, Bra033478, Bra014774, Bra020768, Bra036272, Bra…	Bra028286, Bra038967, Bra038965, Bra009213, Bra024016, Bra019102, Bra024011, Bra018812, Bra037511, Bra017287, Bra015551, Bra014907, Bra018007, Bra030350, Bra004212, Bra003123, Bra003483, Bra033157, Bra038499, Bra000663, Bra024340, Bra039561, Bra016602, Bra035661, Bra024686, Bra034572, Bra004539, Bra002004, Bra007346, Bra037817, Bra022142, Bra037019, Bra008782, Bra032397, Bra030303, Bra004889, Bra…
GO:0016071	mRNA metabolic process	P	0.0264705	0.00047987	7	22	1068	803	under	Bra020293, Bra026926, Bra017186, Bra029588, Bra022865, Bra000044, Bra006782	Bra019912, Bra033157, Bra022142, Bra031724, Bra034037, Bra023032, Bra011403, Bra019074, Bra019073, Bra018429, Bra019864, Bra039976, Bra015900, Bra010126, Bra017185, Bra004101, Bra038802, Bra005076, Bra013203, Bra018891, Bra030870, Bra014162
GO:0051701	interaction with host	P	0.0279222	0.000535214	0	9	1075	816	under		Bra018007, Bra020421, Bra021841, Bra029933, Bra005703, Bra005076, Bra001944, Bra000059, Bra010275
GO:0003006	developmental process involved in reproduction	P	0.0293304	0.000571174	103	122	972	703	under	Bra024827, Bra024028, Bra008921, Bra020900, Bra016635, Bra022189, Bra029327, Bra006728, Bra003478, Bra015532, Bra015880, Bra022161, Bra029305, Bra001723, Bra008438, Bra000637, Bra034202, Bra020768, Bra015836, Bra003778, Bra019298, Bra026009, Bra026008, Bra012216, Bra003768, Bra030988, Bra025713, Bra001598, Bra020299, Bra039067, Bra035150, Bra024972, Bra000129, Bra016430, Bra021693, Bra030494, Bra…	Bra028286, Bra038967, Bra038965, Bra009213, Bra024016, Bra019102, Bra024011, Bra037511, Bra040254, Bra017287, Bra030350, Bra004212, Bra003123, Bra024340, Bra039561, Bra016602, Bra035661, Bra004539, Bra002004, Bra007346, Bra022142, Bra037019, Bra008782, Bra009508, Bra014410, Bra018307, Bra022125, Bra032019, Bra036271, Bra004509, Bra030191, Bra009035, Bra030621, Bra009824, Bra039063, Bra034515, Bra…
GO:0048507	meristem development	P	0.0295035	0.00062577	12	29	1063	796	under	Bra027612, Bra001290, Bra019777, Bra029305, Bra016904, Bra014725, Bra016763, Bra026963, Bra004981, Bra000727, Bra038326, Bra000044	Bra037511, Bra014907, Bra034572, Bra022142, Bra009508, Bra008716, Bra039031, Bra021695, Bra034037, Bra019587, Bra003268, Bra028824, Bra011782, Bra002168, Bra005777, Bra011403, Bra034357, Bra019073, Bra020872, Bra005703, Bra026122, Bra037440, Bra019028, Bra023981, Bra013281, Bra018263, Bra004101, Bra005076, Bra035896
GO:0009653	anatomical structure morphogenesis	P	0.0295035	0.000637106	100	119	975	706	under	Bra024028, Bra008921, Bra020114, Bra029349, Bra020900, Bra016635, Bra040595, Bra019797, Bra022161, Bra037030, Bra001290, Bra020427, Bra001723, Bra008438, Bra033925, Bra034202, Bra033478, Bra014774, Bra039511, Bra030197, Bra030195, Bra012216, Bra020299, Bra007655, Bra014725, Bra035150, Bra024972, Bra000129, Bra012535, Bra010004, Bra037654, Bra037653, Bra021693, Bra014254, Bra030490, Bra027742, Bra…	Bra009213, Bra024016, Bra019102, Bra037511, Bra015551, Bra014907, Bra018007, Bra003123, Bra033157, Bra000663, Bra039561, Bra024686, Bra034572, Bra004539, Bra007346, Bra022142, Bra008782, Bra030303, Bra004889, Bra014410, Bra032019, Bra005940, Bra003774, Bra039072, Bra005939, Bra005938, Bra009397, Bra030621, Bra039063, Bra034515, Bra012203, Bra000142, Bra004834, Bra004392, Bra033775, Bra033774, Bra…
GO:0009791	post-embryonic development	P	0.0331849	0.000734297	115	132	960	693	under	Bra024827, Bra008921, Bra020114, Bra020900, Bra016635, Bra022189, Bra019797, Bra029327, Bra006728, Bra003478, Bra015532, Bra015880, Bra022161, Bra029305, Bra001723, Bra008438, Bra014774, Bra020768, Bra000184, Bra018656, Bra018655, Bra015836, Bra003778, Bra019298, Bra026009, Bra026008, Bra012216, Bra030988, Bra025713, Bra001598, Bra020299, Bra039067, Bra035150, Bra000129, Bra016430, Bra012535, Bra…	Bra028286, Bra038967, Bra038965, Bra009213, Bra024011, Bra018812, Bra037511, Bra017287, Bra030350, Bra004212, Bra033157, Bra000663, Bra024340, Bra008445, Bra016602, Bra035661, Bra004539, Bra002004, Bra007346, Bra037817, Bra022142, Bra037019, Bra008782, Bra009508, Bra016141, Bra018307, Bra021841, Bra022125, Bra036271, Bra003420, Bra004509, Bra020747, Bra030191, Bra009397, Bra030621, Bra009824, Bra…
GO:0007049	cell cycle	P	0.045129	0.00107078	9	24	1066	801	under	Bra038970, Bra012216, Bra030939, Bra013944, Bra029432, Bra006003, Bra006625, Bra020306, Bra038326	Bra018812, Bra003123, Bra024340, Bra037817, Bra020406, Bra003420, Bra030191, Bra002302, Bra017882, Bra019587, Bra019217, Bra017825, Bra032989, Bra036082, Bra004677, Bra001852, Bra006820, Bra009115, Bra023981, Bra031329, Bra003811, Bra005076, Bra003654, Bra030870
