# Supplementary material for: Fine mapping of Rcr1 and analyses of its effect on transcriptome patterns during infection by Plasmodiophora brassicae
Source: BMC Genomics. 2014 Dec 23;15(1):1166. doi: 10.1186/1471-2164-15-1166 (PMC4326500; doi:10.1186/1471-2164-15-1166)
Supplement: Supplementary file 1 — Additional file 1: Figure S1: Statistics of GO term mapping by Blast2GO. Table S1. Sequences of the primers used for qPCR validation of selected gene expression. Table S2. GO annotations of genes residing in the fine mapped region. Table S3. Summary of identified DEGs. Table S4. Annotation of identified DEGs using Blast2GO. Table S5. Statistics of enrichment analysis for data presented in Figure 8. (ZIP 984 KB) [file 12864_2014_6989_MOESM1_ESM.zip › Table S2_v2.xlsx]

## Sheet: Sheet1
Seq. Name	Seq. Description	Seq. Length	#Hits	min. eValue	mean Similarity	#GOs	GOs	Enzyme Codes	InterProScan
Bra019390	hypothetical protein CARUB_v10004790mg	1326	20	0	0.797	3	P:organ growth; P:regulation of cell division; C:plasma membrane	-
Bra019391	ring u-box domain-containing protein	594	20	3.40758e-82	0.65	1	F:zinc ion binding	-
Bra019392	ankyrin repeat-rich protein	405	4	2.82315e-05	0.585	12	F:metal ion binding; F:zinc ion binding; P:ethylene biosynthetic process; P:protein autoubiquitination; P:response to auxin stimulus; P:protein ubiquitination; P:ubiquitin-dependent protein catabolic process; P:lateral root formation; F:ubiquitin-protein ligase activity; F:protein binding; P:negative regulation of ethylene biosynthetic process; P:brassinosteroid biosynthetic process
Bra019393	protein	963	20	9.9782e-132	0.6075	2	P:respiratory electron transport chain; C:membrane
Bra019394	f-box protein	1167	20	6.90595e-114	0.6125	3	F:molecular_function; P:biological_process; C:cellular_component
Bra019395	phd finger and bromo-adjacent homology domain-containing protein	675	20	1.29424e-162	0.9205	6	F:zinc ion binding; P:seed germination; P:regulation of transcription, DNA-dependent; P:chromatin assembly or disassembly; P:positive regulation of flower development; F:DNA binding	-
Bra019396	at3g13510 mrp15_15	363	20	1.20463e-32	0.7485	13	P:flavonoid biosynthetic process; P:methylation-dependent chromatin silencing; P:RNA interference; P:response to sucrose stimulus; P:polarity specification of adaxial/abaxial axis; P:regulation of meristem growth; P:determination of bilateral symmetry; P:xylem and phloem pattern formation; P:response to UV-B; P:organ morphogenesis; P:meristem initiation; P:cysteine biosynthetic process; P:flower …	-
Bra019397	f-box protein	1128	20	1.08205e-78	0.5135	3	F:molecular_function; P:biological_process; C:cellular_component
Bra019398	cathepsin d	921	20	9.02451e-69	0.488	4	P:proteolysis; F:aspartic-type endopeptidase activity; F:hydrolase activity; F:peptidase activity
Bra019399	cop1-interacting protein	324	17	2.5707e-08	0.7865	4	F:molecular_function; P:biological_process; C:cellular_component; C:plasma membrane
Bra019400	retrotransposon protein	1500	20	2.62448e-25	0.4345	0	-
Bra019401	ccr4-associated factor 1b	171	6	3.10415e-06	0.68	19	P:intracellular signal transduction; F:ribonuclease activity; P:ethylene biosynthetic process; P:RNA modification; P:abscisic acid mediated signaling pathway; C:nucleus; P:ethylene mediated signaling pathway; F:nucleic acid binding; P:defense response, incompatible interaction; P:MAPK cascade; P:respiratory burst involved in defense response; P:defense response to bacterium; C:intracellular; P:nu…
Bra019402	f-box protein	561	20	3.28959e-75	0.6205	3	F:molecular_function; P:biological_process; C:cellular_component
Bra019403	---NA---	432	0			0	-
Bra019404	hypothetical protein 26.t00020	699	2	1.72737e-06	0.715	1	F:DNA binding
Bra019405	f-box protein	1029	20	0	0.6085	3	F:molecular_function; P:biological_process; C:cellular_component
Bra019406	prh26 protein	1407	20	0	0.8855	10	P:indoleacetic acid biosynthetic process; P:sulfate assimilation; F:adenylyl-sulfate reductase activity; P:cell redox homeostasis; C:chloroplast thylakoid; C:chloroplast stroma; F:adenylyl-sulfate reductase (glutathione) activity; P:sulfate reduction; P:glucosinolate biosynthetic process; P:cysteine biosynthetic process	EC:1.8.99.2; EC:1.8.4.9
Bra019407	autophagy-related protein 8a	375	20	9.87381e-79	0.95	11	F:receptor activity; F:microtubule binding; P:para-aminobenzoic acid metabolic process; C:autophagic vacuole; F:APG8-specific protease activity; P:defense response to fungus; P:heat acclimation; F:APG8 activating enzyme activity; C:vacuolar lumen; F:Atg8 ligase activity; P:autophagy	-
Bra019408	protein	474	20	5.61917e-72	0.76	3	F:molecular_function; P:biological_process; C:cellular_component
Bra019409	tir-nbs-lrr class disease resistance protein	4017	20	0	0.6845	2	P:defense response to bacterium; F:adenyl ribonucleotide binding	-
Bra019410	disease resistance protein	3471	20	0	0.685	2	P:defense response to bacterium; F:nucleotide binding	-
Bra019411	---NA---	237	0			0	-
Bra019412	protein	669	20	3.77866e-122	0.804	5	F:nucleoside-triphosphatase activity; P:defense response; F:ADP binding; P:signal transduction; C:intracellular	EC:3.6.1.15
Bra019413	tir-nbs-lrr class disease resistance protein	2616	20	0	0.6295	6	C:Golgi membrane; C:endoplasmic reticulum membrane; F:binding; P:defense response to fungus, incompatible interaction; C:plasma membrane; P:response to oomycetes	-
Bra038747	mate efflux family protein	1095	20	0	0.893	4	P:drug transmembrane transport; C:membrane; F:antiporter activity; F:drug transmembrane transporter activity	-
Bra038748	mate efflux family protein	1479	20	0	0.8725	11	P:response to jasmonic acid stimulus; F:drug transmembrane transporter activity; P:response to chitin; P:drug transmembrane transport; P:jasmonic acid metabolic process; P:response to abscisic acid stimulus; P:proline transport; C:membrane; F:antiporter activity; P:response to salt stress; P:response to karrikin	-
Bra038749	mate efflux family protein	1524	20	0	0.864	4	P:drug transmembrane transport; C:membrane; F:antiporter activity; F:drug transmembrane transporter activity	-
Bra038750	at hook motif-containing isoform 1	816	20	2.77449e-79	0.5895	3	F:DNA binding; P:biological_process; C:cellular_component
Bra038751	cofactor assembly of complex c	192	4	6.52216e-15	0.505	1	P:cellular protein complex assembly	-
Bra038753	peptide methionine sulfoxide reductase b2	624	20	5.30887e-105	0.8805	8	F:peptide-methionine (R)-S-oxide reductase activity; P:cellular response to oxidative stress; F:methionine-R-sulfoxide reductase activity; C:chloroplast stroma; P:cold acclimation; C:nucleus; F:peptide-methionine-(S)-S-oxide reductase activity; P:oxidation-reduction process	EC:1.8.4.12; EC:1.8.4.11
Bra038754	tobamovirus multiplication 1	834	20	3.13926e-180	0.8695	4	C:vacuolar membrane; P:viral replication complex formation and maintenance; P:autophagy; C:plasma membrane	-
Bra038755	beta-glucosidase 47-like	1566	20	0	0.7975	4	F:hydrolase activity, hydrolyzing O-glycosyl compounds; P:carbohydrate metabolic process; C:membrane; F:cation binding	EC:3.2.1.0
Bra038756	beta-glucosidase 47-like	1563	20	0	0.802	4	P:carbohydrate metabolic process; C:membrane; F:beta-glucosidase activity; F:cation binding	EC:3.2.1.21
Bra038757	homeobox-leucine zipper protein meristem l1	2178	20	0	0.8485	15	P:protein folding; P:protein acetylation; P:iron-sulfur cluster assembly; P:regulation of meristem growth; P:regulation of transcription, DNA-dependent; P:epidermal cell differentiation; P:thylakoid membrane organization; P:vegetative to reproductive phase transition of meristem; F:sequence-specific DNA binding; P:ovule development; F:sequence-specific DNA binding transcription factor activity; P…	-
Bra038758	rop-interactive crib motif-containing protein 10	486	20	1.76232e-55	0.809	2	C:cytoplasm; P:pollen tube growth	-
Bra038759	hypothetical protein ARALYDRAFT_914487	432	18	2.54644e-56	0.5811	5	F:molecular_function; P:biological_process; C:cellular_component; P:cellular cell wall macromolecule metabolic process; P:xylem development
Bra038760	defensin-like protein 165 isoform 1	414	20	1.42e-59	0.8945	3	F:molecular_function; P:biological_process; C:cellular_component
Bra038761	dna-directed rna polymerase ii subunit rpb2-like	3381	20	0	0.913	11	F:DNA-directed RNA polymerase activity; C:cytosol; F:metal ion binding; C:plasmodesma; C:DNA-directed RNA polymerase II, core complex; F:DNA binding; P:nuclear-transcribed mRNA catabolic process; F:ribonucleoside binding; P:RNA splicing, via endonucleolytic cleavage and ligation; P:embryo development ending in seed dormancy; P:transcription from RNA polymerase II promoter	EC:2.7.7.6
Bra038762	pentatricopeptide repeat-containing protein	1467	20	0	0.7535	3	F:molecular_function; P:biological_process; C:cellular_component
Bra038763	nitrate transporter -like	1752	20	0	0.8535	6	P:response to cadmium ion; P:response to nitrate; F:nitrate transmembrane transporter activity; P:oligopeptide transport; P:nitrate transport; C:plasma membrane	-
Bra038764	rna polymerase ii c-terminal domain phosphatase-like 1-like	2844	20	0	0.7625	8	P:response to abiotic stimulus; P:response to wounding; F:double-stranded RNA binding; F:nucleotide phosphatase activity; F:phosphoserine phosphatase activity; P:abscisic acid mediated signaling pathway; P:negative regulation of transcription, DNA-dependent; C:nucleus	EC:3.1.3.3
Bra038765	splicing factor 3b subunit 2-like	228	2	7.71914e-05	0.79	0	-
Bra038766	subtilase family protein	2295	20	0	0.7675	8	F:identical protein binding; C:plant-type cell wall; P:detection of biotic stimulus; F:serine-type endopeptidase activity; P:detection of external stimulus; P:proteolysis; P:negative regulation of catalytic activity; C:apoplast	EC:3.4.21.0
Bra038767	srk protein	1209	20	4.80992e-87	0.732	2	P:phosphorylation; F:protein kinase activity	-
Bra038768	subtilase family protein	2193	20	0	0.7255	7	F:identical protein binding; P:detection of stimulus; C:plant-type cell wall; F:serine-type endopeptidase activity; P:proteolysis; P:negative regulation of catalytic activity; C:apoplast	EC:3.4.21.0
Bra038769	glycine-rich partial	402	20	7.8745e-33	0.8985	2	F:molecular_function; P:biological_process
Bra038770	---NA---	246	0			0	-
Bra038771	sphingosine kinase 1	1029	20	3.16121e-107	0.72	8	P:protein kinase C-activating G-protein coupled receptor signaling pathway; C:plant-type vacuole membrane; P:phosphorylation; F:sphinganine kinase activity; P:response to abscisic acid stimulus; F:D-erythro-sphingosine kinase activity; F:diacylglycerol kinase activity; P:seed germination	EC:2.7.1.91; EC:2.7.1.107
Bra038772	receptor-interacting protein	300	18	2.50366e-44	0.7789	2	F:receptor activity; C:chloroplast stroma	-
Bra038773	---NA---	312	0			0	-
Bra038774	myb-related protein m4	1047	20	2.94041e-174	0.8025	12	P:response to water deprivation; P:jasmonic acid mediated signaling pathway; P:regulation of transcription, DNA-dependent; P:response to wounding; P:jasmonic acid biosynthetic process; P:hyperosmotic salinity response; F:DNA binding; P:response to auxin stimulus; P:proline transport; F:sequence-specific DNA binding transcription factor activity; P:abscisic acid mediated signaling pathway; P:ethyl…	-
Bra038775	b160	2757	20	0	0.801	3	F:sequence-specific DNA binding transcription factor activity; F:zinc ion binding; P:regulation of transcription, DNA-dependent	-
Bra038776	cysteine-rich receptor-like protein kinase 29	1959	20	0	0.7785	8	C:vacuole; P:response to chitin; C:plasma membrane; P:respiratory burst involved in defense response; P:protein phosphorylation; F:ATP binding; P:response to abscisic acid stimulus; F:protein serine/threonine kinase activity	EC:2.7.11.0
Bra038777	subtilase family protein	2241	20	0	0.7325	8	F:identical protein binding; C:plant-type cell wall; P:pattern specification process; F:serine-type endopeptidase activity; P:floral whorl development; P:flower morphogenesis; P:proteolysis; P:negative regulation of catalytic activity	EC:3.4.21.0
Bra038778	subtilase family protein	3129	20	0	0.726	9	P:detection of stimulus; F:identical protein binding; C:plant-type cell wall; P:proteolysis; P:coenzyme M biosynthetic process; P:pollen tube growth; P:negative regulation of catalytic activity; F:serine-type endopeptidase activity; C:apoplast	EC:3.4.21.0
Bra038779	at4g21212 at4g21212	516	20	5.67547e-71	0.5805	1	C:cellular_component
Bra038780	gibberellin 2-beta-dioxygenase 8-like	1017	20	0	0.8005	4	F:C-19 gibberellin 2-beta-dioxygenase activity; F:C-20 gibberellin 2-beta-dioxygenase activity; P:oxidation-reduction process; P:gibberellin metabolic process	-
Bra038781	cytochrome c oxidase biogenesis protein cmc1-like protein	243	20	9.38418e-46	0.8895	3	F:molecular_function; P:biological_process; C:cellular_component
Bra038782	pentatricopeptide repeat-containing protein at4g21190-like	792	20	3.7348e-143	0.8465	1	P:embryo development ending in seed dormancy	-
Bra038783	adp-ribosylation factor gtpase-activating protein agd12	1017	20	0	0.869	14	F:zinc ion binding; P:cellular membrane fusion; C:vacuole; P:protein targeting to vacuole; P:cell morphogenesis; F:phospholipid binding; P:endosomal transport; C:Golgi apparatus; P:regulation of ARF GTPase activity; P:Golgi vesicle transport; P:pollen development; P:cell growth; C:plasma membrane; F:ARF GTPase activator activity	-
Bra038784	ribophorin ii family protein	2283	20	0	0.719	12	C:oligosaccharyltransferase complex; P:protein N-linked glycosylation via asparagine; C:mitochondrion; P:cellulose biosynthetic process; C:plasmodesma; P:response to cold; P:rRNA processing; C:plant-type cell wall; C:vacuolar membrane; F:dolichyl-diphosphooligosaccharide-protein glycotransferase activity; C:Golgi apparatus; C:plasma membrane	EC:2.4.1.119
Bra038785	cationic amino acid transporter	1788	20	0	0.8565	23	P:regulation of plant-type hypersensitive response; P:lysine transport; C:integral to membrane; C:intracellular; F:L-lysine transmembrane transporter activity; P:ammonium transport; P:L-glutamate import; P:amino acid transmembrane transport; P:nucleotide transport; F:cationic amino acid transmembrane transporter activity; P:protein targeting to membrane; P:cellular membrane fusion; P:negative reg…	-
Bra038786	g10-like protein	438	20	9.81662e-100	0.9545	2	C:nucleus; C:cytosol	-
Bra038787	protein	258	19	3.83902e-22	0.8405	6	C:Golgi apparatus; F:carbohydrate binding; F:galactosyltransferase activity; P:protein glycosylation; P:response to cytokinin stimulus; C:integral to membrane	-
Bra038788	---NA---	621	0			0	-
Bra038789	dof zinc finger protein	621	20	7.4616e-74	0.6805	3	F:sequence-specific DNA binding transcription factor activity; F:DNA binding; P:regulation of transcription, DNA-dependent	-
Bra038790	dof zinc finger protein	447	20	2.45618e-23	0.548	5	P:regulation of transcription, DNA-dependent; F:zinc ion binding; F:DNA binding; F:sequence-specific DNA binding transcription factor activity; C:cellular_component
